# Supplementary material for: A general protocol for engineering metal–oxo-chain standing frameworks
Source: Natl Sci Rev. 2026 Jan 15;13(5):nwag018. doi: 10.1093/nsr/nwag018 (PMC12980333; doi:10.1093/nsr/nwag018)
Supplement: nwag018_Supplemental_Files [file nwag018_supplemental_files.zip]

Archive with 3 entries (3 files):
- 1958-Supporting Information.pdf
- Hf-BTB.cif
- Zr-BTB.cif
