# Supplementary material for: A general protocol for engineering metal–oxo-chain standing frameworks
Source: Natl Sci Rev. 2026 Jan 15;13(5):nwag018. doi: 10.1093/nsr/nwag018 (PMC12980333; doi:10.1093/nsr/nwag018)
Supplement: nwag018_Supplemental_Files [file nwag018_supplemental_files.zip › Hf-BTB.cif]

data_hfcl
_audit_creation_date               2023-06-10
_audit_creation_method
;
Olex2 1.5-beta
(compiled 2022.04.07 svn.rca3783a0 for OlexSys, GUI svn.r6439)
;
_shelx_SHELXL_version_number       '2018/3'
_audit_contact_author_address      ?
_audit_contact_author_email        ?
_audit_contact_author_name         ''
_audit_contact_author_phone        ?
_publ_contact_author_id_orcid      ?
_publ_section_references
;
Dolomanov, O.V., Bourhis, L.J., Gildea, R.J, Howard, J.A.K. & Puschmann, H.
 (2009), J. Appl. Cryst. 42, 339-341.

Sheldrick, G.M. (2015). Acta Cryst. A71, 3-8.

Sheldrick, G.M. (2015). Acta Cryst. C71, 3-8.
;
_chemical_name_common              ?
_chemical_name_systematic          ?
_chemical_formula_moiety           'C54 H30 Hf3 O15'
_chemical_formula_sum              'C54 H30 Hf3 O15'
_chemical_formula_weight           1454.25
_chemical_melting_point            ?
_chemical_oxdiff_formula           'C H O N Hf Cl'
loop_
  _atom_type_symbol
  _atom_type_description
  _atom_type_scat_dispersion_real
  _atom_type_scat_dispersion_imag
  _atom_type_scat_source
 'C' 'C' 0.0181 0.0091 'International Tables Vol C Tables 4.2.6.8 and 6.1.1.4'
 'H' 'H' 0.0000 0.0000 'International Tables Vol C Tables 4.2.6.8 and 6.1.1.4'
 'Hf' 'Hf' -6.1794 4.9776
 'International Tables Vol C Tables 4.2.6.8 and 6.1.1.4'
 'O' 'O' 0.0492 0.0322 'International Tables Vol C Tables 4.2.6.8 and 6.1.1.4'

_shelx_space_group_comment
;
The symmetry employed for this shelxl refinement is uniquely defined
by the following loop, which should always be used as a source of
symmetry information in preference to the above space-group names.
They are only intended as comments.
;
_space_group_crystal_system        'monoclinic'
_space_group_IT_number             15
_space_group_name_H-M_alt          'I 1 2/a 1'
_space_group_name_Hall             '-I 2ya'
loop_
  _space_group_symop_operation_xyz
 'x, y, z'
 '-x+1/2, y, -z'
 'x+1/2, y+1/2, z+1/2'
 '-x+1, y+1/2, -z+1/2'
 '-x, -y, -z'
 'x-1/2, -y, z'
 '-x+1/2, -y+1/2, -z+1/2'
 'x, -y+1/2, z+1/2'

_cell_length_a                     11.3343(3)
_cell_length_b                     18.9156(5)
_cell_length_c                     28.9350(9)
_cell_angle_alpha                  90
_cell_angle_beta                   92.616(3)
_cell_angle_gamma                  90
_cell_volume                       6197.0(3)
_cell_formula_units_Z              4
_cell_measurement_reflns_used      3378
_cell_measurement_temperature      120.00(18)
_cell_measurement_theta_max        69.3460
_cell_measurement_theta_min        2.7940
_shelx_estimated_absorpt_T_max     0.516
_shelx_estimated_absorpt_T_min     0.349
_exptl_absorpt_coefficient_mu      9.516
_exptl_absorpt_correction_T_max    1.00000
_exptl_absorpt_correction_T_min    0.73316
_exptl_absorpt_correction_type     multi-scan
_exptl_absorpt_process_details
;
CrysAlisPro 1.171.39.33c (Rigaku Oxford Diffraction, 2017)
Empirical absorption correction using spherical harmonics,
 implemented in SCALE3 ABSPACK scaling algorithm.
;
_exptl_absorpt_special_details     ?
_exptl_crystal_colour              'clear light colourless'
_exptl_crystal_density_diffrn      1.559
_exptl_crystal_density_meas        ?
_exptl_crystal_density_method      ?
_exptl_crystal_description         prism
_exptl_crystal_F_000               2760
_exptl_crystal_size_max            0.14
_exptl_crystal_size_mid            0.1
_exptl_crystal_size_min            0.08
_exptl_transmission_factor_max     ?
_exptl_transmission_factor_min     ?
_diffrn_reflns_av_R_equivalents    0.0636
_diffrn_reflns_av_unetI/netI       0.0726
_diffrn_reflns_Laue_measured_fraction_full  0.988
_diffrn_reflns_Laue_measured_fraction_max  0.988
_diffrn_reflns_limit_h_max         13
_diffrn_reflns_limit_h_min         -11
_diffrn_reflns_limit_k_max         22
_diffrn_reflns_limit_k_min         -19
_diffrn_reflns_limit_l_max         33
_diffrn_reflns_limit_l_min         -34
_diffrn_reflns_number              15159
_diffrn_reflns_point_group_measured_fraction_full  0.988
_diffrn_reflns_point_group_measured_fraction_max  0.988
_diffrn_reflns_theta_full          66.600
_diffrn_reflns_theta_max           66.600
_diffrn_reflns_theta_min           2.792
_diffrn_ambient_environment        N~2~
_diffrn_ambient_temperature        120.00(18)
_diffrn_detector                   'CCD plate'
_diffrn_detector_area_resol_mean   ?
_diffrn_measured_fraction_theta_full  0.988
_diffrn_measured_fraction_theta_max  0.988
_diffrn_measurement_details
;
List of Runs (angles in degrees, time in seconds):

  # Type    Start    End  Width  t~exp~   \w     \q     \k     \f   Frames
--------------------------------------------------------------------------
  1  \w     17.00  42.00   0.50    0.50    --    0.00 -82.00-120.00   50
  2  \w    -32.00  37.00   0.50    0.50    --    0.00 -82.00  30.00  138
  3  \w     50.00  76.00   0.50    0.50    --   53.20 -61.00-150.00   52
  4  \w     13.00  39.00   0.50    0.50    --   53.20  61.00-180.00   52
  5  \w    -36.00  40.00   0.50    0.50    --   53.20 -61.00-150.00  152
  6  \w     80.00 134.00   0.50    0.50    --   53.20  77.00 -90.00  108
  7  \w     75.00 116.00   0.50    0.50    --   53.20  61.00-180.00   82
  8  \w     23.00  78.00   0.50    0.50    --   53.20 -82.00 120.00  110
  9  \w     89.00 141.00   0.50    0.50    --   53.20  82.00  30.00  104
 10  \w    -33.00  14.00   0.50    0.50    --   53.20 -82.00 120.00   94
 11  \w    -19.00 102.00   0.50    0.50    --   53.20 -82.00-150.00  242
 12  \w     88.00 180.00   0.50    1.00    --  106.50  82.00 150.00  184
 13  \w     65.00 194.00   0.50    1.00    --  106.50  65.00-120.00  258
 14  \w     40.00 102.00   0.50    1.00    --  106.50 -82.00 120.00  124
 15  \w    100.00 195.00   0.50    1.00    --  106.50  82.00  90.00  190
 16  \w     83.00 117.00   0.50    1.00    --  106.50 -82.00  90.00   68
 17  \w    130.00 155.00   0.50    1.00    --  106.50  82.00 120.00   50
 18  \w    158.00 195.00   0.50    1.00    --  106.50  82.00  30.00   74
 19  \w     94.00 119.00   0.50    1.00    --  106.50  82.00 -90.00   50
 20  \w    111.00 137.00   0.50    1.00    --  106.50 -82.00 150.00   52
 21  \w     42.00  96.00   0.50    1.00    --  106.50 -82.00-150.00  108
 22  \w     30.00 141.00   0.50    1.00    --  106.50 -82.00-180.00  222
 23  \w     91.00 117.00   0.50    1.00    --  106.50  82.00 120.00   52
 24  \w     85.00 191.00   0.50    1.00    --  106.50  77.00-180.00  212
;
_diffrn_measurement_device         'four-circle diffractometer'
_diffrn_measurement_device_type    'XtaLAB AFC12 (RINC): Kappa single'
_diffrn_measurement_method         '\w scans'
_diffrn_orient_matrix_type        
 'CrysAlisPro convention (1999,Acta A55,543-557)'
_diffrn_orient_matrix_UB_11        -0.0108876000
_diffrn_orient_matrix_UB_12        0.0645904000
_diffrn_orient_matrix_UB_13        -0.0323378000
_diffrn_orient_matrix_UB_21        -0.0112811000
_diffrn_orient_matrix_UB_22        0.0487127000
_diffrn_orient_matrix_UB_23        0.0422012000
_diffrn_orient_matrix_UB_31        0.1352373000
_diffrn_orient_matrix_UB_32        0.0092883000
_diffrn_orient_matrix_UB_33        0.0034139000
_diffrn_radiation_monochromator    mirror
_diffrn_radiation_probe            x-ray
_diffrn_radiation_type             'Cu K\a'
_diffrn_radiation_wavelength       1.54184
_diffrn_source                     'Rotating-anode X-ray tube'
_diffrn_source_type                'Rigaku (Cu) X-ray Source'
_reflns_Friedel_coverage           0.000
_reflns_Friedel_fraction_full      .
_reflns_Friedel_fraction_max       .
_reflns_number_gt                  4142
_reflns_number_total               5424
_reflns_special_details
;
 Reflections were merged by SHELXL according to the crystal
 class for the calculation of statistics and refinement.
 
 Structure factors included contributions from the .fab file.
 
 _reflns_Friedel_fraction is defined as the number of unique
 Friedel pairs measured divided by the number that would be
 possible theoretically, ignoring centric projections and
 systematic absences.
;
_reflns_threshold_expression       'I > 2\s(I)'
_computing_cell_refinement         'CrysAlisPro 1.171.39.33c (Rigaku OD, 2017)'
_computing_data_collection         'CrysAlisPro 1.171.39.33c (Rigaku OD, 2017)'
_computing_data_reduction          'CrysAlisPro 1.171.39.33c (Rigaku OD, 2017)'
_computing_molecular_graphics      'Olex2 1.5-beta (Dolomanov et al., 2009)'
_computing_publication_material    'Olex2 1.5-beta (Dolomanov et al., 2009)'
_computing_structure_refinement    'SHELXL 2018/3 (Sheldrick, 2015)'
_computing_structure_solution      'SHELXT  (Sheldrick, 2015)'
_refine_diff_density_max           0.823
_refine_diff_density_min           -0.792
_refine_diff_density_rms           0.707
_refine_ls_extinction_coef         .
_refine_ls_extinction_method       none
_refine_ls_goodness_of_fit_ref     1.757
_refine_ls_hydrogen_treatment      constr
_refine_ls_matrix_type             full
_refine_ls_number_parameters       118
_refine_ls_number_reflns           5424
_refine_ls_number_restraints       198
_refine_ls_R_factor_all            0.1732
_refine_ls_R_factor_gt             0.1490
_refine_ls_restrained_S_all        1.725
_refine_ls_shift/su_max            0.006
_refine_ls_shift/su_mean           0.000
_refine_ls_structure_factor_coef   Fsqd
_refine_ls_weighting_details      
 'w=1/[\s^2^(Fo^2^)+(0.2000P)^2^] where P=(Fo^2^+2Fc^2^)/3'
_refine_ls_weighting_scheme        calc
_refine_ls_wR_factor_gt            0.3413
_refine_ls_wR_factor_ref           0.3568
_refine_special_details            ?
_olex2_refinement_description
;
1. Fixed Uiso
 At 1.2 times of:
  All C(H) groups
2. Uiso/Uaniso restraints and constraints
Uanis(O1) \\sim Ueq, Uanis(O5) \\sim Ueq, Uanis(O2) \\sim Ueq, Uanis(O6) \\sim
Ueq, Uanis(C27) \\sim Ueq, Uanis(C19) \\sim Ueq, Uanis(C2) \\sim Ueq, Uanis(C8)
\\sim Ueq, Uanis(C9) \\sim Ueq, Uanis(C1) \\sim Ueq, Uanis(C21) \\sim Ueq,
Uanis(C5) \\sim Ueq, Uanis(C20) \\sim Ueq, Uanis(C10) \\sim Ueq, Uanis(C18)
\\sim Ueq, Uanis(C24) \\sim Ueq, Uanis(C3) \\sim Ueq, Uanis(C4) \\sim Ueq,
Uanis(C6) \\sim Ueq, Uanis(C26) \\sim Ueq, Uanis(C17) \\sim Ueq, Uanis(C7)
\\sim Ueq, Uanis(C23) \\sim Ueq, Uanis(C22) \\sim Ueq, Uanis(C25) \\sim Ueq,
Uanis(C11) \\sim Ueq, Uanis(C14) \\sim Ueq, Uanis(C13) \\sim Ueq, Uanis(C12)
\\sim Ueq, Uanis(C15) \\sim Ueq, Uanis(C16) \\sim Ueq, Uanis(O3) \\sim Ueq,
Uanis(O4) \\sim Ueq: with sigma of 0.0004 and sigma for terminal atoms of 0.0008
Uanis(O4) \\sim Ueq, Uanis(O1) \\sim Ueq, Uanis(O3) \\sim Ueq, Uanis(O6) \\sim
Ueq, Uanis(C27) \\sim Ueq, Uanis(C19) \\sim Ueq, Uanis(C2) \\sim Ueq, Uanis(C8)
\\sim Ueq, Uanis(C9) \\sim Ueq, Uanis(C1) \\sim Ueq, Uanis(C21) \\sim Ueq,
Uanis(C5) \\sim Ueq, Uanis(C20) \\sim Ueq, Uanis(C10) \\sim Ueq, Uanis(C18)
\\sim Ueq, Uanis(C24) \\sim Ueq, Uanis(C3) \\sim Ueq, Uanis(C4) \\sim Ueq,
Uanis(C6) \\sim Ueq, Uanis(C26) \\sim Ueq, Uanis(C17) \\sim Ueq, Uanis(C7)
\\sim Ueq, Uanis(C23) \\sim Ueq, Uanis(C22) \\sim Ueq, Uanis(C25) \\sim Ueq,
Uanis(C11) \\sim Ueq, Uanis(C14) \\sim Ueq, Uanis(C13) \\sim Ueq, Uanis(C12)
\\sim Ueq, Uanis(C15) \\sim Ueq, Uanis(C16) \\sim Ueq, Uanis(O2) \\sim Ueq,
Uanis(O5) \\sim Ueq: with sigma of 0.00009 and sigma for terminal atoms of
0.00018
Uanis(O4) = Uanis(O1) = Uanis(O3) = Uanis(O5) = Uanis(O2) = Uanis(C27) =
Uanis(C19) = Uanis(C2) = Uanis(C8) = Uanis(C9) = Uanis(C1) = Uanis(C21) =
Uanis(C5) = Uanis(C20) = Uanis(C10) = Uanis(C18) = Uanis(C24) = Uanis(C3) =
Uanis(C4) = Uanis(C6) = Uanis(C26) = Uanis(C17) = Uanis(C7) = Uanis(C23) =
Uanis(C22) = Uanis(C25) = Uanis(C11) = Uanis(C14) = Uanis(C13) = Uanis(C12) =
Uanis(C15) = Uanis(C16) = Uanis(O6) = Uanis(Hf2)
Uanis(O7) = Uanis(Hf1)
Uanis(O8) = Uanis(Hf2)
3.a Aromatic/amide H refined with riding coordinates:
 C3(H3), C4(H4), C6(H6), C7(H7), C9(H9), C12(H12), C13(H13), C15(H15),
 C16(H16), C18(H18), C20(H20), C22(H22), C23(H23), C25(H25), C26(H26)
;
_atom_sites_solution_hydrogens     geom
_atom_sites_solution_primary       dual
_atom_sites_solution_secondary     ?
loop_
  _atom_site_label
  _atom_site_type_symbol
  _atom_site_fract_x
  _atom_site_fract_y
  _atom_site_fract_z
  _atom_site_U_iso_or_equiv
  _atom_site_adp_type
  _atom_site_occupancy
  _atom_site_site_symmetry_order
  _atom_site_calc_flag
  _atom_site_refinement_flags_posn
  _atom_site_refinement_flags_adp
  _atom_site_refinement_flags_occupancy
  _atom_site_disorder_assembly
  _atom_site_disorder_group
 Hf1 Hf 0.750000 0.08022(4) 0.500000 0.01686(19) Uani 1 2 d S T P . .
 Hf2 Hf 0.40893(5) 0.06359(3) 0.47812(2) 0.01754(1) Uani 1 1 d . . . . .
 O1 O 0.3369(8) 0.8249(4) 0.5278(3) 0.01754(1) Uani 1 1 d . U . . .
 O2 O 0.4960(8) 0.8659(4) 0.5676(3) 0.01754(1) Uani 1 1 d . U . . .
 O3 O 0.8581(8) 0.5237(4) 0.9091(3) 0.01754(1) Uani 1 1 d . U . . .
 O4 O 0.7444(8) 0.4319(4) 0.9257(3) 0.01754(1) Uani 1 1 d . U . . .
 O5 O 0.2168(8) 0.1559(4) 0.5488(3) 0.01754(1) Uani 1 1 d . U . . .
 O6 O 0.4069(8) 0.1328(4) 0.5347(3) 0.01754(1) Uani 1 1 d . U . . .
 O7 O 0.5778(7) 0.0458(4) 0.5054(3) 0.01686(19) Uani 1 1 d . . . . .
 O8 O 0.250000 0.0303(6) 0.500000 0.01754(1) Uani 1 2 d S T P . .
 C1 C 0.4206(11) 0.8193(6) 0.5590(4) 0.01754(1) Uani 1 1 d . U . . .
 C2 C 0.4237(11) 0.7555(6) 0.5870(4) 0.01754(1) Uani 1 1 d . U . . .
 C3 C 0.3427(11) 0.6996(6) 0.5797(4) 0.01754(1) Uani 1 1 d . U . . .
 H3 H 0.276453 0.706084 0.558848 0.021 Uiso 1 1 calc R U . . .
 C4 C 0.3571(11) 0.6374(6) 0.6015(4) 0.01754(1) Uani 1 1 d . U . . .
 H4 H 0.301323 0.600682 0.595558 0.021 Uiso 1 1 calc R U . . .
 C5 C 0.4547(11) 0.6253(6) 0.6335(4) 0.01754(1) Uani 1 1 d . U . . .
 C6 C 0.5162(11) 0.7447(6) 0.6210(4) 0.01754(1) Uani 1 1 d . U . . .
 H6 H 0.569868 0.782099 0.628198 0.021 Uiso 1 1 calc R U . . .
 C7 C 0.5294(11) 0.6824(6) 0.6433(4) 0.01754(1) Uani 1 1 d . U . . .
 H7 H 0.591363 0.677339 0.666355 0.021 Uiso 1 1 calc R U . . .
 C8 C 0.4801(11) 0.5538(6) 0.6524(4) 0.01754(1) Uani 1 1 d . U . . .
 C9 C 0.5445(11) 0.5457(7) 0.6943(4) 0.01754(1) Uani 1 1 d . U . . .
 H9 H 0.569117 0.586903 0.710918 0.021 Uiso 1 1 calc R U . . .
 C10 C 0.5740(11) 0.4802(6) 0.7127(4) 0.01754(1) Uani 1 1 d . U . . .
 C11 C 0.6374(11) 0.4735(6) 0.7587(4) 0.01754(1) Uani 1 1 d . U . . .
 C12 C 0.6003(12) 0.4274(6) 0.7913(4) 0.01754(1) Uani 1 1 d . U . . .
 H12 H 0.539290 0.394662 0.783078 0.021 Uiso 1 1 calc R U . . .
 C13 C 0.6487(12) 0.4270(6) 0.8356(4) 0.01754(1) Uani 1 1 d . U . . .
 H13 H 0.619638 0.395004 0.857700 0.021 Uiso 1 1 calc R U . . .
 C14 C 0.7404(11) 0.4734(6) 0.8487(4) 0.01754(1) Uani 1 1 d . U . . .
 C15 C 0.7829(11) 0.5197(6) 0.8158(4) 0.01754(1) Uani 1 1 d . U . . .
 H15 H 0.844862 0.551746 0.824161 0.021 Uiso 1 1 calc R U . . .
 C16 C 0.7347(11) 0.5190(6) 0.7709(4) 0.01754(1) Uani 1 1 d . U . . .
 H16 H 0.766386 0.548820 0.748137 0.021 Uiso 1 1 calc R U . . .
 C17 C 0.7850(11) 0.4774(6) 0.8987(4) 0.01754(1) Uani 1 1 d . U . . .
 C18 C 0.5400(11) 0.4202(7) 0.6882(4) 0.01754(1) Uani 1 1 d . U . . .
 H18 H 0.561033 0.374992 0.700292 0.021 Uiso 1 1 calc R U . . .
 C19 C 0.4754(12) 0.4246(6) 0.6460(4) 0.01754(1) Uani 1 1 d . U . . .
 C20 C 0.4460(11) 0.4927(6) 0.6292(4) 0.01754(1) Uani 1 1 d . U . . .
 H20 H 0.401021 0.496729 0.600805 0.021 Uiso 1 1 calc R U . . .
 C21 C 0.4366(11) 0.3616(6) 0.6200(4) 0.01754(1) Uani 1 1 d . U . . .
 C22 C 0.5137(12) 0.3066(6) 0.6130(4) 0.01754(1) Uani 1 1 d . U . . .
 H22 H 0.593468 0.311446 0.624062 0.021 Uiso 1 1 calc R U . . .
 C23 C 0.4811(11) 0.2459(6) 0.5910(4) 0.01754(1) Uani 1 1 d . U . . .
 H23 H 0.537812 0.209949 0.586170 0.021 Uiso 1 1 calc R U . . .
 C24 C 0.3613(11) 0.2364(6) 0.5751(4) 0.01754(1) Uani 1 1 d . U . . .
 C25 C 0.2834(11) 0.2940(7) 0.5797(4) 0.01754(1) Uani 1 1 d . U . . .
 H25 H 0.205260 0.291253 0.566446 0.021 Uiso 1 1 calc R U . . .
 C26 C 0.3188(11) 0.3526(6) 0.6025(4) 0.01754(1) Uani 1 1 d . U . . .
 H26 H 0.263059 0.389210 0.607039 0.021 Uiso 1 1 calc R U . . .
 C27 C 0.3233(11) 0.1716(6) 0.5513(4) 0.01754(1) Uani 1 1 d . U . . .

loop_
  _atom_site_aniso_label
  _atom_site_aniso_U_11
  _atom_site_aniso_U_22
  _atom_site_aniso_U_33
  _atom_site_aniso_U_23
  _atom_site_aniso_U_13
  _atom_site_aniso_U_12
 Hf1 0.0171(4) 0.0113(3) 0.0215(4) 0.000 -0.0052(3) 0.000
 Hf2 0.01753(1) 0.01753(1) 0.01754(1) 0.00000(1) 0.00079(1) 0.00000(1)
 O1 0.01753(1) 0.01753(1) 0.01754(1) 0.00000(1) 0.00079(1) 0.00000(1)
 O2 0.01753(1) 0.01753(1) 0.01754(1) 0.00000(1) 0.00079(1) 0.00000(1)
 O3 0.01753(1) 0.01753(1) 0.01754(1) 0.00000(1) 0.00079(1) 0.00000(1)
 O4 0.01753(1) 0.01753(1) 0.01754(1) 0.00000(1) 0.00079(1) 0.00000(1)
 O5 0.01753(1) 0.01753(1) 0.01754(1) 0.00000(1) 0.00079(1) 0.00000(1)
 O6 0.01753(1) 0.01753(1) 0.01754(1) 0.00000(1) 0.00079(1) 0.00000(1)
 O7 0.0171(4) 0.0113(3) 0.0215(4) 0.000 -0.0052(3) 0.000
 O8 0.01753(1) 0.01753(1) 0.01754(1) 0.00000(1) 0.00079(1) 0.00000(1)
 C1 0.01753(1) 0.01753(1) 0.01754(1) 0.00000(1) 0.00079(1) 0.00000(1)
 C2 0.01753(1) 0.01753(1) 0.01754(1) 0.00000(1) 0.00079(1) 0.00000(1)
 C3 0.01753(1) 0.01753(1) 0.01754(1) 0.00000(1) 0.00079(1) 0.00000(1)
 C4 0.01753(1) 0.01753(1) 0.01754(1) 0.00000(1) 0.00079(1) 0.00000(1)
 C5 0.01753(1) 0.01753(1) 0.01754(1) 0.00000(1) 0.00079(1) 0.00000(1)
 C6 0.01753(1) 0.01753(1) 0.01754(1) 0.00000(1) 0.00079(1) 0.00000(1)
 C7 0.01753(1) 0.01753(1) 0.01754(1) 0.00000(1) 0.00079(1) 0.00000(1)
 C8 0.01753(1) 0.01753(1) 0.01754(1) 0.00000(1) 0.00079(1) 0.00000(1)
 C9 0.01753(1) 0.01753(1) 0.01754(1) 0.00000(1) 0.00079(1) 0.00000(1)
 C10 0.01753(1) 0.01753(1) 0.01754(1) 0.00000(1) 0.00079(1) 0.00000(1)
 C11 0.01753(1) 0.01753(1) 0.01754(1) 0.00000(1) 0.00079(1) 0.00000(1)
 C12 0.01753(1) 0.01753(1) 0.01754(1) 0.00000(1) 0.00079(1) 0.00000(1)
 C13 0.01753(1) 0.01753(1) 0.01754(1) 0.00000(1) 0.00079(1) 0.00000(1)
 C14 0.01753(1) 0.01753(1) 0.01754(1) 0.00000(1) 0.00079(1) 0.00000(1)
 C15 0.01753(1) 0.01753(1) 0.01754(1) 0.00000(1) 0.00079(1) 0.00000(1)
 C16 0.01753(1) 0.01753(1) 0.01754(1) 0.00000(1) 0.00079(1) 0.00000(1)
 C17 0.01753(1) 0.01753(1) 0.01754(1) 0.00000(1) 0.00079(1) 0.00000(1)
 C18 0.01753(1) 0.01753(1) 0.01754(1) 0.00000(1) 0.00079(1) 0.00000(1)
 C19 0.01753(1) 0.01753(1) 0.01754(1) 0.00000(1) 0.00079(1) 0.00000(1)
 C20 0.01753(1) 0.01753(1) 0.01754(1) 0.00000(1) 0.00079(1) 0.00000(1)
 C21 0.01753(1) 0.01753(1) 0.01754(1) 0.00000(1) 0.00079(1) 0.00000(1)
 C22 0.01753(1) 0.01753(1) 0.01754(1) 0.00000(1) 0.00079(1) 0.00000(1)
 C23 0.01753(1) 0.01753(1) 0.01754(1) 0.00000(1) 0.00079(1) 0.00000(1)
 C24 0.01753(1) 0.01753(1) 0.01754(1) 0.00000(1) 0.00079(1) 0.00000(1)
 C25 0.01753(1) 0.01753(1) 0.01754(1) 0.00000(1) 0.00079(1) 0.00000(1)
 C26 0.01753(1) 0.01753(1) 0.01754(1) 0.00000(1) 0.00079(1) 0.00000(1)
 C27 0.01753(1) 0.01753(1) 0.01754(1) 0.00000(1) 0.00079(1) 0.00000(1)

_geom_special_details
;
 All esds (except the esd in the dihedral angle between two l.s. planes)
 are estimated using the full covariance matrix.  The cell esds are taken
 into account individually in the estimation of esds in distances, angles
 and torsion angles; correlations between esds in cell parameters are only
 used when they are defined by crystal symmetry.  An approximate (isotropic)
 treatment of cell esds is used for estimating esds involving l.s. planes.
;
loop_
  _geom_bond_atom_site_label_1
  _geom_bond_atom_site_label_2
  _geom_bond_distance
  _geom_bond_site_symmetry_2
  _geom_bond_publ_flag
 Hf1 Hf2 3.3392(9) 6_655 ?
 Hf1 Hf2 3.3392(9) 5_656 ?
 Hf1 O1 2.183(8) 5_666 ?
 Hf1 O1 2.183(8) 6_665 ?
 Hf1 O4 2.160(8) 7_656 ?
 Hf1 O4 2.160(8) 8_554 ?
 Hf1 O7 2.070(9) . ?
 Hf1 O7 2.070(9) 2_656 ?
 Hf1 O8 2.091(12) 5_656 ?
 Hf2 Hf2 3.3785(12) 5_656 ?
 Hf2 O2 2.195(9) 5_666 ?
 Hf2 O3 2.188(8) 3_444 ?
 Hf2 O5 2.364(8) 2_556 ?
 Hf2 O6 2.097(8) . ?
 Hf2 O7 2.064(8) . ?
 Hf2 O7 2.127(8) 5_656 ?
 Hf2 O8 2.036(4) . ?
 O1 C1 1.282(15) . ?
 O2 C1 1.245(15) . ?
 O3 C17 1.233(15) . ?
 O4 C17 1.264(15) . ?
 O5 C27 1.242(16) . ?
 O6 C27 1.308(15) . ?
 C1 C2 1.455(17) . ?
 C2 C3 1.410(17) . ?
 C2 C6 1.419(17) . ?
 C3 H3 0.9500 . ?
 C3 C4 1.341(17) . ?
 C4 H4 0.9500 . ?
 C4 C5 1.428(17) . ?
 C5 C7 1.395(17) . ?
 C5 C8 1.482(17) . ?
 C6 H6 0.9500 . ?
 C6 C7 1.348(17) . ?
 C7 H7 0.9500 . ?
 C8 C9 1.395(17) . ?
 C8 C20 1.383(17) . ?
 C9 H9 0.9500 . ?
 C9 C10 1.385(17) . ?
 C10 C11 1.488(17) . ?
 C10 C18 1.384(17) . ?
 C11 C12 1.366(17) . ?
 C11 C16 1.430(17) . ?
 C12 H12 0.9500 . ?
 C12 C13 1.372(17) . ?
 C13 H13 0.9500 . ?
 C13 C14 1.398(18) . ?
 C14 C15 1.396(17) . ?
 C14 C17 1.514(17) . ?
 C15 H15 0.9500 . ?
 C15 C16 1.386(17) . ?
 C16 H16 0.9500 . ?
 C18 H18 0.9500 . ?
 C18 C19 1.397(17) . ?
 C19 C20 1.411(17) . ?
 C19 C21 1.466(17) . ?
 C20 H20 0.9500 . ?
 C21 C22 1.380(17) . ?
 C21 C26 1.417(17) . ?
 C22 H22 0.9500 . ?
 C22 C23 1.355(17) . ?
 C23 H23 0.9500 . ?
 C23 C24 1.426(18) . ?
 C24 C25 1.412(17) . ?
 C24 C27 1.460(17) . ?
 C25 H25 0.9500 . ?
 C25 C26 1.342(17) . ?
 C26 H26 0.9500 . ?

loop_
  _geom_angle_atom_site_label_1
  _geom_angle_atom_site_label_2
  _geom_angle_atom_site_label_3
  _geom_angle
  _geom_angle_site_symmetry_1
  _geom_angle_site_symmetry_3
  _geom_angle_publ_flag
 Hf2 Hf1 Hf2 70.89(3) 5_656 6_655 ?
 O1 Hf1 Hf2 146.9(2) 6_665 5_656 ?
 O1 Hf1 Hf2 146.9(2) 5_666 6_655 ?
 O1 Hf1 Hf2 120.1(2) 6_665 6_655 ?
 O1 Hf1 Hf2 120.1(2) 5_666 5_656 ?
 O1 Hf1 O1 69.5(4) 6_665 5_666 ?
 O4 Hf1 Hf2 73.5(2) 8_554 6_655 ?
 O4 Hf1 Hf2 96.4(2) 8_554 5_656 ?
 O4 Hf1 Hf2 73.5(2) 7_656 5_656 ?
 O4 Hf1 Hf2 96.4(2) 7_656 6_655 ?
 O4 Hf1 O1 74.2(3) 8_554 5_666 ?
 O4 Hf1 O1 116.5(3) 7_656 5_666 ?
 O4 Hf1 O1 74.2(3) 7_656 6_665 ?
 O4 Hf1 O1 116.5(3) 8_554 6_665 ?
 O4 Hf1 O4 167.9(4) 8_554 7_656 ?
 O7 Hf1 Hf2 106.1(2) 2_656 5_656 ?
 O7 Hf1 Hf2 106.1(2) . 6_655 ?
 O7 Hf1 Hf2 37.9(2) . 5_656 ?
 O7 Hf1 Hf2 37.9(2) 2_656 6_655 ?
 O7 Hf1 O1 129.9(3) . 6_665 ?
 O7 Hf1 O1 129.9(3) 2_656 5_666 ?
 O7 Hf1 O1 82.8(3) 2_656 6_665 ?
 O7 Hf1 O1 82.8(3) . 5_666 ?
 O7 Hf1 O4 82.9(3) 2_656 8_554 ?
 O7 Hf1 O4 93.3(3) 2_656 7_656 ?
 O7 Hf1 O4 82.9(3) . 7_656 ?
 O7 Hf1 O4 93.3(3) . 8_554 ?
 O7 Hf1 O7 143.3(5) . 2_656 ?
 O7 Hf1 O8 71.7(2) 2_656 5_656 ?
 O7 Hf1 O8 71.7(2) . 5_656 ?
 O8 Hf1 Hf2 35.446(13) 5_656 6_655 ?
 O8 Hf1 Hf2 35.446(13) 5_656 5_656 ?
 O8 Hf1 O1 145.3(2) 5_656 6_665 ?
 O8 Hf1 O1 145.3(2) 5_656 5_666 ?
 O8 Hf1 O4 83.9(2) 5_656 8_554 ?
 O8 Hf1 O4 83.9(2) 5_656 7_656 ?
 Hf1 Hf2 Hf2 71.01(2) 5_656 5_656 ?
 O2 Hf2 Hf1 153.3(2) 5_666 5_656 ?
 O2 Hf2 Hf2 110.5(2) 5_666 5_656 ?
 O2 Hf2 O5 70.0(3) 5_666 2_556 ?
 O3 Hf2 Hf1 76.7(2) 3_444 5_656 ?
 O3 Hf2 Hf2 103.2(2) 3_444 5_656 ?
 O3 Hf2 O2 77.0(3) 3_444 5_666 ?
 O3 Hf2 O5 79.9(3) 3_444 2_556 ?
 O5 Hf2 Hf1 110.0(2) 2_556 5_656 ?
 O5 Hf2 Hf2 177.0(2) 2_556 5_656 ?
 O6 Hf2 Hf1 109.6(2) . 5_656 ?
 O6 Hf2 Hf2 100.4(2) . 5_656 ?
 O6 Hf2 O2 96.6(3) . 5_666 ?
 O6 Hf2 O3 156.4(3) . 3_444 ?
 O6 Hf2 O5 76.6(3) . 2_556 ?
 O6 Hf2 O7 115.8(3) . 5_656 ?
 O7 Hf2 Hf1 107.1(2) . 5_656 ?
 O7 Hf2 Hf1 36.7(2) 5_656 5_656 ?
 O7 Hf2 Hf2 35.7(2) 5_656 5_656 ?
 O7 Hf2 Hf2 36.9(2) . 5_656 ?
 O7 Hf2 O2 134.0(3) 5_656 5_666 ?
 O7 Hf2 O2 81.8(3) . 5_666 ?
 O7 Hf2 O3 83.2(3) 5_656 3_444 ?
 O7 Hf2 O3 119.6(3) . 3_444 ?
 O7 Hf2 O5 141.3(3) . 2_556 ?
 O7 Hf2 O5 145.9(3) 5_656 2_556 ?
 O7 Hf2 O6 81.2(3) . . ?
 O7 Hf2 O7 72.6(4) . 5_656 ?
 O8 Hf2 Hf1 36.6(3) . 5_656 ?
 O8 Hf2 Hf2 101.4(3) . 5_656 ?
 O8 Hf2 O2 147.2(3) . 5_666 ?
 O8 Hf2 O3 88.7(3) . 3_444 ?
 O8 Hf2 O5 78.6(3) . 2_556 ?
 O8 Hf2 O6 84.8(3) . . ?
 O8 Hf2 O7 130.5(3) . . ?
 O8 Hf2 O7 71.6(4) . 5_656 ?
 C1 O1 Hf1 129.4(8) . 5_666 ?
 C1 O2 Hf2 131.3(8) . 5_666 ?
 C17 O3 Hf2 127.8(8) . 3 ?
 C17 O4 Hf1 133.8(8) . 7_656 ?
 C27 O5 Hf2 140.0(8) . 2_556 ?
 C27 O6 Hf2 132.2(7) . . ?
 Hf1 O7 Hf2 105.4(4) . 5_656 ?
 Hf2 O7 Hf1 141.3(4) . . ?
 Hf2 O7 Hf2 107.4(4) . 5_656 ?
 Hf2 O8 Hf1 108.0(3) 2_556 5_656 ?
 Hf2 O8 Hf1 108.0(3) . 5_656 ?
 Hf2 O8 Hf2 144.0(6) . 2_556 ?
 O1 C1 C2 117.4(11) . . ?
 O2 C1 O1 124.1(11) . . ?
 O2 C1 C2 118.4(11) . . ?
 C3 C2 C1 122.6(11) . . ?
 C3 C2 C6 116.9(11) . . ?
 C6 C2 C1 120.3(11) . . ?
 C2 C3 H3 119.3 . . ?
 C4 C3 C2 121.5(12) . . ?
 C4 C3 H3 119.3 . . ?
 C3 C4 H4 119.3 . . ?
 C3 C4 C5 121.4(12) . . ?
 C5 C4 H4 119.3 . . ?
 C4 C5 C8 121.2(11) . . ?
 C7 C5 C4 116.9(11) . . ?
 C7 C5 C8 121.7(11) . . ?
 C2 C6 H6 119.3 . . ?
 C7 C6 C2 121.3(11) . . ?
 C7 C6 H6 119.3 . . ?
 C5 C7 H7 119.1 . . ?
 C6 C7 C5 121.8(11) . . ?
 C6 C7 H7 119.1 . . ?
 C9 C8 C5 120.4(11) . . ?
 C20 C8 C5 122.5(11) . . ?
 C20 C8 C9 117.1(11) . . ?
 C8 C9 H9 118.7 . . ?
 C10 C9 C8 122.7(11) . . ?
 C10 C9 H9 118.7 . . ?
 C9 C10 C11 121.2(11) . . ?
 C9 C10 C18 118.7(11) . . ?
 C18 C10 C11 120.1(11) . . ?
 C12 C11 C10 121.3(11) . . ?
 C12 C11 C16 118.2(11) . . ?
 C16 C11 C10 120.4(11) . . ?
 C11 C12 H12 119.1 . . ?
 C11 C12 C13 121.7(12) . . ?
 C13 C12 H12 119.1 . . ?
 C12 C13 H13 119.7 . . ?
 C14 C13 C12 120.7(12) . . ?
 C14 C13 H13 119.7 . . ?
 C13 C14 C15 119.1(11) . . ?
 C13 C14 C17 120.1(11) . . ?
 C15 C14 C17 120.6(11) . . ?
 C14 C15 H15 120.0 . . ?
 C16 C15 C14 119.9(12) . . ?
 C16 C15 H15 120.0 . . ?
 C11 C16 H16 119.9 . . ?
 C15 C16 C11 120.3(11) . . ?
 C15 C16 H16 119.9 . . ?
 O3 C17 O4 126.4(11) . . ?
 O3 C17 C14 117.4(11) . . ?
 O4 C17 C14 116.2(11) . . ?
 C10 C18 H18 119.3 . . ?
 C10 C18 C19 121.4(11) . . ?
 C19 C18 H18 119.3 . . ?
 C18 C19 C21 122.1(11) . . ?
 C20 C19 C18 117.5(11) . . ?
 C20 C19 C21 120.3(11) . . ?
 C8 C20 C19 122.6(11) . . ?
 C8 C20 H20 118.7 . . ?
 C19 C20 H20 118.7 . . ?
 C22 C21 C19 120.8(11) . . ?
 C22 C21 C26 116.7(11) . . ?
 C26 C21 C19 122.4(11) . . ?
 C21 C22 H22 118.4 . . ?
 C23 C22 C21 123.2(12) . . ?
 C23 C22 H22 118.4 . . ?
 C22 C23 H23 120.2 . . ?
 C22 C23 C24 119.6(12) . . ?
 C24 C23 H23 120.2 . . ?
 C23 C24 C25 117.6(11) . . ?
 C23 C24 C27 120.9(11) . . ?
 C25 C24 C27 121.3(11) . . ?
 C24 C25 H25 119.7 . . ?
 C26 C25 C24 120.6(12) . . ?
 C26 C25 H25 119.7 . . ?
 C21 C26 H26 119.0 . . ?
 C25 C26 C21 122.0(12) . . ?
 C25 C26 H26 119.0 . . ?
 O5 C27 O6 124.2(11) . . ?
 O5 C27 C24 119.6(11) . . ?
 O6 C27 C24 116.2(11) . . ?

loop_
  _geom_torsion_atom_site_label_1
  _geom_torsion_atom_site_label_2
  _geom_torsion_atom_site_label_3
  _geom_torsion_atom_site_label_4
  _geom_torsion
  _geom_torsion_site_symmetry_1
  _geom_torsion_site_symmetry_2
  _geom_torsion_site_symmetry_3
  _geom_torsion_site_symmetry_4
  _geom_torsion_publ_flag
 Hf1 O1 C1 O2 -27.1(18) 5_666 . . . ?
 Hf1 O1 C1 C2 150.2(9) 5_666 . . . ?
 Hf1 O4 C17 O3 13(2) 7_656 . . . ?
 Hf1 O4 C17 C14 -168.5(8) 7_656 . . . ?
 Hf2 O2 C1 O1 -39.9(18) 5_666 . . . ?
 Hf2 O2 C1 C2 142.9(9) 5_666 . . . ?
 Hf2 O3 C17 O4 -18.1(19) 3 . . . ?
 Hf2 O3 C17 C14 163.2(8) 3 . . . ?
 Hf2 O5 C27 O6 3(2) 2_556 . . . ?
 Hf2 O5 C27 C24 -175.7(8) 2_556 . . . ?
 Hf2 O6 C27 O5 30.5(17) . . . . ?
 Hf2 O6 C27 C24 -151.0(8) . . . . ?
 O1 C1 C2 C3 3.1(19) . . . . ?
 O1 C1 C2 C6 177.8(11) . . . . ?
 O2 C1 C2 C3 -179.5(12) . . . . ?
 O2 C1 C2 C6 -4.7(18) . . . . ?
 C1 C2 C3 C4 170.5(12) . . . . ?
 C1 C2 C6 C7 -171.5(12) . . . . ?
 C2 C3 C4 C5 0.6(19) . . . . ?
 C2 C6 C7 C5 1(2) . . . . ?
 C3 C2 C6 C7 3.5(19) . . . . ?
 C3 C4 C5 C7 4.2(18) . . . . ?
 C3 C4 C5 C8 -171.1(12) . . . . ?
 C4 C5 C7 C6 -5.1(19) . . . . ?
 C4 C5 C8 C9 -156.8(12) . . . . ?
 C4 C5 C8 C20 25.7(19) . . . . ?
 C5 C8 C9 C10 -177.8(12) . . . . ?
 C5 C8 C20 C19 176.6(12) . . . . ?
 C6 C2 C3 C4 -4.5(19) . . . . ?
 C7 C5 C8 C9 28.1(19) . . . . ?
 C7 C5 C8 C20 -149.4(13) . . . . ?
 C8 C5 C7 C6 170.2(12) . . . . ?
 C8 C9 C10 C11 -176.8(12) . . . . ?
 C8 C9 C10 C18 1(2) . . . . ?
 C9 C8 C20 C19 -1(2) . . . . ?
 C9 C10 C11 C12 132.3(14) . . . . ?
 C9 C10 C11 C16 -43.5(18) . . . . ?
 C9 C10 C18 C19 -1(2) . . . . ?
 C10 C11 C12 C13 -171.7(12) . . . . ?
 C10 C11 C16 C15 170.8(12) . . . . ?
 C10 C18 C19 C20 0(2) . . . . ?
 C10 C18 C19 C21 -178.7(12) . . . . ?
 C11 C10 C18 C19 176.9(12) . . . . ?
 C11 C12 C13 C14 -1(2) . . . . ?
 C12 C11 C16 C15 -5.1(18) . . . . ?
 C12 C13 C14 C15 -0.5(19) . . . . ?
 C12 C13 C14 C17 174.0(12) . . . . ?
 C13 C14 C15 C16 -0.4(19) . . . . ?
 C13 C14 C17 O3 -173.4(12) . . . . ?
 C13 C14 C17 O4 7.8(18) . . . . ?
 C14 C15 C16 C11 3.2(19) . . . . ?
 C15 C14 C17 O3 1.1(18) . . . . ?
 C15 C14 C17 O4 -177.7(12) . . . . ?
 C16 C11 C12 C13 4.2(19) . . . . ?
 C17 C14 C15 C16 -175.0(12) . . . . ?
 C18 C10 C11 C12 -45.6(19) . . . . ?
 C18 C10 C11 C16 138.6(13) . . . . ?
 C18 C19 C20 C8 1(2) . . . . ?
 C18 C19 C21 C22 -46.7(18) . . . . ?
 C18 C19 C21 C26 130.9(14) . . . . ?
 C19 C21 C22 C23 177.0(12) . . . . ?
 C19 C21 C26 C25 -178.4(12) . . . . ?
 C20 C8 C9 C10 0(2) . . . . ?
 C20 C19 C21 C22 134.6(13) . . . . ?
 C20 C19 C21 C26 -47.8(18) . . . . ?
 C21 C19 C20 C8 179.8(12) . . . . ?
 C21 C22 C23 C24 -1.7(19) . . . . ?
 C22 C21 C26 C25 -0.8(18) . . . . ?
 C22 C23 C24 C25 5.3(18) . . . . ?
 C22 C23 C24 C27 -179.9(11) . . . . ?
 C23 C24 C25 C26 -6.8(18) . . . . ?
 C23 C24 C27 O5 160.9(11) . . . . ?
 C23 C24 C27 O6 -17.7(17) . . . . ?
 C24 C25 C26 C21 4.6(19) . . . . ?
 C25 C24 C27 O5 -24.6(18) . . . . ?
 C25 C24 C27 O6 156.8(11) . . . . ?
 C26 C21 C22 C23 -0.7(18) . . . . ?
 C27 C24 C25 C26 178.5(12) . . . . ?

_smtbx_masks_special_details       ?
loop_
  _smtbx_masks_void_nr
  _smtbx_masks_void_average_x
  _smtbx_masks_void_average_y
  _smtbx_masks_void_average_z
  _smtbx_masks_void_volume
  _smtbx_masks_void_count_electrons
  _smtbx_masks_void_content
 1 -0.168 0.000 0.000 366.5 0.0 ?
 2 0.270 0.250 0.250 370.2 7.2 ?
 3 -0.196 -0.250 0.750 370.2 7.2 ?
 4 -0.240 0.250 0.750 370.2 7.2 ?
 5 -0.210 0.500 0.500 366.5 0.0 ?
 6 -0.556 0.750 0.250 370.2 6.6 ?

_smtbx_masks_void_probe_radius     1.2
_smtbx_masks_void_truncation_radius  1.2
_shelx_res_file
;
TITL hfcl_a.res in I2/a
    hfcl.res
    created by SHELXL-2018/3 at 14:11:28 on 10-Jun-2023
REM Old TITL hfcl in I2/a
REM SHELXT solution in I2/a
REM R1 0.169, Rweak 0.027, Alpha 0.050, Orientation as input
REM Formula found by SHELXT: C54 O15 Hf3
CELL 1.54184 11.334275 18.915591 28.935042 90 92.6158 90
ZERR 4 0.000314 0.000453 0.000908 0 0.0029 0
LATT 2
SYMM 0.5-X,+Y,-Z
SFAC C H Hf O
UNIT 216 120 12 60
ISOR 0.0004 0.0008 O1 O5 O2 O6 C27 C19 C2 C8 C9 C1 C21 C5 C20 C10 C18 C24 =
 C3 C4 C6 C26 C17 C7 C23 C22 C25 C11 C14 C13 C12 C15 C16 O3 O4
ISOR 0.00009 0.00018 O4 O1 O3 O6 C27 C19 C2 C8 C9 C1 C21 C5 C20 C10 C18 C24 =
 C3 C4 C6 C26 C17 C7 C23 C22 C25 C11 C14 C13 C12 C15 C16 O2 O5
EADP O4 O1 O3 O5 O2 C27 C19 C2 C8 C9 C1 C21 C5 C20 C10 C18 C24 C3 C4 C6 C26 =
 C17 C7 C23 C22 C25 C11 C14 C13 C12 C15 C16 O6 HF2
EADP O7 Hf1
EADP O8 Hf2

L.S. 20
PLAN  7
SIZE 0.08 0.1 0.14
TEMP -173
CONF
list 4
MORE -1
fmap 2
acta
BOND $H
ABIN
SHEL 999 0.84
REM <olex2.extras>
REM <HklSrc "%.\\hfcl.hkl">
REM </olex2.extras>

WGHT    0.200000
FVAR       0.27175
HF1   3    0.750000    0.080219    0.500000    10.50000    0.01715    0.01134 =
         0.02154    0.00000   -0.00519    0.00000
HF2   3    0.408933    0.063591    0.478120    11.00000    0.01753    0.01753 =
         0.01754    0.00000    0.00079    0.00000
O1    4    0.336946    0.824937    0.527843    11.00000    0.01753    0.01753 =
         0.01754    0.00000    0.00079    0.00000
O2    4    0.496024    0.865866    0.567583    11.00000    0.01753    0.01753 =
         0.01754    0.00000    0.00079    0.00000
O3    4    0.858067    0.523703    0.909092    11.00000    0.01753    0.01753 =
         0.01754    0.00000    0.00079    0.00000
O4    4    0.744399    0.431854    0.925706    11.00000    0.01753    0.01753 =
         0.01754    0.00000    0.00079    0.00000
O5    4    0.216786    0.155925    0.548817    11.00000    0.01753    0.01753 =
         0.01754    0.00000    0.00079    0.00000
O6    4    0.406884    0.132790    0.534703    11.00000    0.01753    0.01753 =
         0.01754    0.00000    0.00079    0.00000
O7    4    0.577811    0.045800    0.505389    11.00000    0.01715    0.01134 =
         0.02154    0.00000   -0.00519    0.00000
O8    4    0.250000    0.030326    0.500000    10.50000    0.01753    0.01753 =
         0.01754    0.00000    0.00079    0.00000
C1    1    0.420578    0.819286    0.558953    11.00000    0.01753    0.01753 =
         0.01754    0.00000    0.00079    0.00000
C2    1    0.423696    0.755471    0.587040    11.00000    0.01753    0.01753 =
         0.01754    0.00000    0.00079    0.00000
C3    1    0.342727    0.699568    0.579712    11.00000    0.01753    0.01753 =
         0.01754    0.00000    0.00079    0.00000
AFIX  43
H3    2    0.276453    0.706084    0.558848    11.00000   -1.20000
AFIX   0
C4    1    0.357142    0.637399    0.601526    11.00000    0.01753    0.01753 =
         0.01754    0.00000    0.00079    0.00000
AFIX  43
H4    2    0.301323    0.600682    0.595558    11.00000   -1.20000
AFIX   0
C5    1    0.454660    0.625259    0.633536    11.00000    0.01753    0.01753 =
         0.01754    0.00000    0.00079    0.00000
C6    1    0.516192    0.744686    0.621025    11.00000    0.01753    0.01753 =
         0.01754    0.00000    0.00079    0.00000
AFIX  43
H6    2    0.569868    0.782099    0.628198    11.00000   -1.20000
AFIX   0
C7    1    0.529447    0.682420    0.643341    11.00000    0.01753    0.01753 =
         0.01754    0.00000    0.00079    0.00000
AFIX  43
H7    2    0.591363    0.677339    0.666355    11.00000   -1.20000
AFIX   0
C8    1    0.480070    0.553783    0.652435    11.00000    0.01753    0.01753 =
         0.01754    0.00000    0.00079    0.00000
C9    1    0.544494    0.545735    0.694328    11.00000    0.01753    0.01753 =
         0.01754    0.00000    0.00079    0.00000
AFIX  43
H9    2    0.569117    0.586903    0.710918    11.00000   -1.20000
AFIX   0
C10   1    0.574022    0.480158    0.712719    11.00000    0.01753    0.01753 =
         0.01754    0.00000    0.00079    0.00000
C11   1    0.637447    0.473519    0.758692    11.00000    0.01753    0.01753 =
         0.01754    0.00000    0.00079    0.00000
C12   1    0.600280    0.427378    0.791308    11.00000    0.01753    0.01753 =
         0.01754    0.00000    0.00079    0.00000
AFIX  43
H12   2    0.539290    0.394662    0.783078    11.00000   -1.20000
AFIX   0
C13   1    0.648712    0.427039    0.835638    11.00000    0.01753    0.01753 =
         0.01754    0.00000    0.00079    0.00000
AFIX  43
H13   2    0.619638    0.395004    0.857700    11.00000   -1.20000
AFIX   0
C14   1    0.740409    0.473358    0.848668    11.00000    0.01753    0.01753 =
         0.01754    0.00000    0.00079    0.00000
C15   1    0.782944    0.519729    0.815785    11.00000    0.01753    0.01753 =
         0.01754    0.00000    0.00079    0.00000
AFIX  43
H15   2    0.844862    0.551746    0.824161    11.00000   -1.20000
AFIX   0
C16   1    0.734694    0.518987    0.770891    11.00000    0.01753    0.01753 =
         0.01754    0.00000    0.00079    0.00000
AFIX  43
H16   2    0.766386    0.548820    0.748137    11.00000   -1.20000
AFIX   0
C17   1    0.784966    0.477442    0.898739    11.00000    0.01753    0.01753 =
         0.01754    0.00000    0.00079    0.00000
C18   1    0.540011    0.420178    0.688180    11.00000    0.01753    0.01753 =
         0.01754    0.00000    0.00079    0.00000
AFIX  43
H18   2    0.561033    0.374992    0.700292    11.00000   -1.20000
AFIX   0
C19   1    0.475425    0.424617    0.645975    11.00000    0.01753    0.01753 =
         0.01754    0.00000    0.00079    0.00000
C20   1    0.446012    0.492690    0.629196    11.00000    0.01753    0.01753 =
         0.01754    0.00000    0.00079    0.00000
AFIX  43
H20   2    0.401021    0.496729    0.600805    11.00000   -1.20000
AFIX   0
C21   1    0.436621    0.361593    0.619999    11.00000    0.01753    0.01753 =
         0.01754    0.00000    0.00079    0.00000
C22   1    0.513709    0.306562    0.612958    11.00000    0.01753    0.01753 =
         0.01754    0.00000    0.00079    0.00000
AFIX  43
H22   2    0.593468    0.311446    0.624062    11.00000   -1.20000
AFIX   0
C23   1    0.481139    0.245899    0.590972    11.00000    0.01753    0.01753 =
         0.01754    0.00000    0.00079    0.00000
AFIX  43
H23   2    0.537812    0.209949    0.586170    11.00000   -1.20000
AFIX   0
C24   1    0.361273    0.236380    0.575097    11.00000    0.01753    0.01753 =
         0.01754    0.00000    0.00079    0.00000
C25   1    0.283406    0.294005    0.579659    11.00000    0.01753    0.01753 =
         0.01754    0.00000    0.00079    0.00000
AFIX  43
H25   2    0.205260    0.291253    0.566446    11.00000   -1.20000
AFIX   0
C26   1    0.318756    0.352621    0.602485    11.00000    0.01753    0.01753 =
         0.01754    0.00000    0.00079    0.00000
AFIX  43
H26   2    0.263059    0.389210    0.607039    11.00000   -1.20000
AFIX   0
C27   1    0.323292    0.171632    0.551342    11.00000    0.01753    0.01753 =
         0.01754    0.00000    0.00079    0.00000
HKLF 4


REM  hfcl_a.res in I2/a
REM wR2 = 0.3568, GooF = S = 1.757, Restrained GooF = 1.725 for all data
REM R1 = 0.1490 for 4142 Fo > 4sig(Fo) and 0.1732 for all 5424 data
REM 118 parameters refined using 198 restraints

END

WGHT      0.2000      0.0000

REM Highest difference peak  0.823,  deepest hole -0.792,  1-sigma level  0.707
Q1    1   0.4360  0.0611  0.4615  11.00000  0.05    0.82
Q2    1   0.3812  0.0646  0.4934  11.00000  0.05    0.56
Q3    1   0.7664  0.0812  0.4831  11.00000  0.05    0.42
Q4    1   0.7069  0.5255  0.7768  11.00000  0.05    0.30
Q5    1   0.4936  0.0617  0.4963  11.00000  0.05    0.21
Q6    1   0.7047  0.0801  0.4627  11.00000  0.05    0.19
Q7    1   0.5000  0.5000  0.5000  10.50000  0.05    0.17
;
_shelx_res_checksum                42584
_shelx_hkl_file
;
   0   0   4 29971.4 894.540   1
   0   0   6 4011.41 194.560   1
   0   0  -8 17640.0 578.796   4
   0   0   8 17540.0 588.500  10
   0   0   8 16998.1 626.639   6
   0   0  10 13504.2 545.081   6
   0   0  10 13699.9 506.465  10
   0   0 -10 13431.4 488.611   4
   0   0  12 7175.65 340.781  10
   0   0 -12 7289.26 330.536   4
   0   0  12 7813.26 403.491   6
   0   0  14 3913.03 248.973  10
   0   0  14 3728.62 290.561   6
   0   0  16-7.79593 78.0727  10
   0   0  16-44.5669 137.770   6
   0   0  18 1793.87 247.641   6
   0   0  18 1739.15 193.265  10
   0   0  20 15.1226 153.906   6
   0   0  22 562.847 188.782   6
   0   0  24 297.635 181.997   6
   0   0 -24 447.231 186.156  15
   0   0  24 449.998 158.997  19
   0   0  26 113.703 137.099  19
   0   0 -26 8.33287 118.978  23
   0   0 -26-58.6059 163.947  15
   0   0 -28 23.1393 157.007  15
   0   0  28 20.1382 129.121  19
   0   0 -28 144.946 125.624  23
   0   0 -30 7.13520 115.362  23
   0   0 -30-21.1634 157.059  15
   0   0 -32 353.743 157.023  15
   0   0 -34 437.813 139.732  15
   0   1   1 91560.7 2556.57   2
   0  -1  -1 90334.3 2556.69   2
   0  -1  -5 42884.9 1271.61   1
   0  -1   7 379.899 107.300   6
   0   1   7 355.937 82.4681  10
   0   1   9 1097.47 128.285  10
   0  -1   9 1062.66 137.830   1
   0  -1  -9 857.222 159.309   3
   0   1  -9 1118.34 110.829   4
   0  -1   9 1090.97 109.250  10
   0  -1   9 1064.06 139.095   6
   0  -1  11 6450.77 293.212  10
   0  -1  11 6258.32 343.505   6
   0   1 -11 6304.02 292.675   4
   0  -1 -11 6396.29 291.252   4
   0   1  11 6075.73 308.592  10
   0  -1  13 7387.81 346.738  10
   0   1 -13 7648.52 349.887   4
   0  -1 -13 7390.75 345.076   4
   0   1  13 7701.14 368.476  10
   0  -1  13 7460.71 405.592   6
   0  -1  15 1329.52 202.064   6
   0   1  15 1302.01 157.590  10
   0  -1  15 1083.56 136.260  10
   0  -1  17 83.4688 129.740   6
   0   1  17 36.0086 85.6136  10
   0   1  19 475.252 127.094  10
   0  -1  19 430.801 167.700   6
   0   1  19 573.132 186.039   6
   0   1  21 722.269 155.089  10
   0  -1  21 697.367 195.951   6
   0   1  21 736.180 218.913   6
   0   1 -23 654.180 182.342  15
   0  -1  23 629.626 164.121  19
   0   1  23 635.674 210.310   6
   0  -1  23 563.248 203.863   6
   0  -1  25 252.339 151.585  19
   0   1 -25 260.583 165.727  15
   0  -1 -25 187.189 165.104  15
   0   1 -25 294.689 137.096  23
   0   1  25 116.281 168.628   6
   0   1  25 61.9505 139.592  19
   0  -1  25 226.274 171.051   6
   0   1 -27 334.753 187.908  15
   0  -1 -27 118.944 171.310  15
   0   1  27 207.288 150.486  19
   0   1 -27 304.337 141.473  23
   0  -1  27 182.507 143.738  19
   0   1 -29 157.495 121.612  23
   0   1  29 77.8717 130.330  19
   0   1 -29 43.8736 160.371  15
   0  -1 -29 45.2118 164.625  15
   0   1 -31 113.611 113.063  23
   0  -1 -31 108.969 151.382  15
   0   1 -31 47.8379 145.693  15
   0   1 -33 315.779 106.434  23
   0   1 -33 293.578 137.181  15
   0  -1 -33 471.359 150.731  15
   0   2   0 50231.7 1436.82   2
   0  -2  -2 8861.61 284.928   2
   0   2   2 9443.74 288.353   2
   0  -2  -4 31494.9 920.576   2
   0  -2  -6 80323.5 2298.89   2
   0  -2   8 12998.1 500.429   6
   0  -2  -8 13275.4 438.533   2
   0  -2  -8 13028.8 551.196   9
   0  -2  -8 13255.0 481.264   1
   0   2  10 10985.6 468.610   6
   0  -2 -10 9960.01 471.100   3
   0  -2  10 10321.9 445.722   6
   0  -2 -10 10400.4 484.687   9
   0  -2  10 10017.3 388.030  10
   0  -2 -10 10071.1 372.951   2
   0   2  10 10807.1 441.693  10
   0  -2  12 3939.10 270.635   6
   0   2  12 3669.13 278.099   6
   0  -2  12 3783.85 215.768  10
   0   2  12 3884.37 247.289  10
   0   2  14 1357.32 161.552  10
   0  -2  14 1308.72 186.355   6
   0   2  14 1449.51 198.551   6
   0   2  16 143.754 101.781  10
   0   2  16 161.708 147.386   6
   0  -2  16-10.8355 125.071   6
   0  -2  18 203.512 143.167   6
   0   2  18 121.815 151.347   6
   0   2  18 123.721 101.621  10
   0  -2  20 175.817 151.488   6
   0   2  20 70.0590 103.771  10
   0   2  20 124.707 161.173   6
   0  -2  22 131.821 152.375   6
   0   2  22 77.7506 113.939  10
   0   2  22 84.9330 129.220  19
   0   2 -24 852.288 165.268  23
   0   2 -24 854.262 204.695  15
   0  -2  24 979.639 181.794  19
   0  -2  24 701.578 210.226   6
   0   2  24 842.677 179.606  19
   0  -2  26 219.722 138.053  19
   0   2 -26 112.922 154.708  15
   0   2 -26 164.204 141.168  23
   0  -2 -26 456.392 191.818  15
   0   2 -28-110.800 164.466  15
   0   2 -28-92.1062 129.295  23
   0  -2 -28 35.2907 165.927  15
   0   2 -30-50.2980 155.852  15
   0  -2 -30-10.7076 163.027  15
   0   2 -30 37.3753 117.386  23
   0   2 -32 99.1160 136.139  15
   0  -2 -32 258.352 152.060  15
   0   2 -32 211.283 117.503  23
   0  -2 -34-145.621 121.549  15
   0   2 -34-58.6969 111.158  15
   0   3   1 4083.60 159.345   2
   0  -3  -3 4736.65 180.839   2
   0   3   3 5118.62 188.175   2
   0  -3  -5 9050.85 304.228   2
   0  -3   7 7355.36 322.386   6
   0  -3  -7 7818.23 276.791   2
   0  -3  -9 18505.4 580.499   2
   0  -3   9 17106.6 586.128  10
   0  -3   9 18345.6 651.561   6
   0  -3  -9 18041.2 732.231   9
   0  -3  -9 17384.7 644.303   1
   0  -3 -11 11560.7 568.163   9
   0   3  11 11863.1 497.598  10
   0   3  11 11431.1 516.455   6
   0  -3  11 11427.3 493.496   6
   0   3  13 3362.72 245.374  10
   0   3  13 3506.82 279.325   6
   0  -3  13 3420.22 258.701   6
   0  -3  15 1100.80 180.115   6
   0   3  15 1099.64 166.739  10
   0   3  15 1216.98 208.579   6
   0  -3  17 81.1949 120.826   6
   0   3  17-51.4942 108.090  10
   0   3  17-12.7717 140.871   6
   0  -3  19 605.586 179.097   6
   0   3  19 502.168 146.691  10
   0   3  19 488.441 178.640   6
   0   3  21-52.1330 104.374  10
   0  -3  21-45.9687 134.703   6
   0   3  21-84.0547 192.801   6
   0  -3  23 432.886 143.053  19
   0   3 -23 358.258 165.803  15
   0   3  23 445.008 190.466   6
   0   3 -23 278.742 134.997  23
   0  -3  23 322.439 167.445   6
   0   3  23 340.378 150.296  10
   0   3  23 394.919 153.296  19
   0   3 -25 104.069 122.840  23
   0  -3  25-9.66802 123.981  19
   0   3 -25 218.035 165.995  15
   0   3  25 103.461 142.891  19
   0   3  25-78.5221 166.973   6
   0  -3  25 144.472 153.608   6
   0   3 -27 86.6536 128.635  23
   0   3  27 154.116 139.436  19
   0   3 -27-21.9682 154.297  15
   0   3 -29 24.1491 122.995  23
   0   3 -29 30.8379 158.163  15
   0   3  29 9.53396 128.213  19
   0  -3 -29 45.0833 166.664  15
   0   3 -31 35.1873 138.203  15
   0   3 -31 150.711 114.935  23
   0  -3 -31 292.794 161.284  15
   0   3 -33 161.226 97.8311  23
   0  -3 -33 30.6388 127.716  15
   0   4   0 5322.51 212.367   2
   0   4   2 17747.9 547.643   2
   0   4  -2 16928.3 562.511   7
   0   4   2 16970.0 562.144   7
   0   4   4 174.429 51.8402   2
   0  -4  -4 173.130 53.3769   2
   0  -4  -6 10184.9 348.938   2
   0  -4   8 893.244 120.270   6
   0  -4  -8 990.788 153.674   5
   0  -4  -8 957.106 83.2739   2
   0  -4  10 1512.83 160.027   6
   0  -4 -10 1674.38 246.417   9
   0   4  12 3824.74 289.797   6
   0  -4  12 4301.93 280.156   6
   0   4  12 4320.80 282.593  10
   0  -4 -12 4427.35 364.511   9
   0   4  14 107.003 105.442  10
   0   4  14 143.323 126.613   6
   0  -4  14 53.2917 96.6694   6
   0   4  16 657.162 142.974  10
   0   4  16 664.171 176.129   6
   0  -4  16 644.168 151.277   6
   0  -4  18 951.558 187.470   6
   0   4  18 982.316 171.832  10
   0   4  18 1011.07 215.545   6
   0  -4  20 156.077 131.195   6
   0   4  20-96.3222 172.222   6
   0   4  20 52.3174 114.976  10
   0   4  22-42.9958 111.780  10
   0  -4  22 86.6173 115.419  19
   0   4 -22 71.9452 115.964  23
   0  -4  22-15.8826 138.121   6
   0   4  22 14.2954 99.9768  13
   0   4  22-71.5588 211.480   6
   0   4  22 28.5810 122.765  19
   0  -4  24 110.846 130.283  19
   0   4  24-75.9956 130.732  10
   0   4  24-38.4729 152.045   6
   0   4  24 50.6182 127.183  19
   0   4  24 67.9557 102.001  13
   0  -4  24-51.4820 133.842   6
   0   4 -24 10.4412 150.277  15
   0   4 -24 25.7872 121.736  23
   0   4  26-51.2874 140.428  19
   0   4  26 67.9218 105.117  13
   0   4 -26-53.6046 158.532  15
   0   4 -26-114.336 133.434  23
   0  -4 -28 465.053 189.050  15
   0   4  28 790.602 172.585  19
   0   4 -28 370.998 142.844  23
   0   4 -28 360.572 176.260  15
   0   4 -30 351.203 133.810  23
   0   4 -32-36.0693 103.419  23
   0   5   1 9189.78 340.184   2
   0   5  -1 9251.76 347.442   2
   0   5   1 9593.96 360.978   7
   0  -5  -1 9449.25 459.799   5
   0  -5  -3 12853.6 540.247   5
   0   5   3 12092.1 424.044   2
   0   5  -3 12585.0 453.317   7
   0   5   5 2625.21 143.566   2
   0  -5  -5 2511.58 216.622   5
   0  -5  -5 2353.55 134.027   2
   0  -5  -7 4725.56 296.564   5
   0  -5  -7 4637.74 197.808   2
   0  -5   9 933.068 123.495   6
   0  -5  -9 1179.35 247.077   9
   0  -5 -11 968.415 227.502   9
   0  -5  11 920.364 137.621   6
   0  -5 -13 1716.94 282.383   9
   0  -5  13 1920.14 194.972   6
   0   5  13 1951.26 219.875   6
   0   5  15 2890.08 259.357  10
   0   5  15 2905.08 280.996   6
   0  -5  15 2859.23 249.501   6
   0   5  17 39.9806 143.984   6
   0  -5  17-11.3343 110.679   6
   0   5  17-11.6688 110.959  10
   0   5  19 65.5037 108.864  10
   0   5  19-76.4592 164.047   6
   0  -5  19 52.3874 127.892   6
   0   5  21 2161.65 267.661  10
   0   5  21 2295.85 205.667  13
   0   5  21 2095.12 304.017   6
   0   5  21 2084.00 226.626  19
   0   5  23 166.824 141.306  19
   0   5  23-130.677 204.560   6
   0   5  23 293.278 142.788  10
   0   5  23 122.598 112.105  13
   0   5 -23 270.626 137.233  23
   0   5  25 438.394 130.714  13
   0   5  25 312.942 150.921  19
   0   5 -25 625.264 158.185  23
   0  -5 -27 377.926 183.623  15
   0   5  27 44.9405 103.031  13
   0   5  27 9.80941 137.237  19
   0   5 -27 155.743 130.359  23
   0   5  29 195.483 136.395  19
   0  -5 -29 302.525 169.227  15
   0   5 -29 221.664 131.334  23
   0   5 -31 59.8102 114.638  23
   0  -5 -31-63.8331 148.360  15
   0  -5 -33-48.6018 120.767  15
   0   6   0 8828.11 348.586   2
   0   6   0 9459.88 371.918   7
   0   6  -2 11765.1 442.254   2
   0  -6  -2 12294.8 562.637   5
   0   6   2 11994.0 430.168   2
   0   6   2 12172.9 455.020   7
   0   6  -4 15606.6 556.854   7
   0  -6  -4 15438.4 650.756   5
   0   6   4 15076.1 524.272   2
   0  -6  -6 19402.1 767.991   5
   0  -6  -6 18729.3 632.095   2
   0   6  -6 19990.3 680.760   7
   0   6   6 19518.2 642.909   2
   0  -6 -10 9469.34 597.074   9
   0   6  12 11167.0 544.975   6
   0  -6 -12 11874.7 691.388   9
   0   6  12 11400.9 542.577  10
   0  -6 -14 4855.04 443.445   9
   0   6  14 4946.06 359.256   6
   0   6  16 88.6689 139.736   6
   0   6  16 81.6602 117.802  10
   0   6  18 629.556 164.697  10
   0   6  18 495.224 199.175   6
   0   6  20 694.330 178.617  10
   0   6  20 426.647 195.774   6
   0   6  22 656.050 141.156  13
   0   6  22 747.519 190.323  10
   0   6  22 887.465 167.870  19
   0   6  22 269.801 207.094   6
   0   6  24 68.7405 131.466  19
   0   6  24 8.00583 112.459  13
   0   6  24 37.8920 162.967   6
   0   6  24 113.381 131.358  10
   0   6  26 9.69481 130.978  19
   0   6  26 70.5537 113.735  13
   0   6 -26 113.698 132.700  23
   0  -6 -28-55.2385 160.888  15
   0   6  28-49.8565 103.320  13
   0   6  28 53.7710 131.016  19
   0   6 -28 82.0392 130.538  23
   0   6  30-17.6133 90.3440  13
   0   6 -30 28.4607 117.550  23
   0  -6 -30 248.275 150.460  15
   0  -6 -32 30.1575 126.784  15
   0  -7  -1 21160.0 871.940   5
   0   7  -1 20525.5 705.376   2
   0   7   1 21181.6 724.891   7
   0   7   1 20698.6 699.494   2
   0   7  -3 21418.6 711.756   7
   0  -7  -3 20672.2 831.151   5
   0  -7  -3 19035.9 770.183  11
   0   7   3 19535.6 670.915   2
   0   7  -3 19308.1 692.368   2
   0   7  -5 14696.1 544.185   7
   0  -7  -5 14123.2 645.047   5
   0   7   5 13364.8 499.626   2
   0   7  -7 19240.5 698.524   7
   0   7  -9 24596.8 864.181   7
   0   7 -11 4341.24 270.730   7
   0  -7 -11 4153.17 425.352   9
   0  -7 -13 894.293 251.899   9
   0   7  13 1019.22 191.740   6
   0   7  13 905.714 168.476  10
   0   7  15 432.300 136.411  10
   0   7  15 662.494 187.801   6
   0   7  17-69.2631 157.883   6
   0   7  19 29.0255 119.151  10
   0   7  19-15.6540 182.861   6
   0   7  21 3725.68 280.793  19
   0   7  21 3139.33 366.196   6
   0   7  21 3893.75 272.005  13
   0   7  21 4086.42 363.946  10
   0   7 -21 3352.90 265.893  23
   0   7  23-64.8890 114.887  13
   0   7  23 147.495 131.240  10
   0   7  23-245.838 147.999  19
   0   7 -23-8.62036 127.961  23
   0   7  23-36.6330 162.722   6
   0   7  25 207.800 139.895  19
   0   7  25 355.443 135.679  13
   0   7  27 1023.04 153.534  13
   0   7  27 1197.46 183.905  19
   0  -7 -27 1179.60 220.010  15
   0  -7 -29 29.4340 147.808  15
   0   7  29 180.234 101.792  13
   0   7  29 38.6555 110.419  19
   0  -7 -31 198.618 146.951  15
   0   7  31 88.1978 84.8186  13
   0  -7 -33-34.1801 102.004  15
   0  -8   0 32118.7 1252.05   5
   0   8   0 32685.9 1077.68   7
   0  -8  -2 25502.8 1023.82   5
   0  -8  -2 24828.8 967.657  11
   0   8   2 25099.9 863.182   7
   0   8   2 24373.6 831.822   2
   0   8  -4 46514.3 1402.18   7
   0  -8  -4 42898.7 1535.26   5
   0   8   4 41360.7 1345.87   2
   0   8  -6 43209.8 1396.61   7
   0   8  -8 1899.06 182.866   7
   0  -8 -10 320.811 237.390   9
   0   8 -10 507.931 119.547   7
   0   8  12 1729.41 206.173  10
   0  -8 -12 1829.63 341.080   9
   0   8 -12 1817.06 188.793   7
   0   8 -14 1014.80 153.284   7
   0  -8 -14 928.874 295.980   9
   0   8  14 843.966 174.661  10
   0   8  16 460.012 153.167  10
   0   8 -16 443.574 126.670   7
   0   8  16 539.985 184.683   6
   0   8  18 595.517 191.792   6
   0   8  18 726.129 181.486  10
   0   8 -20 385.741 114.166  12
   0   8  20 98.6650 195.832   6
   0   8 -20 469.634 141.099  23
   0   8  20 465.512 132.792  13
   0   8 -22 3427.64 270.561  23
   0   8  22 3760.82 364.519  10
   0   8  22 3378.97 261.623  13
   0   8 -24 1987.83 218.449  23
   0   8  24 1792.74 194.355  13
   0   8  26 112.092 122.218  19
   0   8  26 187.135 122.550  13
   0   8 -26 260.731 139.035  23
   0   8  28 294.645 119.418  13
   0   8  28 236.212 121.479  19
   0   8 -28 358.122 138.719  23
   0  -8 -28 178.079 156.061  15
   0   8  30 306.116 100.393  13
   0  -8 -30 530.748 159.802  15
   0  -8 -32 265.762 124.617  15
   0  -9   1 37131.1 1453.14   5
   0  -9  -1 36273.9 1368.93  11
   0  -9  -1 37210.1 1429.78   5
   0   9   1 38138.0 1240.80   7
   0   9  -1 36951.8 1237.52   7
   0  -9  -3 34556.1 1333.19   5
   0   9  -5 10572.1 475.884   7
   0  -9  -5 9915.61 580.761   5
   0   9  -7 2569.77 218.157   7
   0   9  -9 1208.83 159.955   7
   0   9  11 31.3492 96.6223  10
   0   9 -11 9.03270 95.5086   7
   0  -9 -11 116.561 235.363   9
   0   9 -13 283.824 113.256   7
   0   9  13 353.651 133.760  10
   0  -9 -13 221.356 242.379   9
   0   9 -15 63.5358 105.175   7
   0  -9 -15-103.654 250.855   9
   0   9  15 26.3406 114.536  10
   0   9  17 362.928 145.732  10
   0   9 -19 1761.02 169.388  12
   0   9  19 1686.29 185.679  13
   0   9 -19 1573.32 190.414  23
   0   9  19 1696.85 253.583  10
   0   9  21 4224.10 286.114  13
   0   9 -21 4181.16 296.967  23
   0   9 -21 4323.67 259.356  12
   0   9  23 398.343 139.376  13
   0   9 -23 437.070 144.727  23
   0   9 -23 559.745 119.313  12
   0   9 -25 1029.74 176.937  23
   0   9  25 964.470 162.686  13
   0   9  27 2122.10 202.264  13
   0  -9 -27 1972.30 236.688  15
   0  -9 -29 213.463 141.764  15
   0   9  29 229.083 101.240  13
   0  -9 -31 117.610 111.421  15
   0   9  31 63.9678 73.5981  13
   0  10   0 21894.6 811.072   7
   0 -10   0 21014.8 1003.45   5
   0 -10   0 20373.1 949.295  11
   0 -10   2 16816.3 875.824   5
   0 -10  -2 15234.2 810.499   5
   0  10  -4 2596.96 227.218   7
   0 -10  -4 2084.31 302.405   5
   0  10  -6 1468.78 181.548   7
   0  10  -8 184.948 104.173   7
   0 -10 -10 229.755 245.002   9
   0  10 -10 176.803 108.464   7
   0  10 -12-10.4947 104.236   7
   0 -10 -12 53.4411 239.829   9
   0  10  12 83.0422 114.843  10
   0 -10 -14 1202.68 341.715   9
   0  10  14 989.433 182.626  10
   0  10 -14 1289.43 189.057   7
   0  10  16 1255.64 159.090  13
   0  10  16 1392.63 223.484  10
   0  10 -16 1424.24 151.773  12
   0  10 -16 1576.63 216.277   7
   0  10  18 1472.15 238.432  10
   0  10 -18 1367.51 186.485  23
   0  10 -18 1468.59 160.759  12
   0  10  20 756.816 201.221  10
   0  10 -20 780.743 135.505  12
   0  10 -20 705.789 152.476  23
   0  10 -22 2721.41 242.817  23
   0  10 -22 2574.79 204.947  12
   0  10  22 2527.47 227.746  13
   0  10  24 1706.07 194.991  13
   0  10 -24 1553.98 162.133  12
   0  10  26 892.404 151.541  13
   0 -10 -28 871.605 173.381  15
   0  10  28 1021.00 140.986  13
   0 -10 -30 98.4487 110.866  15
   0  10  30 256.127 89.5296  13
   0 -11   1 429.041 234.590   5
   0 -11   1 502.709 211.303  11
   0  11   1 428.198 132.667   7
   0 -11  -1 326.894 213.835   5
   0  11  -1 394.181 127.120   7
   0 -11  -3 366.318 212.887   5
   0 -11   3 328.274 241.587   5
   0  11  -5 167.130 105.569   7
   0  11  -7 228.386 119.966   7
   0  11   9 949.223 166.528  10
   0  11  -9 1091.20 180.714   7
   0  11 -11 272.808 123.938   7
   0 -11 -11 405.983 275.871   9
   0  11  11 286.251 121.656  10
   0 -11 -13-60.2070 258.929   9
   0  11  13-13.2154 104.455  10
   0  11 -13 23.9458 115.903   7
   0  11 -15 277.305 135.421   7
   0  11  15 231.227 141.313  10
   0  11  15 246.971 106.449  13
   0  11 -15 312.191 106.263  12
   0 -11 -15 124.244 273.136   9
   0  11 -17 1566.30 162.020  12
   0  11  17 1557.44 186.005  13
   0  11  17 1352.13 232.845  10
   0  11  19 2203.08 294.145  10
   0  11 -19 2664.51 206.524  12
   0  11  19 2619.96 231.520  13
   0  11 -21 1445.51 164.812  12
   0  11 -23 476.072 122.066  12
   0  11  23 586.938 143.221  13
   0  11  25 966.028 150.614  13
   0  11 -25 817.150 127.719  12
   0  11  27 88.1109 102.740  13
   0  11  29 93.1160 84.5808  13
   0 -12   0 4029.47 445.512   5
   0  12   0 4038.59 305.408   7
   0 -12   2 2365.98 381.053   5
   0  12  -2 2693.78 251.582   7
   0 -12  -2 2617.92 372.401   5
   0 -12   2 2641.23 364.939  11
   0 -12   4 2149.00 385.515   5
   0 -12   6 2357.37 418.177   5
   0  12  -6 3302.91 283.803   7
   0  12  -8 472.154 144.187   7
   0  12  10 394.161 133.064  10
   0 -12 -10 376.480 290.279   9
   0  12 -10 372.870 150.727   7
   0 -12 -12 96.9722 268.617   9
   0  12 -12 64.6740 124.145   7
   0  12  12 144.780 121.731  10
   0  12  14 645.205 170.873  10
   0  12  14 394.439 125.830  13
   0 -12 -14 563.431 334.811   9
   0  12 -14 255.981 136.504   7
   0 -12 -16 535.226 318.219   9
   0  12 -16 335.772 113.494  12
   0  12  16 276.431 162.622  10
   0  12 -16 304.975 142.476   7
   0  12  16 303.263 123.649  13
   0  12  18 761.873 148.301  13
   0  12  18 706.227 190.773  10
   0  12 -18 669.073 134.731  12
   0  12 -20 432.043 124.580  12
   0  12  20 409.626 132.979  13
   0  12 -22 715.935 130.699  12
   0  12 -24 388.830 109.324  12
   0  12  26 12.6446 101.260  13
   0  12 -26 81.3892 86.3946  12
   0  12 -28 41.7680 102.861  17
   0  12  28 95.2635 88.1704  13
   0 -13   1 10290.8 745.237   5
   0 -13  -1 9670.56 717.919   5
   0 -13   3 6204.82 571.718  11
   0 -13   3 6894.96 636.905   5
   0  13  -5 4318.85 336.005   7
   0 -13   5 3712.19 504.332   5
   0  13  -7 718.078 171.503   7
   0 -13   7 918.962 329.297   5
   0 -13   9 1008.63 356.721   5
   0 -13  -9 506.302 306.351   9
   0  13  -9 420.597 145.656   7
   0  13 -11 1011.49 130.620  24
   0  13  11 1039.90 155.419  13
   0  13 -11 1065.72 202.783   7
   0  13 -11 1223.82 147.567  12
   0 -13 -11 1105.26 402.172   9
   0  13 -13 788.099 185.717   7
   0  13 -13 1055.36 145.452  12
   0  13  13 797.868 137.978  13
   0 -13 -13 1018.73 366.781   9
   0  13  15 649.059 141.530  13
   0  13 -15 544.556 170.291   7
   0  13  15 646.763 171.207  10
   0 -13 -15 669.627 350.465   9
   0  13 -17-85.3118 107.771  12
   0  13  17-31.9931 110.468  13
   0  13 -19 71.3521 105.205  12
   0  13  19-24.1202 106.639  13
   0  13 -21 184.651 107.855  12
   0  13  21 326.748 120.316  13
   0  13 -23 116.357 97.7013  12
   0  13  23 57.4355 104.988  13
   0  13 -25 97.3857 89.6452  12
   0  13 -25 148.281 120.446  17
   0  13 -27-3.47190 69.6799  12
   0  13 -27-29.7263 97.1750  17
   0  13  27 9.99726 81.3245  13
   0  13  29 46.0684 68.3200  13
   0 -14   0 9592.53 736.771   5
   0 -14   2 8092.67 693.030   5
   0 -14   4 5343.27 602.676   5
   0  14  -6 4764.46 367.105   7
   0  14  -6 4371.50 254.973  24
   0 -14   6 4366.34 561.370   5
   0 -14   6 3937.15 512.000  11
   0 -14   8 1232.74 359.418  11
   0  14  -8 1195.53 210.400   7
   0  14   8 1368.46 147.538  24
   0  14  -8 1056.07 138.357  24
   0  14  -8 1118.04 141.375  12
   0 -14  -8 684.042 350.032   9
   0 -14   8 1354.31 389.654   5
   0  14 -10 911.798 134.728  24
   0  14 -10 1170.75 209.862   7
   0  14 -10 1126.21 149.143  12
   0 -14  10 958.336 359.478   5
   0 -14 -10 768.615 373.577   9
   0 -14 -12-73.8953 303.363   9
   0  14  12 233.016 119.980  13
   0  14 -12 107.276 90.1575  24
   0  14 -12 130.858 137.039   7
   0  14 -12 108.113 98.5871  12
   0 -14  12-73.7264 306.338   5
   0  14  14 60.9715 107.938  13
   0 -14 -14 220.879 290.972   9
   0  14 -14-58.8100 127.858   7
   0 -14  14-75.4531 286.179   5
   0  14 -14-6.53765 98.8293  12
   0  14  16-70.4251 109.467  13
   0  14 -18 45.3068 104.020  12
   0  14  18 164.032 120.631  13
   0  14  20 1173.27 160.147  13
   0  14 -20 1291.44 154.247  12
   0  14 -22 1404.47 153.041  12
   0  14  22 1343.29 164.365  13
   0  14 -24 139.461 90.6922  12
   0  14  24 222.841 103.405  13
   0  14 -24 97.2405 106.368  17
   0  14 -26 154.139 98.0024  17
   0  14 -26 74.6791 72.4400  12
   0  15  -1 1653.37 165.717  24
   0 -15   1 1894.59 395.839   5
   0  15   1 1556.95 158.806  24
   0 -15   3 9306.80 775.110   5
   0  15   3 8985.37 403.893  24
   0  15  -3 9040.07 407.755  24
   0  15  -5 10845.8 465.039  12
   0 -15   5 12050.6 910.973   5
   0  15  -5 12249.6 637.854   7
   0  15  -5 11588.0 479.770  24
   0  15   5 11320.7 473.081  24
   0  15  -7 1315.72 153.288  24
   0  15  -7 1183.02 155.075  12
   0  15   7 1332.25 150.750  24
   0 -15   7 1336.00 375.543  11
   0  15  -7 1234.10 221.014   7
   0 -15   7 1673.73 411.348   5
   0  15  -9 182.335 103.936  12
   0  15  -9 134.050 136.437   7
   0 -15  -9 114.934 318.373   9
   0 -15   9 303.605 299.694  11
   0  15  -9 75.2945 93.5525  24
   0 -15   9 181.406 275.240   5
   0 -15  11-35.2508 274.937  11
   0 -15  11-37.3672 262.431   5
   0  15 -11-29.9966 126.114   7
   0  15  11 85.7569 103.680  13
   0  15 -11 96.9982 102.234  12
   0  15 -11 80.6509 94.8023  24
   0 -15 -11-38.3968 315.245   9
   0  15 -13-32.8363 103.817  12
   0  15 -13-6.05416 87.8259  24
   0  15  13-22.2508 97.4498  13
   0  15 -15 177.039 111.319  12
   0  15  15 158.554 112.995  13
   0  15  17 792.110 147.920  13
   0  15  19 1666.30 178.464  13
   0  15 -19 1789.67 171.393  12
   0  15 -21 4503.59 254.372  12
   0  15  21 4296.97 269.595  13
   0  15  23 1971.72 172.470  13
   0  15 -23 2206.02 164.380  12
   0  15  25 1118.72 124.219  13
   0  15 -25 863.055 102.349  12
   0  16   0 11680.9 493.127  24
   0  16   2 6906.25 350.257  24
   0  16  -4 380.367 112.731  24
   0 -16   4 882.513 345.721   5
   0 -16  -4 656.293 383.677   9
   0  16   4 568.993 120.942  24
   0  16   6 1465.22 162.884  24
   0  16  -6 1453.69 164.996  24
   0 -16  -6 1331.61 459.131   9
   0  16  -6 1218.71 155.385  12
   0 -16   6 1661.65 419.716   5
   0  16   8 485.451 116.707  24
   0 -16   8 365.368 314.516   5
   0 -16   8 797.158 346.218  11
   0  16  -8 402.529 115.137  24
   0  16  -8 438.653 120.737  12
   0  16 -10-45.3620 99.3617  12
   0  16 -10 31.8854 91.7833  24
   0  16 -12 560.493 127.758  12
   0  16 -12 442.974 114.063  24
   0  16  14 199.933 114.803  13
   0  16 -14 122.415 104.261  12
   0  16  16 1318.95 163.033  13
   0  16 -16 1067.79 148.748  12
   0  16  18 3799.20 252.970  13
   0  16 -20 5799.21 290.754  12
   0  16  20 5802.70 307.762  13
   0  16 -22 4602.81 238.179  12
   0  16  22 4617.35 254.734  13
   0  16 -24 1886.80 135.646  12
   0  16  24 2126.38 153.531  13
   0  17  -1 2937.81 221.460  24
   0  17   1 3096.19 224.509  24
   0  17   3 3681.29 246.368  24
   0  17   5 124.528 102.350  24
   0  17  -5 227.289 107.167  24
   0  17  -7 691.618 132.117  24
   0  17   7 621.801 124.915  24
   0  17  -7 659.515 130.652  12
   0  17   9 68.0759 88.8226  24
   0  17  -9 121.904 96.0343  24
   0  17  -9 349.099 115.750  12
   0  17 -11-18.9922 100.740  12
   0  17 -11 98.1611 92.4177  24
   0  17 -13 1558.78 156.379  24
   0  17 -13 1699.03 172.629  12
   0  17  15 1619.10 166.892  13
   0  17 -15 1581.17 165.428  12
   0  17  17 3047.80 217.762  13
   0  17 -17 3291.28 216.535  12
   0  17  19 3822.84 231.557  13
   0  17  21 5815.74 281.540  13
   0  17 -21 6075.12 274.531  12
   0  17  23 3037.25 172.143  13
   0  17 -23 2805.88 161.313  12
   0  18   0 3203.61 228.803  24
   0  18   2 159.209 95.5803  24
   0  18  -4 993.418 147.429  24
   0  18   4 970.287 143.114  24
   0  18  -6 824.226 135.755  24
   0  18   6 899.814 137.283  24
   0  18  -6 678.200 130.449  12
   0  18   8 425.178 111.442  24
   0  18  -8 289.971 111.921  12
   0  18  -8 395.016 115.571  24
   0  18 -10 2681.59 204.847  12
   0  18 -10 2658.49 197.919  24
   0  18 -12 2374.23 181.168  24
   0  18 -12 2328.56 189.371  12
   0  18 -14 906.985 120.133  24
   0  18 -14 1144.38 140.356  12
   0  18 -16 1696.34 156.646  12
   0  18  18 2567.69 176.773  13
   0  18 -18 2567.27 175.071  12
   0  18  20 2239.50 155.113  13
   0  18 -22 2154.11 132.256  12
   0  19   1 2454.40 200.159  24
   0  19  -1 2587.18 205.268  24
   0  19   3 424.108 117.855  24
   0  19   5 66.6174 90.9142  24
   0  19  -5 86.5324 91.4222  24
   0  19  -7-43.9617 92.1404  12
   0  19   7 69.3152 87.9479  24
   0  19  -7 47.5538 90.1836  24
   0  19  -9 218.449 94.3914  24
   0  19  -9 223.030 101.503  12
   0  19 -11 2050.09 171.509  12
   0  19 -11 1923.90 161.249  24
   0  19 -13 3062.66 197.466  12
   0  19 -13 2669.83 178.409  24
   0  19 -15 566.852 103.113  12
   0  19 -17 538.925 93.6731  12
   0  19 -19 436.710 81.1364  12
   0  20   0 4700.93 264.902  24
   0  20  -2 575.495 114.418  24
   0  20   2 537.101 114.791  24
   0  20   4 1979.69 169.768  24
   0  20  -4 1933.49 170.456  24
   0  20   6 1555.28 147.615  24
   0  20  -6 1341.82 147.498  24
   0  20   8 471.823 99.6489  24
   0  20  -8 451.601 101.197  24
   0  20 -10 13.5058 80.2437  12
   0  20 -10 198.451 82.6836  24
   0  20 -12 350.151 94.7306  12
   0  20 -12 293.643 83.3198  24
   0  20 -14 419.292 91.0088  12
   0  20 -16 59.0132 65.4152  12
   0  21   1 4094.80 228.250  24
   0  21  -1 3733.16 222.140  24
   0  21   3 280.183 92.6195  24
   0  21  -5 685.626 106.422  24
   0  21   5 636.018 104.603  24
   0  21   7 594.124 99.6661  24
   0  21  -7 504.309 96.8069  24
   0  21  -9 744.412 101.639  24
   0  21 -11 194.135 70.5702  24
   0  21 -11 138.898 71.9877  12
   0  21 -13 53.1552 64.4977  12
   0  22   0 2904.99 174.291  24
   0  22  -2 641.800 98.5120  24
   0  22   2 650.173 96.4947  24
   0  22  -4 621.879 96.6411  24
   0  22   4 577.031 90.0929  24
   0  22  -6 64.4494 66.0633  24
   0  22   6 26.8272 59.9006  24
   0  22  -8 3.19824 59.9894  24
   0  23  -1 1039.11 98.2878  24
   1   0 -35-72.4441 108.146  15
   1   0 -33 129.649 137.098  15
   1   0 -31-60.7942 149.838  15
   1   0 -29 23.0229 166.999  15
  -1   0  29 86.7065 134.197  19
   1   0 -27 24.1078 168.600  15
  -1   0  27-10.2381 137.680  19
  -1   0  25 19.0121 152.237   6
   1   0 -25-35.4073 169.869  15
  -1   0  25 10.1701 136.142  19
  -1   0  23 17.7413 159.244   6
   1   0 -23-65.8959 156.185  15
  -1   0  23-95.8798 136.354  19
  -1   0  21-31.7986 159.223   6
  -1   0  19 69.2464 126.829   6
  -1   0  17 32.1490 79.8257  10
  -1   0  17-35.5238 127.030   6
  -1   0  15 69.8816 133.027   6
  -1   0  15 13.7713 80.9211  10
  -1   0  13 57.8645 81.6323  10
  -1   0  13 74.5026 122.880   6
   1   0 -11 21.8311 158.967   3
  -1   0  11 47.6899 76.1360  10
   1   0 -11 9.57175 159.079  11
   1   0  -9-85.7450 135.943  11
   1   0  -9 37.7381 138.223   9
   1   0  -9 62.0966 158.017   3
  -1   0   7 129.770 124.284   1
   1   0  -7 21.1461 142.334   3
   1   0  -7-18.4364 134.425  11
  -1   0   5 14.4522 99.9827   1
   1   0  -3 56.3011 76.7007   1
   1   0  -3 0.73100 20.3202   2
  -1   0   3 7.55894 79.3332   1
  -1   0   1 0.73196 16.5245   2
   1   0  -1 2.23898 18.1819   2
   1   0   1 7.72099 44.6186   1
   1   0   7 3.59105 70.5849  10
  -1   0  -9 9.08886 70.6485   4
   1   0   9 22.6580 73.7272  10
   1   0  11-5.54068 72.4498  10
  -1   0 -11 16.5287 77.0632   4
   1   0  13 53.1051 82.9593  10
  -1   0 -13-32.7747 77.0311   4
  -1   0 -15-30.7288 81.2283   4
   1   0  15-7.83566 80.3771  10
   1   0  17-27.3583 85.9285  10
  -1   0 -17-26.6566 91.1474   4
   1   0  19-58.7052 149.365   6
   1   0  19-10.4719 93.0289  10
   1   0  21-49.8362 142.900   6
   1   0  21-82.5583 111.146  10
   1   0  23-55.0173 155.981   6
   1   0  23-29.6427 131.668  19
  -1   0 -25 112.885 167.555  15
   1   0  25 77.9849 158.107   6
   1   0  25-20.7509 140.796  19
  -1   0 -27 159.322 167.069  15
  -1   0 -29-96.1950 159.244  15
  -1   0 -29-46.8343 119.279  23
  -1   0 -31-184.234 154.930  15
  -1   0 -31-59.1408 108.921  23
  -1   0 -33 7.11102 120.629  15
  -1   0 -33 92.5912 92.2731  23
   1  -1 -34-90.2419 122.039  15
   1   1 -34 114.192 122.107  15
   1  -1 -32-83.0812 149.723  15
   1   1 -32 9.01872 140.684  15
   1   1 -30 178.103 119.835  23
  -1   1  30 36.6668 123.867  19
   1   1 -30 193.802 163.954  15
   1  -1 -30 10.9701 164.664  15
   1   1 -28 35.2312 164.262  15
   1   1 -28 88.6156 122.655  23
  -1   1  28-111.483 145.287  19
   1  -1 -28 251.291 189.163  15
  -1  -1  28-137.487 140.781  19
   1   1 -26 201.930 168.241  15
  -1  -1  26 20.1809 126.126  19
   1   1 -26 58.5249 126.410  23
   1  -1 -26 157.603 166.713  15
  -1   1  26 62.4523 135.468  19
   1  -1 -24 694.962 195.357  15
  -1   1  24 603.953 174.770  19
   1   1 -24 478.733 143.069  23
  -1  -1  24 452.028 193.168   6
  -1  -1  24 478.106 159.949  19
   1   1 -24 634.180 192.131  15
  -1   1  24 507.705 197.928   6
  -1  -1  22 396.835 176.455   6
  -1   1  22 394.962 191.005   6
  -1   1  20 1243.46 231.243   6
  -1  -1  20 1343.39 237.356   6
  -1   1  18 1524.09 182.120  10
  -1   1  18 1519.81 229.416   6
  -1  -1  18 1561.56 230.080   6
  -1  -1  16 3968.81 318.651   6
  -1   1  16 3867.07 268.493  10
  -1   1  16 3901.79 320.024   6
  -1  -1  14 3956.86 292.208   6
   1  -1 -14 3843.40 364.367   3
  -1   1  14 3921.02 303.914   6
  -1  -1  14 4123.52 241.459  10
  -1   1  14 3872.58 251.576  10
  -1   1  12 1452.64 150.965  10
   1  -1 -12 1058.28 204.186  11
   1  -1 -12 1643.67 232.837   9
  -1  -1  12 1696.34 187.664   6
   1  -1 -12 1235.89 231.360   3
  -1  -1  12 1502.85 137.344  10
   1  -1 -10 3911.88 286.713  11
   1  -1 -10 4161.34 317.995   3
  -1  -1  10 4054.56 207.824  10
  -1  -1  10 3785.65 284.152   1
   1   1 -10 3983.96 327.987  11
   1  -1 -10 3807.09 305.757   9
   1  -1  -8 7954.25 387.041  11
   1  -1  -8 8802.20 428.230   3
   1  -1  -8 8128.60 419.508   9
   1   1  -8 7911.15 431.658  11
   1   1  -8 7739.71 438.112   3
   1  -1  -8 7557.44 383.278   1
  -1  -1   8 8478.07 413.874   1
   1  -1  -6 2328.39 196.099   1
   1   1  -6 2235.25 223.229   3
   1   1  -6 2285.70 219.418  11
  -1  -1   6 2726.81 211.926   1
   1  -1  -4 3826.96 222.746   1
  -1  -1   2 780.675 50.0277   2
   1   1  -2 724.651 51.0940   2
   1   1   0 430.207 41.9510   2
  -1  -1  -2 1751.36 93.2198   2
   1   1   6 555.817 108.394   6
  -1   1  -6 619.039 89.5247   4
   1  -1   6 555.510 82.7257  10
   1  -1   6 614.377 100.222   6
   1   1   8 637.048 102.937  10
   1   1   8 686.077 131.879   6
   1  -1   8 691.748 124.153   6
   1  -1   8 647.316 97.0851  10
  -1   1  -8 627.446 99.3462   4
   1   1  10 700.570 138.319   6
  -1   1 -10 740.491 110.445   4
   1  -1  10 721.229 104.702  10
   1  -1  10 851.118 148.580   6
   1   1  10 781.729 121.184  10
   1   1  12 2665.24 243.840   6
  -1   1 -12 2560.08 196.107   4
   1  -1  12 2572.26 192.847  10
   1   1  12 2684.83 204.734  10
   1  -1  12 2452.46 230.876   6
  -1  -1 -12 2692.64 199.826   4
   1  -1  14 225.626 96.6773  10
   1   1  14 272.357 137.662   6
  -1  -1 -14 273.650 102.636   4
  -1   1 -14 143.106 92.4590   4
   1   1  14 268.497 108.862  10
   1  -1  14 432.997 147.849   6
  -1   1 -16 609.388 126.253   4
  -1  -1 -16 719.602 136.605   4
   1   1  16 643.313 183.007   6
   1   1  16 697.963 141.327  10
   1  -1  16 743.935 167.045   6
   1  -1  16 675.572 131.404  10
   1  -1  18 67.5933 141.886   6
   1  -1  18 55.9468 87.8634  10
   1   1  18 51.5611 96.2659  10
   1   1  18-69.3214 139.979   6
   1  -1  20 46.4151 136.015   6
   1   1  20 81.9237 105.060  10
   1  -1  22 190.719 161.894   6
   1   1  22 129.931 116.689  10
   1  -1  22 178.883 135.027  19
   1   1  22 95.6258 140.394  19
   1  -1  24 507.987 203.723   6
  -1   1 -24 537.406 178.077  15
   1  -1  24 433.838 154.752  19
  -1  -1 -26 757.216 200.422  15
  -1   1 -26 769.661 194.651  15
  -1  -1 -28 2324.17 269.304  15
  -1   1 -28 2204.28 260.412  15
  -1  -1 -28 2094.07 211.921  23
  -1   1 -28 2311.32 231.104  23
  -1  -1 -30 1612.37 183.901  23
  -1   1 -30 1832.00 198.625  23
  -1  -1 -30 1972.99 244.819  15
  -1   1 -30 1961.83 238.534  15
  -1   1 -32 1035.22 148.038  23
  -1  -1 -32 940.095 179.872  15
  -1   1 -32 903.619 174.292  15
  -1  -1 -34 562.556 132.856  15
  -1   1 -34 504.758 100.446  23
  -1   1 -34 485.208 120.208  15
   1  -2 -35-5.55437 103.940  15
   1   2 -33-121.967 130.777  15
   1  -2 -33 40.2611 131.823  15
  -1   2  31-16.8290 120.626  19
   1   2 -31-26.5093 107.487  23
   1  -2 -31-30.3390 157.750  15
   1   2 -31 48.5320 155.943  15
  -1   2  29 340.667 151.156  19
   1   2 -29 456.025 185.689  15
   1   2 -29 353.036 136.845  23
   1   2 -27 480.465 192.073  15
   1   2 -27 262.404 139.319  23
  -1  -2  27 351.497 152.602  19
   1   2 -25 519.119 186.851  15
  -1   2  25 822.831 243.409   6
  -1  -2  25 996.689 226.525   6
   1   2 -25 958.050 173.517  23
  -1  -2  25 965.791 183.667  19
  -1  -2  23 452.468 154.039  19
   1   2 -23 561.180 144.524  23
  -1   2  23 220.037 187.088   6
   1   2 -23 645.789 188.179  15
  -1  -2  23 458.225 178.615   6
  -1   2  21 2312.89 247.290  10
  -1  -2  21 2840.29 306.141   6
  -1  -2  19 10002.4 553.806   6
  -1   2  19 9176.74 490.730  10
  -1  -2  17 7265.82 444.130   6
  -1   2  17 7320.86 406.177  10
  -1   2  15 8532.60 426.201  10
  -1  -2  15 8785.12 461.643   6
  -1  -2  13 16114.6 648.649   6
   1  -2 -13 15962.5 745.704   3
   1  -2 -13 14545.9 720.221   9
  -1   2  13 15911.3 629.394  10
  -1  -2  11 14093.6 556.026   6
   1  -2 -11 13691.8 634.215   3
  -1  -2  11 12819.0 619.284   1
   1  -2 -11 13346.6 636.417   9
   1  -2  -9 7029.69 358.066  11
   1  -2  -9 6749.27 241.377   2
  -1  -2   9 7584.72 410.501   1
  -1  -2   9 6921.99 327.354   6
   1  -2  -9 7144.82 412.195   9
   1  -2  -9 7131.87 369.676   1
   1  -2  -7 7522.00 243.512   2
   1  -2  -7 8152.52 419.569   9
   1   2  -7 7384.36 429.163  11
   1  -2  -7 7834.15 393.834   5
   1  -2  -7 7681.00 382.489   1
   1   2  -5 6093.12 346.456  11
   1   2  -3 1717.64 97.3100   2
   1   2  -1 1283.70 80.9527   2
  -1  -2  -1 305.293 50.3430   2
   1   2   3 7488.22 291.275   2
  -1  -2  -3 8542.60 288.141   2
  -1  -2  -5 5023.68 203.228   2
   1  -2   5 4316.25 221.487   6
  -1   2  -5 4667.94 216.282   4
   1   2   5 4576.19 221.208  10
  -1  -2  -7 31.1909 56.9864   2
   1  -2   7-9.32572 84.3439   6
   1  -2   7 19.4081 62.9050  10
   1   2   7 77.8635 98.6627   6
  -1   2  -7 31.5816 70.3242   4
   1   2   9 803.152 118.087  10
  -1  -2  -9 693.264 90.6581   2
   1  -2   9 583.881 96.4203  10
   1   2   9 700.606 137.298   6
  -1   2  -9 494.962 98.8756   4
   1  -2   9 666.621 131.642   6
   1   2  11 160.806 99.0532  10
  -1  -2 -11 110.293 66.5295   2
   1  -2  11 188.954 81.7510  10
   1   2  11 217.104 125.428   6
  -1   2 -11 92.0781 79.9197   4
   1  -2  11 198.981 109.461   6
   1   2  13 1856.76 188.157  10
   1  -2  13 1890.43 212.678   6
   1  -2  13 1658.23 155.224  10
   1   2  13 1659.22 208.633   6
  -1   2 -13 1694.55 168.958   4
   1  -2  15 742.065 162.277   6
   1  -2  15 1092.91 144.131  10
   1   2  15 780.533 166.850   6
   1   2  15 971.100 155.244  10
  -1  -2 -15 918.932 139.814   4
   1  -2  17 37.2718 127.454   6
   1   2  17 52.2164 146.887   6
   1   2  17 101.724 112.217  10
   1   2  19 69.5735 96.3548  10
   1   2  19 30.0884 132.243   6
   1  -2  19-100.436 133.933   6
   1  -2  21-48.7924 135.149   6
   1   2  21 16.9732 152.341   6
   1   2  21 38.9173 102.534  10
   1   2  23 1880.96 256.074  10
  -1   2 -23 2143.53 244.398  15
   1   2  23 1955.18 301.068   6
   1  -2  23 2545.22 244.501  19
   1  -2  23 1541.90 269.549   6
   1   2  23 2153.38 240.494  19
   1   2  23 2207.95 200.828  13
  -1   2 -25 4415.00 343.244  15
   1  -2  25 4256.67 427.821   6
   1   2  25 3581.89 403.480   6
   1   2  25 4715.50 342.365  19
   1   2  27 4743.04 343.990  19
  -1  -2 -27 4778.70 370.540  15
  -1   2 -27 4570.92 313.287  23
  -1   2 -27 4591.74 352.288  15
  -1  -2 -29 4913.72 364.884  15
  -1   2 -29 4564.56 341.588  15
  -1   2 -29 4667.06 307.706  23
  -1  -2 -31 4027.89 311.249  15
  -1   2 -31 4296.11 306.751  15
  -1   2 -31 4260.41 273.536  23
  -1   2 -33 1962.10 169.290  23
  -1  -2 -33 2045.70 205.748  15
   1   3 -34 334.817 127.046  15
   1   3 -32-16.6410 137.456  15
  -1   3  30 18.0226 128.667  19
   1   3 -30-40.6966 158.706  15
   1  -3 -30 43.0445 164.424  15
   1   3 -30 96.1904 118.501  23
   1   3 -28 225.201 178.636  15
   1   3 -28 91.7814 124.379  23
   1  -3 -28 107.092 168.574  15
  -1   3  28 231.823 147.981  19
  -1  -3  26 1816.58 219.985  19
   1  -3 -26 1552.01 252.526  15
  -1   3  26 1935.44 235.001  19
   1   3 -26 1589.90 240.393  15
   1   3 -26 1449.41 195.715  23
   1   3 -24 2495.21 278.816  15
  -1  -3  24 2350.55 247.893  19
   1   3 -24 2300.60 228.684  23
  -1   3  24 2646.66 263.837  19
  -1  -3  24 2123.69 294.968   6
   1  -3 -24 2612.05 296.113  15
   1   3 -22 2505.13 265.244  15
  -1   3  22 2706.21 255.333  19
  -1  -3  22 2300.23 292.722   6
   1   3 -22 2613.80 229.995  23
  -1   3  22 2294.70 262.064  10
  -1  -3  20 8529.13 520.429   6
  -1   3  20 8594.91 550.870   6
  -1   3  20 8353.10 484.947  10
  -1   3  18 10344.2 521.073  10
  -1  -3  18 9861.32 539.213   6
  -1   3  18 9143.78 556.620   6
  -1   3  16 17506.7 773.520   6
  -1  -3  16 16666.8 729.533   6
  -1  -3  14 32581.7 1138.07   6
  -1   3  14 31972.0 1128.70  10
  -1  -3  12 17164.8 666.434   6
   1  -3 -12 17009.2 783.227   9
   1  -3 -12 17106.2 761.883   3
   1  -3 -10 7168.17 450.240   9
  -1  -3  10 7627.69 354.286   6
   1  -3 -10 7782.27 414.743   1
   1  -3  -8 2474.67 229.859   5
   1  -3  -8 2196.36 251.408   9
   1  -3  -8 2574.73 104.097   2
  -1  -3   8 2589.80 174.506   6
   1  -3  -6 9667.82 488.237   9
   1  -3  -6 9383.76 448.850   5
   1  -3  -6 9352.76 286.553   2
   1  -3  -4 1284.35 207.608   9
  -1   3   4 1254.02 61.8753   2
   1   3  -4 1142.13 100.740   2
   1   3  -2 1361.37 100.243   2
  -1  -3   0 4432.81 185.943   2
   1   3   2 3828.41 179.534   2
  -1  -3  -2 4271.90 178.843   2
  -1  -3  -4 5070.99 209.917   2
   1   3   4 4648.55 227.245  10
   1   3   4 5131.19 216.698   2
   1   3   6 7683.37 328.580  10
   1   3   6 7275.37 327.259   6
   1  -3   6 7011.94 315.150   6
   1  -3   6 7146.88 283.459   8
  -1  -3  -8 340.857 72.2121   2
   1   3   8 386.427 119.461   6
   1   3   8 371.475 105.426  10
   1  -3   8 319.610 101.546   6
   1  -3  10 305.178 108.455   6
   1   3  10 171.253 124.267   6
  -1  -3 -10 232.513 72.7974   2
  -1  -3 -10 136.366 148.370   9
   1   3  12 1338.78 163.535  10
   1   3  12 1288.82 187.875   6
   1  -3  12 1180.39 174.001   6
   1   3  14 239.653 128.265   6
   1   3  14 131.340 108.990  10
   1  -3  14 251.697 132.063   6
   1   3  16 251.746 113.384  10
  -1  -3 -16 222.668 106.611   4
   1  -3  16 34.2606 110.640   6
   1   3  16 110.486 126.981   6
   1   3  18 2205.66 271.955   6
   1  -3  18 1434.52 223.501   6
   1   3  18 1757.86 214.994  10
   1  -3  20 1016.81 219.399   6
   1   3  20 955.784 212.706   6
   1   3  20 1059.25 184.389  10
   1   3  22 1562.86 234.325  10
   1   3  22 1500.26 209.227  19
   1  -3  22 1608.45 207.504  19
   1  -3  22 1591.81 263.110   6
   1   3  22 1396.67 174.959  13
   1   3  22 1599.76 264.197   6
   1   3  24 6219.63 453.501  10
   1   3  24 6262.32 350.053  13
   1   3  24 6930.01 413.877  19
   1   3  24 6702.32 526.816   6
   1  -3  24 7084.34 521.032   6
   1   3  26 5796.97 381.315  19
   1   3  26 5738.57 332.497  13
  -1   3 -26 5745.33 351.859  23
  -1  -3 -28 10116.8 538.419  15
  -1   3 -28 9107.92 462.216  23
  -1  -3 -30 4872.31 353.096  15
  -1   3 -30 4652.82 299.123  23
  -1  -3 -32 1891.95 216.367  15
  -1   3 -32 1794.28 173.648  23
  -1  -3 -34 1262.79 162.807  15
   1   4 -33 445.327 143.003  15
   1  -4 -33 613.754 152.745  15
   1  -4 -31 268.911 163.887  15
  -1   4  31 47.8738 113.546  19
   1   4 -31 246.882 152.161  15
  -1   4  29 404.396 155.617  19
   1  -4 -29 291.289 178.486  15
   1   4 -29 301.138 174.843  15
   1   4 -29 278.753 134.222  23
   1   4 -27 201.648 175.960  15
   1   4 -27 86.5381 130.398  23
  -1   4  27 224.897 150.065  19
   1  -4 -27 12.0534 170.744  15
   1  -4 -25 4302.42 355.227  15
   1   4 -25 4401.74 353.349  15
   1   4 -25 4357.62 308.366  23
  -1   4  25 4013.77 316.542  19
  -1  -4  25 4871.83 326.081  19
   1   4 -23 3392.77 265.252  23
  -1   4  23 2947.77 276.551  19
  -1   4  23 2969.87 310.687  10
   1   4 -23 3181.10 295.855  15
  -1   4  23 3131.59 370.365   6
  -1   4  21 3944.05 333.442  10
  -1  -4  21 3597.51 345.755   6
  -1   4  21 3649.36 376.719   6
  -1  -4  19 8483.73 499.589   6
  -1   4  19 8564.67 543.634   6
  -1   4  19 8685.92 494.397  10
  -1  -4  17 14807.4 678.447   6
  -1   4  17 15617.9 739.544   6
  -1   4  17 14875.0 677.585  10
  -1   4  15 27374.1 1003.20  10
  -1  -4  15 26155.2 992.851   6
   1  -4 -13 19277.9 903.522   9
  -1  -4  13 19747.9 749.275   6
  -1  -4  11 7879.35 376.827   6
   1  -4 -11 8424.65 518.880   9
   1  -4  -9 4307.83 363.058   9
   1  -4  -9 4743.76 330.564   5
  -1  -4   9 4242.72 239.174   6
   1  -4  -7 5407.26 339.660   5
  -1  -4   7 4867.46 236.946   6
   1  -4  -7 5614.71 188.302   2
   1   4  -7 5162.18 236.460   7
   1  -4  -7 5336.64 376.129   9
   1   4  -5 1774.52 132.446   7
  -1   4   5 2117.60 98.1184   2
   1  -4  -5 1785.70 259.164   9
   1  -4  -5 2088.15 226.128   5
  -1   4   3 620.176 60.8455   2
   1   4  -3 620.880 87.3363   2
   1   4  -3 816.474 93.0964   7
   1  -4  -1 14497.1 590.315   5
   1   4  -1 13889.3 480.376   7
   1   4   1 3627.73 174.302   2
  -1  -4  -1 3241.33 168.594   2
   1   4   3 570.837 83.0377   2
  -1  -4  -3 472.165 72.2562   2
  -1  -4  -5 4003.66 189.846   2
   1   4   5 4089.51 199.603   2
   1   4   5 3591.04 215.732  10
   1  -4   7 7236.09 285.487   8
   1   4   7 7051.61 333.651   6
  -1  -4  -7 7686.50 297.538   2
   1  -4   7 6748.14 322.719   6
   1   4   7 7255.09 337.685  10
   1   4   9 4948.00 293.451   6
  -1  -4  -9 4965.77 236.382   2
   1   4   9 4997.24 284.132  10
   1  -4   9 5039.45 283.585   6
   1  -4   9 4683.07 228.577   8
   1   4  11 1398.44 183.693   6
   1  -4  11 1211.00 159.699   6
   1  -4  13 35.5061 99.8723   6
   1   4  13-58.4058 126.672   6
   1  -4  15 189.344 132.856   6
   1   4  15 90.1655 101.982  10
   1   4  15-23.0459 124.513   6
   1  -4  17 958.878 185.173   6
   1   4  17 819.566 193.895   6
   1   4  17 672.598 156.979  10
   1   4  19 7185.54 498.225   6
   1   4  19 7799.30 471.431  10
   1  -4  19 7279.13 479.231   6
   1   4  21 5260.68 402.081  10
   1   4  21 5563.85 451.214   6
   1  -4  21 5916.80 444.423   6
   1  -4  23 4010.30 394.045   6
   1   4  23 3718.23 348.410  10
   1   4  23 4177.22 278.130  13
   1   4  23 3682.33 392.368   6
   1   4  23 3888.90 307.925  19
   1   4  25 6204.69 349.953  13
  -1   4 -25 6398.68 373.114  23
   1   4  25 6033.58 389.771  19
   1   4  27 7126.93 416.010  19
  -1   4 -27 6725.28 388.772  23
   1   4  27 6776.64 363.828  13
   1   4  29 3848.10 259.555  13
  -1  -4 -29 4849.06 357.495  15
  -1   4 -29 4558.07 299.633  23
  -1   4 -31 2571.68 213.361  23
  -1  -4 -31 2826.39 264.704  15
  -1  -4 -33 2145.20 205.978  15
  -1   4 -33 1707.01 157.773  23
   1  -5 -34 340.666 121.798  15
   1  -5 -32 715.256 166.965  15
  -1   5  30 217.822 137.853  19
   1  -5 -30 534.358 181.204  15
   1   5 -30 299.442 129.727  23
  -1   5  28 201.667 146.428  19
   1   5 -28 225.503 134.418  23
   1   5 -28 250.204 163.361  15
   1  -5 -28 606.578 194.290  15
   1   5 -26 1870.20 247.681  15
   1   5 -26 1895.39 212.595  23
   1  -5 -26 1614.93 250.646  15
  -1   5  26 1947.63 230.757  19
   1   5 -24 910.270 205.726  15
  -1   5  24 994.862 153.891  13
   1   5 -24 732.760 166.439  23
  -1   5  24 511.873 170.026  10
  -1   5  24 955.376 182.223  19
  -1   5  22 1146.36 152.268  13
  -1   5  22 761.908 241.131   6
  -1   5  22 830.440 189.379  10
   1   5 -22 1182.69 182.451  23
   1   5 -22 933.043 192.308  15
  -1   5  20 7614.02 528.663   6
  -1   5  20 7842.76 484.378  10
  -1   5  18 7179.43 444.092  10
  -1   5  18 7024.85 484.177   6
  -1   5  16 5033.30 377.626   6
  -1   5  16 4476.97 327.689  10
   1  -5 -14 9558.30 625.335   9
   1  -5 -12 17990.3 871.557   9
   1   5 -10 5758.55 280.912   7
   1  -5 -10 5844.31 457.555   9
   1  -5 -10 5528.54 380.985   5
   1  -5  -8 3363.06 290.459   5
   1   5  -8 3381.55 197.086   7
   1  -5  -8 3483.23 358.999   9
   1  -5  -6 1762.18 221.149   5
   1  -5  -6 1954.67 197.611  11
   1   5  -6 1715.27 144.382   2
  -1   5   6 1782.90 99.5135   2
   1   5  -6 1886.70 143.695   7
   1  -5  -6 1700.47 274.285   9
   1   5  -4 635.235 95.3191   2
  -1   5   4 662.174 91.7499   7
   1  -5  -4 654.454 150.117  11
   1  -5  -4 583.576 174.740   5
  -1   5   4 492.458 60.6257   2
   1   5  -4 640.530 101.256   7
   1  -5  -2 1520.30 205.750  11
   1   5  -2 1863.67 139.103   7
   1  -5  -2 2050.87 241.385   5
  -1   5   2 1556.98 102.608   2
  -1   5   2 1652.33 134.084   7
   1  -5   0 2003.25 241.081  11
   1   5   0 2101.61 152.801   7
  -1   5   0 2157.02 146.945   7
   1  -5   0 1973.89 251.264   5
   1   5   0 2353.97 147.787   2
  -1  -5  -2 2534.89 152.281   2
   1   5   2 2522.72 152.497   2
   1  -5   2 2383.08 134.849   8
  -1  -5  -4 713.782 83.9253   2
   1  -5   4 679.486 77.1617   8
   1   5   4 651.824 91.3622   2
   1  -5   6 4649.30 204.722   8
   1   5   6 4057.56 241.144  10
   1   5   6 4735.63 227.708   2
  -1  -5  -6 4804.41 220.897   2
   1   5   6 3850.88 230.458   6
  -1  -5  -8 5564.15 251.174   2
   1   5   8 4849.23 287.953   6
   1  -5   8 5400.78 283.755   6
   1   5   8 5270.08 295.278  10
   1   5  10 11371.6 510.594   6
   1  -5  10 11359.4 491.278   6
   1   5  10 11402.7 509.080  10
   1   5  12 8393.05 450.398   6
   1  -5  12 8423.33 427.186   6
   1   5  12 8549.24 441.204  10
   1   5  14 227.194 134.921   6
   1  -5  14 554.468 140.416   6
   1   5  16 303.972 150.850   6
   1  -5  16 319.170 142.719   6
   1   5  16 306.943 133.875  10
   1   5  18 2507.12 304.367   6
   1  -5  18 3183.93 304.030   6
   1   5  18 3323.98 300.150  10
   1   5  20 4296.80 353.708  10
   1   5  20 3961.52 379.277   6
   1  -5  20 4288.27 372.934   6
   1  -5  22 2753.69 317.270   6
   1   5  22 2933.26 338.877   6
  -1   5 -22 2842.64 242.238  23
   1   5  22 2515.69 225.016  13
   1   5  22 2677.53 302.227  10
   1   5  22 2652.92 248.763  19
   1   5  24 6976.93 418.944  19
   1   5  24 7739.41 394.681  13
   1   5  24 7183.92 504.001  10
   1   5  24 7097.60 537.123   6
   1   5  26 1539.95 188.788  13
   1   5  26 1368.53 200.969  19
  -1   5 -28 2832.79 245.922  23
   1   5  28 2533.29 218.351  13
  -1   5 -30 3140.86 243.680  23
   1   5  30 3226.73 221.659  13
  -1   5 -32 2291.49 189.416  23
   1  -6 -33 421.168 133.213  15
  -1   6  31 274.792 113.530  19
   1  -6 -31 377.947 158.313  15
   1   6 -29 7.73680 126.273  23
   1  -6 -29 124.374 157.811  15
  -1   6  29 60.1635 117.157  19
  -1   6  27-9.62719 127.111  19
  -1   6  27 116.381 108.390  13
   1   6 -27 103.104 134.496  23
   1  -6 -27 138.182 165.751  15
   1   6 -25 975.581 173.880  23
  -1   6  25 674.142 142.246  13
   1  -6 -25 1013.79 220.608  15
  -1   6  25 652.662 177.446  19
  -1   6  23 49.3681 135.172  19
  -1   6  23-150.954 229.527   6
   1   6 -23-60.4859 125.348  23
  -1   6  23 53.8825 103.044  13
  -1   6  23 47.5505 120.233  10
  -1   6  21 196.543 117.023  13
  -1   6  21-34.9967 200.720   6
  -1   6  21 195.181 144.120  10
   1   6 -21 153.132 125.361  23
  -1   6  19 911.943 218.800   6
  -1   6  19 1004.84 188.720  10
  -1   6  17 678.711 155.360  10
  -1   6  17 662.699 200.378   6
  -1   6  15 2322.07 244.053  10
   1  -6 -15 2540.53 353.078   9
   1  -6 -13 5653.02 492.578   9
   1   6 -11 4617.40 262.782   7
   1  -6 -11 4434.40 427.990   9
   1  -6  -9 2376.06 264.158   5
   1   6  -9 2275.02 173.778   7
   1  -6  -9 2640.55 336.599   9
   1  -6  -7 1615.14 237.447   5
   1  -6  -7 1581.82 277.693   9
   1   6  -7 1595.63 144.770   7
   1   6  -5 34.9103 68.8788   2
   1  -6  -5 22.7084 130.579  11
  -1   6   5 36.8093 46.3570   2
   1   6  -5 42.3032 74.3099   7
   1  -6  -5 10.2333 147.287   5
  -1   6   3 187.585 87.7740   7
   1  -6  -3 186.412 141.425  11
  -1   6   3 181.353 54.8200   2
   1  -6  -3 281.363 173.405   5
   1   6  -3 122.699 74.9928   2
   1   6  -3 138.196 83.4525   7
   1   6  -1 216.848 84.1940   7
   1  -6  -1 232.568 161.908  11
  -1   6   1 270.529 88.2232   7
  -1   6   1 194.761 61.2560   2
   1   6  -1 213.581 74.9461   2
   1  -6  -1 225.404 178.303   5
   1  -6   1 337.693 184.493   5
  -1   6  -1 300.655 92.3226   7
   1   6   1 373.280 76.0039   2
  -1  -6  -3 2610.47 238.146   5
  -1   6  -3 2914.35 193.574   7
   1   6   3 3304.20 187.506   2
  -1  -6  -3 3119.40 181.163   2
  -1  -6  -5 5871.25 268.755   2
   1   6   5 6245.66 284.767   2
   1   6   7 2324.58 165.305   2
   1   6   7 2270.58 191.408  10
  -1  -6  -7 2368.81 156.895   2
   1   6   9 13410.4 559.014   6
   1   6   9 13411.8 573.054  10
   1   6  11 8787.11 454.613   6
   1  -6  11 9074.35 435.061   6
   1   6  11 9115.74 453.794  10
   1   6  13 2443.88 249.358   6
   1  -6  13 2392.77 226.810   6
   1   6  13 2397.80 235.863  10
   1   6  15 23.8409 156.644   6
   1  -6  15 63.5631 117.671   6
   1   6  15 215.453 119.931  10
   1  -6  17-85.7487 115.448   6
   1   6  17-96.4590 160.988   6
   1   6  19 530.591 207.120   6
   1   6  19 947.339 187.002  10
   1  -6  19 778.542 182.175   6
   1   6  21 1432.25 230.809  10
  -1   6 -21 1318.26 180.325  23
   1   6  21 1067.44 231.423   6
   1   6  21 1305.83 186.925  19
   1   6  21 1518.46 177.474  13
   1   6  23 201.703 171.332   6
   1   6  23 305.857 148.275  19
   1   6  23 308.983 151.990  10
  -1   6 -23 315.221 145.117  23
   1   6  23 227.582 121.325  13
  -1   6 -25 506.152 152.558  23
   1   6  25 628.309 141.210  13
   1   6  25 500.081 158.179  19
   1   6  27 2376.81 214.932  13
   1   6  27 2413.62 242.939  19
   1   6  29 2239.96 195.833  13
  -1  -6 -29 2210.83 252.538  15
   1   6  31 1052.85 134.499  13
  -1   6 -31 814.555 142.614  23
  -1  -6 -31 1159.49 187.297  15
  -1  -6 -33 677.528 138.870  15
   1  -7 -32 373.312 136.065  15
   1  -7 -30 345.462 153.389  15
  -1   7  30 202.468 115.648  19
   1  -7 -28-198.967 162.242  15
  -1   7  28 17.2635 120.226  19
  -1   7  28 122.215 102.271  13
  -1   7  26 256.493 147.779  19
  -1   7  26 283.250 125.433  13
   1  -7 -26 102.964 167.337  15
   1   7 -26 87.1081 134.599  23
  -1   7  24 547.330 158.503  19
   1   7 -24 424.876 148.059  23
  -1   7  24 382.365 131.780  13
  -1   7  22 218.998 205.576   6
  -1   7  22 343.403 124.183  13
  -1   7  22 533.283 167.271  19
  -1   7  22 305.547 155.994  10
  -1   7  20 938.516 148.157  13
  -1   7  20 958.940 252.848   6
  -1   7  20 831.491 203.977  10
  -1   7  18 82.9774 122.931  10
  -1   7  18 347.120 197.393   6
   1  -7 -16 140.783 219.145   9
  -1   7  16 344.204 182.177   6
   1  -7 -14 1036.86 307.293   9
   1   7 -12 35.8898 86.3465   7
   1  -7 -12 99.5516 208.968   9
   1   7 -10 2721.14 207.505   7
   1  -7 -10 2831.40 372.426   9
   1  -7  -8 2458.15 282.223   5
   1  -7  -8 3315.37 393.985   9
   1   7  -8 2758.07 201.429   7
   1  -7  -6 742.300 206.417   5
   1   7  -6 736.366 120.916   7
   1  -7  -4 306.354 178.577   5
   1  -7  -4 511.511 166.532  11
  -1   7   4 484.424 101.616   7
   1   7  -4 456.183 107.281   7
   1   7  -2 111.700 85.5256   7
  -1   7   2 163.910 86.9258   7
   1  -7  -2 79.7881 156.137  11
   1   7  -2 98.2797 75.4086   2
  -1   7   2 150.809 62.3084   2
   1  -7  -2 11.8667 164.617   5
   1   7   0 2716.79 195.005   7
   1  -7   0 3070.96 315.526   5
  -1   7   0 2995.98 199.669   7
  -1   7   0 2972.64 173.686   2
   1   7   0 2813.54 186.622   2
   1  -7   0 2909.09 298.715  11
  -1   7  -2 1992.48 163.722   7
  -1  -7  -2 1683.27 221.592   5
   1  -7   2 1992.19 284.139   5
   1   7   2 1819.03 149.812   2
   1   7   4 3516.06 213.203   2
  -1  -7  -4 3884.20 215.912   2
   1   7   6 7593.46 340.452   2
  -1  -7  -6 7835.34 332.692   2
   1   7   8 4674.09 297.235  10
   1   7  10 815.845 143.895  10
   1   7  12 1332.60 189.789  10
  -1  -7 -12 1605.49 301.242   9
   1   7  14 2294.82 245.826  10
   1   7  14 2304.07 253.743   6
   1   7  16 1764.60 247.578   6
   1   7  16 2088.32 245.916  10
   1   7  18-162.304 197.569   6
   1   7  20 261.961 166.666   6
  -1   7 -20 84.9811 113.001  23
   1   7  20 115.225 110.620  13
  -1   7 -22 2700.31 240.913  23
   1   7  22 2586.12 233.014  13
   1   7  22 2388.94 316.270   6
   1   7  22 2513.94 305.329  10
   1   7  24 8.29905 110.614  13
   1   7  24 166.666 139.490  19
  -1   7 -24 138.066 130.000  23
   1   7  26 257.985 129.851  19
  -1   7 -26 211.469 139.172  23
   1   7  26 469.836 133.420  13
  -1   7 -28 457.741 144.926  23
   1   7  28 597.453 132.683  13
  -1  -7 -30 376.387 152.897  15
   1   7  30 278.254 102.547  13
   1   7  32 213.185 80.4679  13
  -1  -7 -32 225.958 123.340  15
   1   8 -33 75.7208 83.6805  17
   1  -8 -31 356.888 135.255  15
  -1   8  29 161.341 102.369  13
   1  -8 -29 295.262 160.705  15
  -1   8  29 188.255 120.099  19
  -1   8  27 527.257 148.112  19
   1  -8 -27 665.675 184.638  15
  -1   8  27 669.511 137.686  13
  -1   8  25 175.521 134.727  19
   1  -8 -25 415.500 186.770  15
  -1   8  25 261.236 121.170  13
  -1   8  23 4594.91 299.525  13
  -1   8  23 4595.33 323.105  19
   1   8 -23 4113.84 305.902  23
  -1   8  21 1772.31 298.802   6
   1   8 -21 2276.14 225.854  23
  -1   8  21 2018.18 204.314  13
  -1   8  21 1915.54 273.328  10
   1   8 -19 609.323 147.358  23
  -1   8  19 500.807 212.831   6
  -1   8  19 501.656 171.751  10
  -1   8  19 576.082 132.486  13
  -1   8  17 1723.39 275.250   6
   1  -8 -15 1545.30 343.135   9
  -1   8  15 1809.22 226.322  10
   1  -8 -13 1970.94 367.077   9
   1   8 -13 1974.46 195.802   7
   1   8 -11 2370.38 206.961   7
   1  -8 -11 2526.16 397.217   9
   1   8  -9 1351.19 159.526   7
   1  -8  -9 1331.79 309.521   9
   1  -8  -7 2208.39 282.885   5
   1   8  -7 2160.76 192.218   7
   1  -8  -7 2618.69 369.491   9
   1  -8  -5 559.633 199.295   5
   1   8  -5 497.467 116.251   7
   1   8  -3 1069.73 140.661   7
   1  -8  -3 1242.98 242.919   5
  -1   8   3 1266.91 141.321   7
   1  -8  -3 1025.91 205.548  11
  -1   8   1 5953.87 305.491   7
  -1   8   1 5342.01 268.447   2
   1  -8  -1 5741.89 417.933  11
   1  -8  -1 5952.38 451.261   5
   1   8  -1 5914.97 308.827   7
   1  -8   1 6076.27 451.491  11
   1  -8   1 6241.42 475.229   5
  -1   8  -1 6036.98 315.972   7
  -1   8  -3 8124.33 390.218   7
  -1  -8  -3 7761.60 462.999   5
   1  -8   3 8385.34 577.121   5
   1   8   5 10165.9 453.763  10
  -1   8  -7 2012.93 185.463   7
   1   8   7 1686.58 179.167  10
   1   8   9 43.5320 100.473  10
  -1   8  -9 15.5573 84.6342   7
   1   8  11 468.156 139.351  10
   1   8  13 756.890 155.946  10
  -1  -8 -13 617.703 245.096   9
   1   8  15 850.925 170.116  10
   1   8  17 941.760 188.276  10
   1   8  19 1869.80 254.801  10
  -1   8 -19 1671.52 190.741  23
  -1   8 -21 553.580 149.431  23
   1   8  21 734.146 154.402  13
  -1   8 -23 1764.25 204.512  23
  -1   8 -23 1623.98 167.743  12
   1   8  23 1840.37 204.125  13
  -1   8 -25 1135.10 183.284  23
   1   8  25 1058.59 168.212  13
   1   8  27 170.534 118.373  13
  -1   8 -27-47.0429 120.650  23
  -1   8 -29 13.5724 112.787  23
  -1  -8 -29-98.8581 142.539  15
   1   8  29-43.6147 92.8300  13
  -1  -8 -31 49.0111 120.782  15
   1   8  31 18.7208 76.6188  13
   1   9 -32 179.773 96.6929  17
   1  -9 -30 512.471 149.784  15
  -1   9  30 566.853 105.403  13
  -1   9  28 76.6501 98.9682  13
   1  -9 -28-17.6940 139.398  15
   1  -9 -26 1505.55 220.660  15
  -1   9  26 1242.16 167.055  13
  -1   9  24 2229.26 218.504  13
   1   9 -22 1156.90 182.798  23
  -1   9  22 1311.21 172.927  13
   1   9 -20 2041.90 184.167  12
   1   9 -20 2374.44 222.602  23
  -1   9  20 2166.88 207.949  13
  -1   9  18 2508.07 209.805  13
   1   9 -18 2507.92 226.900  23
   1   9 -18 2254.00 186.724  12
  -1   9  18 2394.10 287.203  10
   1  -9 -16 6980.28 643.531   9
  -1   9  16 5991.12 429.328  10
   1  -9 -14 6514.53 604.606   9
   1   9 -12 5892.09 351.494   7
   1  -9 -12 5205.34 551.823   9
   1  -9 -10 12814.6 836.350   9
   1   9 -10 12670.2 563.112   7
   1   9  -8 2499.86 221.069   7
   1  -9  -8 2842.13 411.947   9
   1   9  -6 9231.82 439.309   7
   1  -9  -6 8373.92 564.094   5
   1  -9  -4 3667.19 371.410   5
   1   9  -4 4513.49 286.544   7
   1  -9  -2 4171.24 373.630  11
  -1   9   2 4893.36 285.968   7
   1  -9  -2 4557.38 417.365   5
   1   9  -2 4792.15 291.727   7
   1  -9   0 9889.72 638.750   5
   1  -9   0 10465.6 609.566  11
  -1   9   0 10621.6 470.248   7
  -1   9  -2 8837.20 424.259   7
   1  -9   2 8173.27 564.082  11
  -1  -9  -2 9273.61 539.806   5
   1  -9   2 8480.62 592.942   5
  -1   9  -4 527.651 126.247   7
   1  -9   4 132.151 208.564   5
   1   9   6 635.844 131.421  10
  -1   9  -8 2966.04 237.659   7
   1   9   8 2328.23 221.208  10
  -1   9 -10 63.8043 101.217   7
   1   9  10 9.99143 97.5699  10
  -1   9 -12 109.046 101.040   7
   1   9  12 339.155 126.489  10
  -1  -9 -12 187.990 229.531   9
  -1  -9 -14 220.048 248.834   9
  -1   9 -14 86.2983 111.523   7
   1   9  14-12.6686 111.372  10
  -1   9 -16 735.545 164.626   7
   1   9  16 756.426 176.295  10
  -1   9 -18 1920.94 196.366  23
   1   9  18 2043.30 269.064  10
   1   9  18 1939.67 192.230  13
  -1   9 -18 2369.88 259.130   7
  -1   9 -20 43.4696 100.722  12
  -1   9 -20 7.94908 118.428  23
   1   9  20 48.6529 121.254  10
  -1   9 -22 5168.77 289.991  12
  -1   9 -22 5122.90 327.140  23
   1   9  22 5043.72 323.358  13
  -1   9 -24 1881.92 209.902  23
   1   9  24 2238.36 221.426  13
  -1   9 -24 2212.81 187.198  12
   1   9  26 2463.31 220.189  13
  -1   9 -26 2448.94 187.987  12
  -1   9 -26 2172.58 218.554  23
  -1   9 -28 1834.58 192.624  23
   1   9  28 1723.11 175.024  13
  -1  -9 -28 1711.08 216.820  15
   1   9  30 1198.08 136.947  13
  -1  -9 -30 1499.74 187.343  15
  -1  10  31 250.027 76.1299  13
  -1  10  29 253.529 96.7513  13
  -1  10  27 906.758 144.518  13
  -1  10  25 543.120 140.568  13
  -1  10  23 3656.81 273.369  13
   1  10 -21 1675.10 168.276  12
  -1  10  21 1607.26 194.279  13
   1  10 -19 3129.34 219.177  12
  -1  10  19 3034.57 247.730  13
  -1  10  19 2508.39 303.160  10
   1  10 -17 4356.68 258.400  12
   1 -10 -17 4319.68 566.309   9
  -1  10  17 4279.46 368.780  10
  -1  10  15 7188.56 468.343  10
   1 -10 -15 6569.91 664.915   9
   1 -10 -13 13931.9 938.780   9
   1  10 -13 14489.5 654.561   7
   1  10 -11 17473.6 739.585   7
   1 -10 -11 17633.8 1047.84   9
   1  10  -9 11744.6 551.426   7
   1 -10  -9 11086.6 802.937   9
   1  10  -7 8423.27 440.505   7
   1  10  -5 6643.38 371.514   7
   1 -10  -5 6136.06 498.108   5
   1 -10  -3 3652.92 395.558   5
  -1  10   3 3786.96 271.347   7
   1  10  -3 4213.37 283.714   7
   1 -10  -1 5862.98 500.250   5
   1 -10  -1 5202.59 446.007  11
  -1  10   1 6127.81 341.835   7
   1  10  -1 5915.60 343.856   7
  -1 -10  -1 1960.01 295.636   5
  -1  10  -1 1824.54 195.506   7
   1 -10   1 2051.22 346.059   5
   1 -10   1 1852.17 308.064  11
   1 -10   3 288.221 234.986   5
   1 -10   3 421.094 237.038  11
  -1  10  -3 541.394 133.485   7
   1 -10   5-44.1962 238.752   5
  -1  10  -7 7279.34 406.087   7
   1  10   9 800.390 159.958  10
  -1  10  -9 1180.98 174.683   7
   1  10  11 271.086 119.830  10
  -1  10 -11 454.115 135.089   7
   1  10  13 25.2440 110.953  10
  -1  10 -13-45.4328 101.946   7
  -1 -10 -13-53.4580 229.904   9
   1  10  15 55.7901 121.348  10
  -1  10 -15 206.969 120.973   7
   1  10  17 90.8482 125.965  10
  -1  10 -17 312.061 112.201  12
   1  10  17 297.021 121.727  13
  -1  10 -17 245.225 130.447   7
  -1  10 -17 129.885 116.088  23
   1  10  19 275.184 125.981  13
   1  10  19 401.886 164.053  10
  -1  10 -19 481.462 135.973  23
  -1  10 -19 567.142 123.138  12
  -1  10 -21 672.430 130.493  12
  -1  10 -21 559.335 142.453  23
   1  10  21 642.211 150.738  13
  -1  10 -23 4085.42 256.970  12
  -1  10 -25 4283.07 250.983  12
   1  10  25 4075.15 281.835  13
   1  10  27 4276.46 267.773  13
  -1  10 -27 4082.91 228.402  12
  -1 -10 -29 4090.46 277.125  15
   1  10  29 3843.15 231.985  13
   1  10  31 2219.46 150.045  13
  -1 -10 -31 2450.51 186.742  15
  -1  11  30-55.3138 71.8280  13
   1  11 -30 9.45280 94.4734  17
  -1  11  28 99.5735 93.3348  13
  -1  11  26 1458.51 170.962  13
  -1  11  24 1773.40 192.493  13
  -1  11  22 1480.57 188.142  13
   1  11 -22 1582.18 166.820  12
   1  11 -20 4348.60 262.220  12
  -1  11  20 4210.63 291.655  13
   1  11 -18 3658.11 242.329  12
  -1  11  18 3475.09 348.628  10
   1  11 -16 5503.36 299.738  12
   1 -11 -16 5551.91 641.346   9
  -1  11  16 5611.97 427.681  10
  -1  11  16 6039.05 338.513  13
  -1  11  14 9962.64 573.075  10
   1 -11 -14 9444.81 813.967   9
   1  11 -12 16412.8 726.295   7
   1 -11 -12 15194.2 1027.05   9
   1 -11 -10 22380.8 1232.30   9
   1  11 -10 20973.0 865.288   7
   1 -11  -8 4505.98 554.507   9
   1  11  -8 4378.33 317.502   7
   1 -11  -6 4876.75 474.916   5
   1  11  -6 5848.42 361.565   7
   1  11  -4 1205.53 173.568   7
   1 -11  -4 1102.90 275.287   5
   1  11  -2 9.39079 97.0778   7
   1 -11  -2-82.1395 202.244   5
  -1  11   2 45.0392 93.1191   7
   1 -11   0-36.9140 187.842  11
   1 -11   0 149.229 235.143   5
  -1  11   0 54.7763 101.379   7
  -1 -11   0-18.7160 179.585   5
   1 -11   2 2289.95 343.622  11
   1 -11   2 2402.83 369.628   5
  -1  11  -2 2192.67 223.699   7
   1 -11   4 191.114 258.466   5
   1 -11   4 846.450 274.293  11
  -1  11  -4 487.300 143.792   7
   1 -11   6 3910.40 503.550   5
  -1  11  -8 5639.01 370.704   7
   1  11  10 1687.53 210.718  10
  -1  11 -10 1806.11 222.879   7
  -1  11 -12 180.900 116.783   7
   1  11  12 25.0835 107.915  10
  -1 -11 -12 203.644 271.578   9
  -1  11 -14-12.7907 112.434   7
   1  11  14-13.8162 124.007  10
  -1 -11 -14 29.7847 241.535   9
   1  11  16 53.1636 103.530  13
  -1  11 -16 40.3092 111.663   7
   1  11  16 29.9036 115.039  10
  -1  11 -16 97.7967 95.6793  12
  -1  11 -18 332.272 113.815  12
   1  11  18 206.116 142.537  10
   1  11  18 257.181 125.203  13
  -1  11 -18 360.998 154.389   7
  -1  11 -20 440.501 126.497  12
  -1  11 -20 488.849 137.872  23
   1  11  20 628.082 147.136  13
  -1  11 -22 3837.19 279.810  23
   1  11  22 4364.80 293.740  13
  -1  11 -24 4402.13 259.420  12
  -1  11 -26 3328.18 207.951  12
   1  11  26 3207.09 233.314  13
   1  11  28 3102.97 209.726  13
  -1 -11 -28 2859.17 232.894  15
   1  11  30 2944.05 177.178  13
  -1 -11 -30 2722.18 198.569  15
   1  12 -29 9.36738 94.5822  17
  -1  12  29 70.9151 79.5239  13
  -1  12  27 73.4416 91.6633  13
   1  12 -27 128.345 116.262  17
  -1  12  25 438.022 128.956  13
   1  12 -23 2524.37 199.549  12
  -1  12  23 2788.63 232.418  13
   1  12 -21 1807.46 178.918  12
   1  12 -19 3229.77 230.797  12
  -1  12  17 5228.48 429.317  10
   1  12 -17 6213.12 319.554  12
   1 -12 -17 4994.43 642.553   9
  -1  12  17 5902.05 345.059  13
   1  12 -15 7712.54 367.856  12
  -1  12  15 7826.84 506.636  10
  -1  12  15 7350.56 391.889  13
   1 -12 -15 7198.72 750.785   9
   1  12 -13 6549.57 327.515  12
  -1  12  13 6643.60 451.894  10
   1  12 -13 6914.80 437.149   7
  -1  12  13 6518.32 350.769  13
   1 -12 -13 7021.31 720.142   9
   1  12 -11 7629.77 465.692   7
   1 -12 -11 8921.01 776.260   9
   1  12  -9 6669.90 417.156   7
   1 -12  -9 6159.27 652.177   9
   1  12  -7 619.132 153.048   7
   1 -12  -5 221.704 214.628   5
   1  12  -5 32.7157 107.421   7
   1 -12  -3 545.194 251.608   5
   1  12  -3 1100.18 176.884   7
  -1 -12   3 542.223 248.487   5
   1 -12  -1 1429.42 325.124   5
  -1 -12   1 1026.63 277.622   5
  -1  12   1 1078.39 170.016   7
   1 -12   1 1348.23 302.199  11
  -1  12  -1 2093.01 222.824   7
   1 -12   1 1590.21 345.793   5
   1 -12   3 7610.15 651.274   5
  -1  12  -3 7170.11 425.814   7
   1 -12   3 7208.79 611.187  11
  -1  12  -5 3600.65 304.129   7
   1 -12   5 3551.21 472.551  11
   1 -12   5 4353.34 525.173   5
   1 -12   7 11806.0 848.550   5
  -1  12  -7 10552.5 556.378   7
   1 -12   7 9619.46 773.319  11
  -1  12  -9 2131.55 240.735   7
  -1  12 -11 128.925 119.241   7
   1 -12  11-32.9282 283.239   5
   1  12  13 183.119 104.208  13
  -1 -12 -13 64.1501 272.828   9
  -1  12 -13 148.743 125.078   7
  -1  12 -13 104.603 88.2411  24
   1 -12  13 381.351 335.622   5
   1  12  13 81.6356 111.764  10
  -1  12 -13 123.650 95.2669  12
   1 -12  15 144.080 288.433   5
   1  12  15 58.6981 120.500  10
   1  12  15 75.5361 107.874  13
  -1  12 -15 98.4169 120.951   7
   1  12  17 79.4704 114.389  13
   1  12  17 46.5286 130.412  10
   1 -12  17 366.610 308.248   5
  -1  12 -17 129.387 123.664   7
  -1  12 -17-6.45875 100.419  12
   1 -12  17-146.871 297.761  11
  -1  12 -19 39.1275 98.9376  12
   1  12  19 8.13819 110.926  13
  -1  12 -21 361.221 118.445  12
   1  12  21 345.557 132.327  13
  -1  12 -23 2941.67 208.788  12
   1  12  23 2405.94 218.412  13
  -1  12 -25 2978.98 198.257  12
  -1  12 -27 2601.76 168.614  12
   1  12  29 1387.75 128.360  13
  -1  12 -29 1189.03 131.007  17
   1  13 -28 391.372 105.740  17
  -1  13  28 335.984 98.0707  13
  -1  13  26-67.6396 88.8258  13
   1  13 -26-46.9330 109.537  17
  -1  13  24 175.735 112.754  13
   1  13 -24 195.211 134.462  17
   1  13 -24 135.237 92.0627  12
   1  13 -22 1474.34 190.032  17
   1  13 -22 1449.86 160.096  12
  -1  13  20 1650.26 194.843  13
   1  13 -20 1627.30 172.364  12
   1  13 -18 2200.05 196.893  12
  -1  13  18 2505.70 225.402  13
   1 -13 -16 5162.09 665.419   9
   1  13 -16 5331.22 301.281  12
  -1  13  16 5582.19 332.415  13
  -1  13  16 4823.98 408.752  10
   1  13 -14 3415.16 236.993  12
  -1  13  14 3027.20 317.873  10
   1 -13 -14 2771.09 536.962   9
  -1  13  14 3481.66 257.458  13
  -1  13  12 1873.95 195.137  13
  -1  13  12 1813.76 248.576  10
   1  13 -12 2346.03 267.602   7
   1 -13 -12 1687.49 444.908   9
   1  13 -10 708.600 126.980  12
   1  13 -10 350.896 143.231   7
   1 -13 -10 454.598 329.857   9
  -1  13  10 587.305 125.213  13
   1  13  -8 75.6204 117.666   7
   1 -13  -6 229.931 294.836   9
   1  13  -6 98.2535 117.889   7
   1  13  -4 1384.00 202.270   7
  -1 -13   4 997.768 307.247   5
   1 -13  -4 1016.43 319.671   5
   1 -13  -2 997.813 313.007   5
  -1 -13   2 1405.42 320.308   5
  -1  13   0 3589.88 299.978   7
   1 -13   0 3345.08 454.581   5
   1 -13   2 6915.65 647.904   5
  -1  13  -2 7197.93 438.996   7
   1 -13   2 6624.65 585.329  11
   1 -13   4 6640.09 644.433   5
  -1  13  -4 6264.78 411.897   7
   1 -13   4 5666.62 574.507  11
   1 -13   6 10198.4 822.009   5
   1 -13   6 12129.4 864.432  11
   1 -13   8 7704.61 720.422   5
   1 -13   8 7261.91 697.969  11
  -1  13  -8 7031.42 456.508   7
  -1  13 -10 1950.55 171.961  12
  -1  13 -10 1861.24 247.853   7
   1 -13  10 1426.53 415.445  11
  -1  13 -10 1684.38 159.549  24
  -1 -13 -12 925.975 357.997   9
  -1  13 -12 923.488 199.762   7
   1 -13  12 736.296 357.584  11
   1  13  12 947.907 145.909  13
   1 -13  12 323.314 332.966   5
  -1  13 -12 887.824 127.520  24
  -1  13 -12 717.987 128.991  12
  -1  13 -14 518.145 119.347  12
  -1  13 -14 786.427 190.599   7
  -1  13 -14 321.191 101.936  24
   1 -13  14 259.425 308.172   5
   1  13  14 328.970 119.127  13
  -1 -13 -14 205.921 305.092   9
   1 -13  16 707.354 347.801  11
  -1  13 -16 585.850 173.915   7
   1  13  16 452.773 136.496  13
   1 -13  16 337.484 296.718   5
  -1  13 -18 13.0565 98.3326  12
   1  13  20 164.181 106.649  13
  -1  13 -20 145.437 107.954  12
   1  13  22 743.161 144.157  13
  -1  13 -22 830.780 134.121  12
   1  13  24 609.145 131.284  13
  -1  13 -24 642.511 115.896  12
  -1  13 -26 1577.46 136.254  12
   1  13  26 1683.32 160.437  13
  -1  13 -26 1288.61 149.897  17
  -1  13 -28 551.121 80.2891  12
  -1  14  27 214.227 85.9732  13
   1  14 -27 120.671 97.0414  17
   1  14 -25 235.857 86.2096  12
   1  14 -25 279.721 114.265  17
   1  14 -23 6.55721 116.529  17
   1  14 -23 150.844 94.3486  12
   1  14 -21 198.323 132.719  17
  -1  14  21 271.530 119.979  13
   1  14 -21 284.544 110.420  12
   1  14 -19 962.252 171.004  17
  -1  14  19 975.212 162.431  13
   1  14 -19 860.709 140.579  12
  -1  14  17 629.668 145.720  13
   1  14 -17 501.228 126.102  12
  -1  14  15 497.305 134.955  13
   1  14 -15 472.844 127.948  12
   1 -14 -13 189.980 334.055   9
  -1  14  13 198.845 108.932  13
   1  14 -13 268.190 143.787   7
  -1  14  11 36.4063 95.3096  13
   1 -14 -11 113.132 290.148   9
   1  14 -11 140.301 140.570   7
   1  14 -11 351.441 113.018  12
   1  14  -9 388.187 115.358  12
   1  14  -9 302.173 105.073  24
  -1 -14   9 102.075 269.072   5
   1  14  -9 304.013 148.495   7
  -1  14   9 280.980 114.896  13
   1 -14  -7 2129.75 479.984   9
   1  14  -7 2780.03 200.972  24
  -1 -14   7 2669.55 484.819   5
   1  14  -7 2578.40 283.791   7
   1  14  -7 2610.58 200.909  12
   1 -14  -5-105.330 273.860   9
  -1 -14   5-151.185 268.632   5
  -1 -14   3 254.831 246.472   5
   1 -14  -3 646.969 338.366   9
   1 -14  -1 6249.53 612.000   5
  -1  14  -1 610.172 163.889   7
   1 -14   1 475.075 282.803   5
   1 -14   3 6461.37 647.065   5
  -1  14  -3 6863.94 447.405   7
   1 -14   3 6473.41 623.325  11
   1 -14   5 6025.79 655.586   5
   1 -14   5 5836.77 620.561  11
  -1  14  -5 6945.63 450.604   7
  -1  14  -5 5779.97 305.230  24
   1 -14   7 10267.8 810.483  11
  -1  14  -7 8309.30 379.430  12
   1  14   7 8700.39 388.645  24
   1 -14   7 9630.55 825.959   5
  -1  14  -7 8268.00 385.764  24
   1 -14   9 5374.89 631.019  11
  -1  14  -9 4882.51 392.668   7
  -1  14  -9 4702.21 271.546  24
   1 -14   9 5780.21 672.264   5
   1  14   9 4897.64 276.684  24
  -1  14  -9 4907.36 275.074  12
  -1  14 -11 3031.82 215.733  12
  -1  14 -11 3001.88 317.552   7
  -1 -14 -11 3305.80 560.456   9
  -1  14 -11 2526.51 199.910  24
   1 -14  11 2167.52 468.859  11
   1  14  13 1443.63 172.799  13
  -1 -14 -13 1299.80 392.590   9
  -1  14 -13 1751.48 164.355  24
  -1  14 -13 2029.40 268.345   7
   1 -14  13 1214.07 402.710  11
  -1  14 -13 1533.95 169.384  12
   1 -14  13 1287.16 414.259   5
  -1  14 -15 172.058 93.0437  24
   1  14  15 197.450 116.181  13
  -1  14 -15 280.302 115.963  12
   1  14  17 261.100 116.734  13
   1  14  19 1915.47 196.995  13
  -1  14 -19 2057.04 184.757  12
   1  14  21-7.04695 102.633  13
  -1  14 -21 104.058 102.450  12
  -1  14 -23 394.537 104.944  12
   1  14  23 533.354 120.545  13
   1  14  25 345.433 103.326  13
  -1  14 -25 344.789 91.0589  12
   1  14  27 187.458 79.0950  13
  -1  14 -27 211.474 69.8715  12
   1  15 -24 794.765 107.163  12
  -1  15  24 739.996 119.584  13
   1  15 -24 583.604 122.788  17
  -1  15  22-56.2797 94.1975  13
   1  15 -22-29.7066 87.0518  12
  -1  15  20 567.605 130.139  13
   1  15 -20 679.439 124.391  12
   1  15 -18 12.4843 106.800  12
  -1  15  18 142.366 109.559  13
  -1  15  16-30.8463 105.574  13
   1  15 -16-6.54877 102.153  12
  -1  15  14 1047.73 164.039  13
   1  15 -12 659.056 134.909  12
  -1  15  12 534.822 133.122  13
   1  15 -10 29.3204 124.688   7
   1 -15 -10-234.773 340.277   9
  -1 -15  10 36.1509 253.884   5
   1  15 -10-49.4888 89.0352  24
  -1  15  10 57.8873 95.5223  13
   1  15 -10-45.7148 101.526  12
   1 -15  -8 77.2640 313.308   9
  -1 -15   8-69.4395 270.823   5
   1  15  -8 156.515 93.7054  24
   1  15  -8 178.287 105.271  12
   1  15  -6 2834.59 206.585  24
  -1  15   6 2211.03 185.520  24
   1 -15  -6 2538.06 520.755   9
   1  15  -6 2374.86 195.893  12
  -1 -15   6 2014.48 432.989   5
   1  15  -4 2804.05 205.253  12
  -1  15   4 2831.01 205.335  24
   1  15  -4 3118.48 217.377  24
   1 -15  -4 2179.61 484.910   9
  -1 -15   4 2276.87 448.777   5
   1 -15  -2 501.651 350.009   9
   1  15  -2 313.045 101.919  24
   1  15  -2 319.736 108.114  12
  -1  15   2 292.230 99.1278  24
  -1  15   0 1164.52 144.634  24
   1 -15   0 1158.53 344.525   5
   1 -15   0 1036.50 387.535   9
   1  15   2 4902.96 279.287  24
  -1  15  -2 4605.05 272.522  24
   1 -15   2 4468.99 574.946   5
   1 -15   4 1903.30 427.001   5
  -1  15  -4 1726.70 244.375   7
   1  15   4 1455.40 161.027  24
   1 -15   6 2569.31 464.066  11
  -1  15  -6 3355.61 230.316  24
   1  15   6 3237.77 225.128  24
  -1  15  -6 3302.91 219.524  12
  -1  15  -8 5170.70 286.016  12
   1  15   8 5021.69 286.883  24
  -1  15  -8 5359.81 291.802  24
  -1  15  -8 4944.38 401.071   7
   1 -15   8 4492.11 607.217  11
   1 -15   8 4693.55 625.820   5
   1  15  10 3768.28 242.859  24
   1 -15  10 3430.86 570.204   5
   1 -15  10 3168.88 545.231  11
  -1  15 -10 3654.36 240.295  12
  -1 -15 -10 3228.69 570.210   9
  -1  15 -10 3354.42 233.254  24
  -1  15 -10 3323.15 335.241   7
  -1  15 -12 1739.10 172.281  12
  -1  15 -12 1521.95 162.784  24
  -1  15 -14 503.700 115.435  24
   1  15  14 639.949 133.777  13
  -1  15 -14 563.874 126.736  12
  -1  15 -16 2173.67 191.981  12
   1  15  16 1956.37 192.725  13
   1  15  18 858.000 142.006  13
   1  15  20 536.509 123.171  13
  -1  15 -20 574.193 120.914  12
   1  15  22 94.0779 91.4183  13
  -1  15 -22 9.83392 87.1416  12
   1  15  24 39.2055 80.2514  13
  -1  15 -24 108.492 79.0083  12
  -1  15 -26-26.2474 61.9022  12
   1  15  26-26.0488 67.9859  13
  -1  16  25 1016.80 110.839  13
   1  16 -23 673.836 102.249  12
  -1  16  23 643.036 108.493  13
   1  16 -21 1313.07 138.739  12
  -1  16  21 1380.78 155.123  13
  -1  16  19 1915.44 183.539  13
   1  16 -19 2127.12 178.895  12
  -1  16  17 2520.22 213.762  13
   1  16 -17 2568.17 201.898  12
  -1  16  15 1984.51 194.896  13
  -1  16  13 959.332 153.963  13
   1  16 -13 930.192 148.385  12
   1  16 -11 1234.55 162.591  12
   1  16 -11 1281.51 152.170  24
  -1  16  11 1499.37 175.540  13
   1  16  -9 363.505 110.245  24
   1  16  -9 421.411 119.298  12
   1 -16  -7 1386.74 430.207   9
   1  16  -7 1494.04 166.675  24
  -1 -16   7 1462.88 389.131   5
   1  16  -7 1612.85 172.543  12
   1  16  -5 152.057 105.656  12
   1  16  -5 45.9085 94.4465  24
   1 -16  -5 194.801 331.378   9
  -1  16   5 163.811 101.915  24
  -1 -16   5 33.2872 256.105   5
   1  16  -3 1040.81 144.287  24
  -1  16   3 1189.14 150.621  24
   1  16  -3 1055.27 144.957  12
   1 -16  -3 874.319 388.054   9
  -1  16   1 7130.32 354.940  24
   1 -16  -1 7135.05 765.986   9
   1 -16   1 268.604 272.346   5
  -1  16  -1 260.712 104.898  24
   1  16   1 178.534 102.282  24
   1  16   3 99.1341 94.0154  24
  -1  16  -3 72.2315 92.2667  24
   1 -16   3 174.419 260.819   5
   1  16   5 1035.29 144.247  24
  -1  16  -5 1251.16 231.291   7
  -1  16  -5 1092.29 147.854  24
  -1  16  -7 808.063 137.840  24
  -1  16  -7 851.565 137.515  12
   1 -16   7 482.825 334.070   5
   1  16   7 807.873 136.775  24
   1 -16   7 437.087 320.465  11
   1  16   9 877.133 133.520  24
  -1  16  -9 612.608 124.461  24
  -1  16  -9 512.647 125.026  12
  -1  16 -11 484.539 118.582  24
  -1  16 -11 425.657 120.670  12
  -1  16 -13 2389.69 200.481  12
  -1  16 -13 2601.44 198.908  24
  -1  16 -15 739.166 135.093  12
  -1  16 -15 738.792 122.371  24
  -1  16 -17 294.508 111.988  12
   1  16  17 216.002 105.730  13
   1  16  19 953.553 135.265  13
   1  16  21 32.1724 89.3918  13
  -1  16 -21 79.7272 91.0112  12
  -1  16 -23 444.409 90.7046  12
   1  16  23 412.811 94.1136  13
   1  17 -22 575.572 93.6895  12
  -1  17  22 760.332 109.736  13
  -1  17  20 3522.42 217.946  13
   1  17 -20 3311.38 202.001  12
   1  17 -18 3375.87 217.621  12
  -1  17  18 3360.37 224.123  13
  -1  17  16 2644.58 211.235  13
  -1  17  14 3787.91 254.720  13
   1  17 -14 4121.33 255.689  12
   1  17 -12 1676.91 161.274  24
   1  17 -12 1700.92 180.971  12
  -1  17  12 1542.94 171.231  13
   1  17 -10 1194.71 154.340  12
   1  17 -10 886.549 134.890  24
   1  17  -8 260.516 111.317  12
   1  17  -8 237.663 106.659  24
   1  17  -6 488.319 117.443  24
   1  17  -6 457.220 125.169  12
  -1  17   6 535.343 121.112  24
  -1  17   4 1536.93 165.363  24
   1  17  -4 1354.28 162.663  24
   1  17  -4 1352.71 158.965  12
   1  17  -2 297.321 112.885  24
  -1  17   2 244.331 106.358  24
  -1  17   0 1095.58 144.035  24
  -1  17  -2 181.522 105.944  24
   1  17   2-27.0515 94.6106  24
   1  17   4 1028.51 145.283  24
   1  17   6 379.256 116.271  24
  -1  17  -6 426.802 114.636  24
  -1  17  -8 236.292 103.543  24
  -1  17  -8 213.420 108.174  12
   1  17   8 110.982 97.3922  24
  -1  17 -10 19.0537 91.0569  24
  -1  17 -10 36.9421 99.8671  12
   1  17  10 75.7035 84.8471  24
  -1  17 -12 85.3754 97.6621  12
  -1  17 -12-42.2741 94.2033  24
  -1  17 -14 5.55897 87.5893  24
  -1  17 -14 47.2709 100.514  12
  -1  17 -16 16.6747 91.8232  12
  -1  17 -18 186.742 95.8462  12
   1  17  18 96.8954 90.6045  13
   1  17  20 273.160 90.2981  13
   1  17  22 341.462 80.4520  13
  -1  17 -22 311.887 84.5361  12
  -1  18  21 1242.28 117.249  13
   1  18 -21 1315.53 114.828  12
   1  18 -19 2606.18 169.926  12
  -1  18  19 2366.96 170.817  13
  -1  18  17 2407.94 180.953  13
  -1  18  15 3402.26 225.007  13
   1  18 -15 3728.24 226.542  12
  -1  18  13 2380.86 196.054  13
   1  18 -13 2870.65 206.451  12
   1  18 -11 1486.08 165.338  12
   1  18 -11 1341.93 145.998  24
   1  18  -9 278.627 113.964  12
   1  18  -9 306.070 109.130  24
   1  18  -7 2330.35 195.609  12
   1  18  -7 2030.48 185.991  24
  -1  18   7 2053.37 183.756  24
   1  18  -5 637.096 129.057  12
   1  18  -5 728.847 131.755  24
  -1  18   5 525.201 117.740  24
   1  18  -3 66.3193 91.2084  24
  -1  18   1 131.741 98.5642  24
  -1  18  -1 936.521 145.338  24
   1  18   1 917.479 142.936  24
   1  18   3 359.387 112.567  24
  -1  18  -3 259.082 107.071  24
   1  18   5 2653.47 208.810  24
   1  18   7 2510.12 201.267  24
  -1  18  -7 2641.52 209.295  24
   1  18   9 1371.26 154.309  24
  -1  18  -9 1393.24 154.435  12
  -1  18  -9 1407.45 156.525  24
  -1  18 -11 1548.17 159.841  12
  -1  18 -11 1370.88 151.686  24
  -1  18 -13 313.355 97.4955  24
  -1  18 -13 376.515 106.539  12
  -1  18 -15 310.790 102.665  12
  -1  18 -15 343.704 92.1416  24
  -1  18 -17 82.5067 82.9406  12
  -1  18 -19 70.9704 77.1937  12
  -1  19  18 1444.60 124.922  13
   1  19 -16 1316.49 129.321  12
  -1  19  16 1329.94 129.917  13
   1  19 -14 2625.06 184.342  12
   1  19 -12 2062.43 158.762  24
   1  19 -12 2299.78 178.496  12
   1  19 -10 1682.87 156.364  24
   1  19 -10 2178.07 176.927  12
   1  19  -8 898.962 128.950  24
   1  19  -8 1007.02 135.591  12
   1  19  -6 39.9330 94.2515  12
   1  19  -6 71.7219 91.6519  24
  -1  19   6 34.0962 87.1426  24
  -1  19   4 47.8213 91.0245  24
   1  19  -4 61.9073 93.5973  24
   1  19  -2 252.488 109.715  24
  -1  19   2 253.536 103.317  24
  -1  19   0 987.589 143.019  24
   1  19   0 1049.73 145.501  24
  -1  19  -2 2353.05 197.870  24
   1  19   2 2953.43 212.323  24
   1  19   4 4590.54 270.499  24
   1  19   6 4312.92 259.493  24
  -1  19  -6 4451.90 262.350  24
   1  19   8 5383.31 286.869  24
  -1  19  -8 5363.07 289.642  24
  -1  19 -10 3682.78 221.582  12
   1  19  10 3785.36 227.180  24
  -1  19 -10 3942.64 231.229  24
  -1  19 -12 3150.95 199.789  24
  -1  19 -12 3034.32 198.760  12
  -1  19 -14 1407.23 137.664  12
  -1  19 -14 1572.23 134.067  24
  -1  19 -16 506.293 97.0099  12
  -1  19 -18 177.128 81.1576  12
   1  20 -17 431.758 80.0631  12
   1  20 -15 1785.86 136.796  12
   1  20 -13 1397.32 130.619  12
   1  20 -11 2389.27 171.088  12
   1  20 -11 2222.95 154.779  24
   1  20  -9 708.643 106.649  24
   1  20  -9 657.441 117.153  12
   1  20  -7-20.4935 79.6488  24
   1  20  -7-14.6864 84.6823  12
   1  20  -5 603.795 112.783  24
  -1  20   5 566.468 110.704  24
   1  20  -3 885.416 127.898  24
  -1  20   3 820.396 125.941  24
  -1  20   1 1374.83 148.106  24
  -1  20  -1 3591.97 231.260  24
   1  20   1 3912.03 239.772  24
  -1  20  -3 4197.97 251.812  24
   1  20   3 4717.42 261.367  24
   1  20   5 7286.87 340.826  24
   1  20   7 6995.41 324.364  24
  -1  20  -7 6833.78 325.997  24
  -1  20  -9 5051.53 266.093  24
   1  20   9 6047.12 280.124  24
  -1  20 -11 3602.25 202.870  24
  -1  20 -11 3356.40 196.520  12
  -1  20 -13 1743.02 132.928  24
  -1  20 -13 1543.82 131.324  12
  -1  20 -15 1510.52 113.031  24
  -1  20 -15 1779.41 127.758  12
   1  21 -12 758.346 97.7945  12
   1  21 -10 39.8209 71.3161  12
   1  21 -10 42.2474 61.9054  24
   1  21  -8 87.9000 77.3635  12
  -1  21   6 201.730 77.8940  24
   1  21  -6 124.394 77.1932  24
  -1  21   4 1357.25 132.201  24
   1  21  -4 1489.33 139.137  24
  -1  21   2 2160.26 165.872  24
  -1  21   0 4360.16 237.831  24
   1  21   0 4298.97 240.026  24
  -1  21  -2 3544.16 213.163  24
   1  21   2 3680.95 216.289  24
  -1  21  -4 4183.02 232.231  24
   1  21   4 4013.47 227.640  24
   1  21   6 6024.87 281.257  24
  -1  21  -6 5863.39 279.309  24
  -1  21  -8 4855.49 246.693  24
   1  21   8 5565.22 254.347  24
  -1  21 -10 2714.60 165.173  24
  -1  21 -12 3061.86 166.116  24
   1  22  -7 406.869 78.8545  24
   1  22  -5 843.429 99.0747  24
  -1  22   5 754.703 93.5044  24
   1  22  -3 664.747 95.7217  24
  -1  22   3 714.350 94.8509  24
  -1  22   1 2433.07 157.726  24
   1  22   1 2079.54 148.143  24
  -1  22  -1 2037.96 144.780  24
   1  22   3 3073.58 177.319  24
  -1  22  -3 2876.74 173.251  24
   1  22   5 3294.00 181.178  24
   1  22   7 1367.50 113.152  24
  -1  22  -7 1369.31 115.885  24
  -1  22  -9 2238.33 134.626  24
   2   0 -34 1111.06 168.031  15
   2   0 -32 1509.64 216.249  15
   2   0 -30 4591.73 356.026  15
  -2   0  30 4347.35 312.374  19
  -2   0  28 2836.41 270.889  19
   2   0 -28 3186.18 321.992  15
   2   0 -26 4863.13 388.385  15
  -2   0  26 4838.47 347.551  19
  -2   0  24 966.824 191.394  19
  -2   0  24 647.062 219.769   6
  -2   0  22 1201.93 242.088   6
  -2   0  20 899.590 223.124   6
  -2   0  18 1234.15 219.901   6
  -2   0  16 1889.93 231.505   6
   2   0 -14 1769.28 313.556   3
   2   0 -14 1857.74 283.318  11
  -2   0  14 1814.13 166.129  10
   2   0 -12 620.334 203.350  11
   2   0 -12 490.544 218.445   3
   2   0 -10 3794.94 325.055  11
   2   0 -10 3793.00 352.372   3
   2   0  -8 13722.3 431.687   2
   2   0  -8 12441.4 585.437  11
   2   0  -8 13137.7 623.371   3
   2   0  -6 19068.6 565.536   2
   2   0  -6 17829.6 742.180   3
   2   0  -6 17247.5 707.148  11
   2   0  -4 15117.0 611.784   1
   2   0  -4 14958.4 460.949   2
  -2   0   4 15119.1 459.705   2
  -2   0   4 15802.4 619.247   1
   2   0  -4 14716.1 586.336  11
   2   0  -2 18020.1 641.345   1
   2   0  -2 16936.0 518.720   2
  -2   0   2 16692.4 517.476   2
   2   0   0 5055.71 257.289   1
  -2   0   0 4140.11 171.599   2
   2   0   2 2690.54 176.890   1
   2   0   4 8406.86 312.220   1
   2   0   4 7461.38 318.259   6
   2   0   6 196.204 102.788   6
   2   0   6 159.767 80.9588  10
   2   0   8 5436.24 298.930   6
   2   0   8 5212.72 267.189  10
  -2   0 -10 11330.1 473.034   4
   2   0  10 11490.9 513.866   6
   2   0  10 11303.0 468.290  10
  -2   0 -12 61973.9 1956.87   4
   2   0  12 63983.1 2020.34   6
   2   0  12 62309.7 1952.59  10
  -2   0 -14 6224.59 358.719   4
   2   0  14 6077.36 403.515   6
   2   0  14 6653.11 364.726  10
  -2   0 -16 10880.5 528.690   4
   2   0  16 10850.9 585.192   6
   2   0  16 10938.9 523.567  10
  -2   0 -18 16513.0 724.574   4
   2   0  18 16306.9 718.327  10
   2   0  20 11171.1 577.974  10
   2   0  22 10799.0 475.067  13
   2   0  24 5521.62 321.496  13
  -2   0 -28 1328.70 218.246  15
  -2   0 -30-50.3303 113.292  23
  -2   0 -30-27.7810 147.352  15
  -2   0 -32 333.598 111.045  23
  -2   0 -32 321.899 137.851  15
  -2   0 -34 297.438 83.8882  23
   2  -1 -35 906.329 142.471  15
   2   1 -33 1642.73 213.727  15
   2  -1 -33 2107.94 221.604  15
   2   1 -31 2577.70 271.532  15
  -2   1  31 2417.39 233.467  19
   2   1 -29 2296.71 283.227  15
  -2  -1  29 2372.29 238.609  19
  -2   1  29 2226.11 239.920  19
  -2   1  27 4371.77 325.965  19
  -2  -1  27 4285.98 323.085  19
   2   1 -27 4219.57 360.209  15
  -2  -1  25 2256.08 323.950   6
  -2   1  25 2629.52 269.375  19
   2   1 -25 2801.92 296.922  15
  -2  -1  25 2775.01 266.415  19
  -2   1  23 417.827 193.726   6
   2   1 -23 193.512 155.031  22
   2  -1 -23 285.335 155.452  22
  -2  -1  23 321.031 143.571  19
   2  -1 -23 493.351 192.613  15
  -2  -1  23 260.165 169.640   6
   2   1 -23 576.873 181.981  15
  -2  -1  21 4570.78 398.157   6
  -2   1  21 4744.49 412.883   6
  -2   1  19 473.629 182.615   6
  -2  -1  19 436.351 161.690   6
  -2  -1  17 70.1724 133.289   6
  -2   1  17 8.71528 82.8784  10
  -2   1  17 49.3345 144.942   6
   2  -1 -15 69.6012 185.327   3
  -2   1  15-7.54701 78.6158  10
  -2  -1  15 49.3187 125.203   6
   2  -1 -13 1315.10 244.565  11
   2   1 -13 1588.27 280.330  11
   2  -1 -13 1444.01 262.702   3
   2   1 -11 3306.60 347.231   3
   2  -1 -11 3594.66 343.354   3
   2   1 -11 3119.47 317.625  11
   2  -1 -11 3550.42 314.487  11
  -2  -1  11 3055.28 295.057   1
   2  -1 -11 3369.78 324.813   9
   2  -1  -9 480.672 188.533   3
   2  -1  -9 329.213 158.373  11
   2   1  -9 232.359 158.409  11
   2   1  -9 359.839 200.535   3
   2   1  -9 334.458 62.8013   2
  -2  -1   9 393.523 169.277   1
   2  -1  -9 384.397 173.438   9
   2   1  -7 6913.95 421.217   3
   2  -1  -7 6729.24 378.678  11
   2   1  -7 6572.64 393.308  11
   2  -1  -7 6997.26 413.819   9
   2  -1  -7 6739.06 214.453   2
  -2  -1   7 6499.42 395.199   1
   2   1  -7 7208.54 259.966   2
   2  -1  -7 6890.82 391.150   1
   2  -1  -5 1407.56 204.094   5
   2  -1  -5 1932.21 204.899  11
  -2  -1   5 1881.79 217.648   1
   2   1  -5 1698.68 101.522   2
   2   1  -5 2006.35 236.203   3
   2  -1  -5 2120.35 217.569   1
   2  -1  -5 1678.84 68.4711   2
   2  -1  -5 1740.56 232.383   9
  -2  -1   3 58678.9 1689.09   2
  -2   1   3 58371.4 1661.84   2
   2   1  -3 58492.3 1690.46   2
   2   1  -1 19900.0 625.431   2
  -2  -1   1 20238.1 623.820   2
  -2   1   1 20007.1 611.697   2
   2   1   1 11904.5 404.684   2
  -2  -1  -1 11461.1 399.470   2
  -2  -1  -3 1472.64 128.844   1
   2   1   5 3124.13 190.493   6
  -2  -1  -5 3271.27 173.958   2
   2   1   5 3188.24 183.144  10
   2   1   7 3155.28 215.191   6
  -2   1  -7 3047.39 191.099   4
   2  -1   7 3267.90 252.062  11
  -2   1  -9 11811.1 468.723   4
   2   1   9 10986.9 461.924  10
   2  -1   9 11273.2 453.761  10
   2   1   9 11381.4 496.321   6
   2   1  11 13353.6 593.616   6
   2   1  11 13881.0 565.025  10
  -2   1 -11 14168.6 561.545   4
   2  -1  11 13789.3 548.144  10
   2   1  13 29464.4 1126.38   6
  -2  -1 -13 30876.3 1077.44   4
  -2   1 -13 31356.5 1081.99   4
   2  -1  13 30664.4 1060.82  10
   2   1  13 31372.8 1083.17  10
  -2   1 -15 21476.3 834.631   4
  -2  -1 -15 20964.8 830.186   4
   2   1  15 21318.0 835.014  10
   2  -1  15 20755.5 812.939  10
   2   1  15 22571.4 904.711   6
  -2  -1 -17 12055.2 595.706   4
   2  -1  17 12841.5 665.347   6
   2   1  17 13584.5 683.262   6
   2  -1  17 13290.0 599.197  10
   2   1  17 13583.3 618.603  10
  -2   1 -17 13481.7 613.703   4
   2   1  19 8331.69 537.573   6
  -2  -1 -19 7859.42 465.198   4
   2  -1  19 8014.18 527.008   6
   2   1  19 8082.45 470.941  10
   2   1  21 8806.82 585.323   6
   2   1  21 8906.41 520.547  10
   2  -1  21 8953.40 580.908   6
   2   1  23 6369.40 346.305  13
   2   1  23 5987.56 502.464   6
   2  -1  23 6137.43 502.289   6
   2   1  23 6522.06 406.185  19
   2  -1  25 2139.96 318.786   6
   2   1  25 2119.21 205.439  13
  -2   1 -25 2116.75 256.334  15
   2   1  25 2119.62 318.533   6
   2   1  27 1448.09 177.927  13
  -2   1 -27 1655.46 232.569  15
  -2  -1 -29 71.7674 152.195  15
  -2   1 -29 126.152 128.700  23
  -2   1 -29 67.4578 150.344  15
  -2  -1 -31 43.0013 132.328  15
  -2   1 -31 32.9649 104.223  23
  -2   1 -31-71.8528 131.891  15
  -2  -1 -31 56.3531 110.374  23
  -2  -1 -33 12.7589 108.825  15
  -2  -1 -33 67.5401 86.7923  23
  -2   1 -33-73.3754 87.8099  23
   2   2 -34 1209.54 164.967  15
  -2   2  32 1370.21 175.618  19
   2   2 -32 1659.67 220.985  15
   2  -2 -30 2038.31 260.226  15
  -2   2  30 1675.05 215.453  19
  -2  -2  30 2014.65 217.521  19
   2   2 -30 2509.23 267.950  15
   2   2 -28 1258.00 180.531  23
  -2  -2  28 1303.18 199.693  19
  -2   2  28 1499.97 210.032  19
   2   2 -28 1565.08 244.542  15
   2  -2 -28 1620.76 252.212  15
   2  -2 -26 2331.82 289.593  15
  -2  -2  26 2647.55 249.551  19
  -2   2  26 2220.93 253.358  19
   2   2 -26 2335.60 228.074  23
   2   2 -26 2390.90 287.093  15
   2   2 -24 350.588 182.531  15
  -2  -2  24 274.975 145.687  19
  -2  -2  24 262.047 173.761   6
  -2   2  24 586.004 173.135  19
   2  -2 -24 359.560 196.425  15
   2   2 -24 356.478 141.330  23
  -2   2  24 153.770 189.538   6
   2   2 -22 775.110 199.573  22
  -2  -2  22 1351.84 188.041  19
   2   2 -22 1131.46 172.696  23
   2   2 -22 1472.51 225.082  15
  -2   2  22 1502.88 275.913   6
   2  -2 -22 1128.50 213.460  15
  -2  -2  22 1109.48 223.546   6
  -2  -2  20 627.741 180.908   6
  -2   2  20 535.348 200.531   6
  -2   2  18 343.576 119.844  10
  -2   2  18 506.892 174.160   6
  -2  -2  18 234.366 146.134   6
   2  -2 -16 1180.74 271.309   3
  -2   2  16 1593.17 188.897  10
  -2  -2  16 1194.29 185.587   6
  -2  -2  14 4458.13 306.207   6
   2  -2 -14 3842.28 385.574   9
   2  -2 -14 4142.32 403.847   3
   2  -2 -12 1895.46 290.516   9
   2   2 -12 2149.94 298.443  11
   2  -2 -12 2114.77 257.801  11
  -2  -2  12 2295.47 276.713   1
   2  -2 -12 2435.01 298.238   3
   2  -2 -10 196.581 156.050  11
  -2  -2  10 118.526 156.483   1
   2  -2 -10-35.5662 175.978   9
   2   2 -10 191.869 178.003  11
   2  -2 -10-10.6852 134.256   1
   2   2 -10 79.0634 61.4954   2
   2   2  -8 907.636 91.9301   2
  -2  -2   8 824.355 186.470   1
   2   2  -8 870.562 234.696   3
   2  -2  -8 944.151 190.177   1
   2   2  -8 758.392 206.003  11
   2  -2  -8 700.321 171.607  11
   2  -2  -8 899.451 209.020   9
   2  -2  -6 31009.6 1082.11   5
   2  -2  -6 31253.4 1084.34   1
   2  -2  -6 31512.6 1096.92   9
   2   2  -6 29207.7 925.523   2
   2  -2  -6 28714.9 1035.95  11
  -2  -2   6 30718.5 1097.86   1
   2   2  -6 30182.5 1104.17   3
   2   2  -4 40874.3 1231.73   2
   2   2  -4 39975.6 1355.17  11
   2   2  -4 43707.0 1384.23   3
   2  -2  -4 42079.3 1347.60  11
  -2  -2   2 9356.24 331.703   2
   2  -2  -2 8667.59 335.569   8
   2   2  -2 9432.25 333.393   2
   2  -2  -2 9620.26 422.932  11
   2   2   0 1486.88 106.477   2
  -2  -2   0 1517.44 103.953   2
   2  -2   2 9454.26 436.261  11
   2  -2   2 10011.3 354.723   8
   2  -2   4 4450.85 297.530  11
  -2  -2  -4 4527.39 225.417   1
   2  -2   4 4350.42 208.024   8
  -2  -2  -4 4817.77 217.349   2
   2   2   4 4828.57 221.473  10
  -2   2  -4 4662.66 227.233   4
   2  -2   6 6042.08 266.276   8
   2   2   6 6489.72 286.672  10
  -2  -2  -6 5983.64 266.212   2
  -2  -2  -6 5441.04 221.682   1
   2  -2   6 6304.02 303.318   6
   2   2   6 6126.99 291.868   6
   2   2   8 2663.79 209.658   6
  -2  -2  -8 2736.29 175.989   2
   2   2   8 2870.28 197.494  10
   2  -2   8 2647.29 211.614   6
  -2   2  -8 2988.04 196.842   4
  -2   2 -10 3787.16 242.058   4
  -2  -2 -10 3578.63 219.334   2
   2  -2  10 4167.59 277.926   6
   2   2  10 3732.11 273.582   6
   2  -2  12 30719.3 1086.21   6
   2   2  12 29190.8 1083.96   6
  -2   2 -12 30207.0 1041.58   4
   2   2  12 29446.4 1045.63  10
   2   2  14 9881.08 525.320   6
   2  -2  14 9794.72 524.207   6
  -2   2 -14 10044.2 483.219   4
   2   2  14 9936.61 491.120  10
   2   2  16 12237.7 630.094   6
  -2  -2 -16 12237.6 580.391   4
   2  -2  16 12373.4 634.069   6
   2   2  16 12708.9 592.086  10
   2   2  18 6519.20 464.079   6
  -2  -2 -18 6295.71 403.884   4
   2   2  18 6598.02 415.173  10
   2  -2  18 6708.85 460.999   6
   2  -2  20 1358.98 239.554   6
   2   2  20 1272.22 241.944   6
   2   2  20 1389.40 210.485  10
   2   2  22 1692.99 220.188  19
   2   2  22 2173.23 260.300  10
   2   2  22 1827.45 289.041   6
   2  -2  22 1826.75 288.117   6
   2   2  22 2038.73 194.352  13
   2   2  24 896.176 186.242  19
   2   2  24 962.908 241.581   6
   2  -2  24 887.519 225.326   6
   2   2  24 807.896 146.700  13
   2   2  26 209.165 115.985  13
   2   2  28 201.013 109.831  13
  -2   2 -28 225.600 134.355  23
  -2  -2 -28 153.777 166.139  15
  -2  -2 -30 13.4074 109.079  23
  -2   2 -30 153.869 120.692  23
  -2  -2 -30 19.2502 143.404  15
  -2  -2 -32 30.5647 87.6368  23
  -2   2 -32 5.81447 98.6293  23
  -2  -2 -32 91.8648 129.110  15
  -2  -2 -34 5.21613 99.4280  15
  -2   2 -34 31.8857 79.0085  23
   2  -3 -33 339.877 140.509  15
   2   3 -33 51.7295 127.226  15
   2  -3 -31 1242.72 211.160  15
   2   3 -31 1288.00 212.833  15
  -2  -3  29 1106.08 176.716  19
   2  -3 -29 961.890 216.801  15
   2   3 -29 1228.74 228.373  15
   2   3 -29 972.131 168.430  23
   2   3 -27 1185.89 177.835  23
   2   3 -27 1334.50 240.392  15
  -2  -3  27 815.216 167.363  19
   2  -3 -27 944.549 218.159  15
  -2  -3  25-18.6015 122.205  19
  -2   3  25-19.9312 209.186   6
   2  -3 -25 12.2811 180.922  15
   2   3 -25 120.615 128.829  23
   2   3 -25 95.0691 174.402  15
   2   3 -23 213.304 168.517  15
  -2   3  23 56.5051 185.530   6
  -2  -3  23-26.7390 118.810  19
   2   3 -23 181.873 128.120  23
   2  -3 -23 268.186 165.169  15
  -2   3  21 281.037 133.148  10
  -2  -3  21 44.2817 137.862   6
  -2  -3  19-12.9547 128.666   6
  -2   3  19-23.1096 103.711  10
  -2  -3  17 133.122 117.487   6
  -2   3  17 358.290 122.613  10
   2  -3 -15 424.626 236.150   9
  -2  -3  15 541.161 140.179   6
   2  -3 -15 414.227 213.849   3
   2  -3 -13 75.3014 184.286   3
   2  -3 -13 266.200 207.755   9
  -2  -3  13 223.883 115.985   6
   2  -3 -11 108.965 139.142  11
  -2  -3  11-6.24265 90.2129   6
   2  -3 -11 47.7896 134.429   1
   2  -3 -11 164.714 188.740   9
   2  -3  -9 2451.71 237.840  11
   2  -3  -9 2716.90 305.043   9
   2   3  -9 2266.59 158.623   2
   2  -3  -9 2424.69 269.721   5
   2   3  -9 2508.30 309.822  11
  -2  -3   9 2250.42 279.551   1
   2  -3  -9 2584.02 270.006   1
   2   3  -7 28900.7 907.012   2
   2  -3  -7 27779.8 1080.18   9
   2  -3  -7 29153.1 1066.07   5
   2  -3  -7 27570.6 1011.90  11
   2  -3  -5 2453.56 224.471  11
   2   3  -5 2151.78 140.626   2
   2  -3  -5 2218.55 241.389   5
   2   3  -5 1983.86 242.963  11
  -2  -3   3 25530.2 809.695   2
   2   3  -3 25722.8 937.418  11
   2   3  -3 24983.5 810.450   2
   2  -3  -1 2518.46 224.824  11
   2  -3  -1 2536.78 150.993   8
  -2  -3   1 2856.18 152.664   2
   2   3  -1 2702.81 151.282   2
   2  -3  -1 2608.35 237.837   5
   2  -3  -1 3176.24 242.978   9
   2  -3   1 664.950 161.052   5
   2  -3   1 715.178 84.7491   8
   2  -3   3 123.451 57.1788   8
  -2  -3  -3 140.404 67.8627   2
   2  -3   3 302.246 158.689  11
   2   3   3 82.7173 67.3905   2
   2   3   3 115.177 69.0346  10
   2  -3   3 158.949 151.326   5
   2  -3   5 889.745 201.941  11
   2   3   5 763.201 107.013   6
   2  -3   5 872.993 95.7579   8
  -2  -3  -5 759.244 95.3151   2
   2   3   5 903.783 112.343  10
   2   3   7 737.629 117.779  10
   2   3   7 566.234 120.322   6
  -2  -3  -7 731.554 97.5157   2
   2  -3   7 592.597 96.7740   8
   2  -3   7 698.515 126.330   6
   2  -3   9 4016.83 269.085   6
  -2  -3  -9 4350.45 235.143   2
   2  -3   9 3957.87 226.359   8
   2   3   9 4102.32 260.825  10
   2   3   9 4197.26 269.774   6
   2  -3  11 9138.24 460.161   6
   2   3  13 12551.8 601.227   6
   2  -3  13 12425.6 586.514   6
   2   3  15 2257.60 259.774   6
   2  -3  15 2188.85 245.207   6
   2   3  15 2142.12 225.738  10
   2   3  17 1034.71 180.274  10
   2   3  17 1130.49 214.705   6
  -2  -3 -17 1063.54 179.915   4
   2  -3  17 1212.86 211.035   6
   2   3  19 63.4985 152.364   6
   2   3  19 156.955 116.250  10
  -2  -3 -19 232.647 123.678   4
   2  -3  19 30.7334 137.972   6
   2   3  21 56.9709 125.365  19
   2   3  21 168.406 107.065  13
   2  -3  21-51.4250 155.431   6
   2   3  21 28.8841 130.958  10
   2   3  21 194.360 164.948   6
   2   3  23 172.228 142.299  19
   2   3  23 15.6386 112.094  13
   2   3  23-139.414 137.607  10
   2  -3  23 18.5447 154.100   6
   2   3  23 19.0844 165.964   6
   2   3  25 15.9793 110.336  13
   2   3  27 7.67168 108.203  13
  -2   3 -27 8.62605 123.163  23
  -2   3 -29 235.816 128.336  23
   2   3  29 40.6912 101.849  13
  -2  -3 -29 208.518 163.221  15
  -2   3 -31-6.55503 105.326  23
  -2  -3 -31 182.258 144.247  15
  -2   3 -33 14.6440 89.6167  23
  -2  -3 -33-90.3065 118.999  15
   2  -4 -34 182.240 114.587  15
  -2   4  32 196.476 115.265  19
   2   4 -32 88.4801 142.572  15
   2  -4 -32 25.3232 136.083  15
  -2   4  30 8.73415 123.194  19
   2   4 -30-130.589 168.925  15
   2  -4 -30-20.8027 152.649  15
   2   4 -28 115.451 134.170  23
   2   4 -28 45.2778 160.970  15
   2  -4 -28 58.6120 169.389  15
  -2   4  28-29.8266 129.382  19
  -2   4  26 83.9728 139.869  19
   2   4 -26 52.4647 125.352  23
   2  -4 -26-12.2581 170.735  15
   2   4 -26-70.8313 165.815  15
   2   4 -24 1500.81 237.269  15
   2   4 -24 1508.34 202.235  23
   2  -4 -24 1457.80 243.408  15
  -2   4  22 366.883 137.898  10
  -2   4  22 293.107 197.995   6
   2   4 -22 171.662 125.453  23
   2  -4 -22 33.8725 166.417  15
   2   4 -22 86.2465 154.642  15
  -2   4  20 1188.79 243.974   6
  -2   4  20 923.871 185.725  10
  -2   4  18 130.453 152.134   6
  -2   4  18 11.6990 105.013  10
   2  -4 -16 141.214 214.899   9
   2  -4 -14 415.204 237.277   9
   2  -4 -14 115.708 197.801   3
   2  -4 -12 2380.99 317.111   9
   2  -4 -10 5476.91 406.814   5
   2   4 -10 5627.50 286.948   2
   2  -4 -10 5543.25 406.879   1
   2  -4 -10 5858.77 373.830  11
   2  -4 -10 6231.53 454.896   9
   2  -4  -8 2735.14 250.373  11
   2  -4  -8 2952.51 301.646   5
   2   4  -8 2856.88 185.088   2
   2  -4  -8 2772.02 322.997   9
   2   4  -8 2772.16 164.541   7
   2  -4  -6 60.0111 152.825   5
   2   4  -6 202.431 201.704  11
   2   4  -6-6.89688 63.9340   7
   2  -4  -6 153.924 142.809  11
   2   4  -6 55.2627 65.1914   2
   2  -4  -4 546.888 188.900   9
   2   4  -4 404.259 82.2958   2
   2   4  -4 540.344 191.376  11
  -2   4   4 288.926 37.0979   2
   2  -4  -4 337.328 161.219  11
   2   4  -4 419.587 80.3836   7
   2  -4  -4 572.601 184.840   5
  -2  -4   2 13957.3 495.354   2
   2  -4  -2 15539.0 639.096   9
   2   4  -2 15561.9 631.179  11
   2  -4  -2 13450.9 604.178  11
   2   4  -2 13407.2 497.546   2
   2  -4   0 1208.75 106.839   8
   2  -4   0 1149.50 197.209   5
   2  -4   0 1357.66 200.922  11
   2  -4   0 1302.74 204.508   9
   2  -4   2 19.7131 57.7724   8
   2   4   2 62.1639 74.7332   2
  -2  -4  -2 55.0677 61.7442   2
   2  -4   2-8.98180 156.645   5
   2  -4   4 34.8273 63.3171   8
   2   4   4 54.2514 74.1494  10
   2   4   4 29.9545 72.3820   2
  -2  -4  -4 15.6742 58.1687   2
   2  -4   4 10.1152 164.569  11
   2  -4   4 87.9691 158.034   5
   2   4   6 127.322 88.3039   6
   2  -4   6 125.010 66.7191   8
   2   4   6 52.5449 84.2114  10
  -2  -4  -6 142.713 70.2151   2
  -2  -4  -8 1267.45 121.829   2
   2  -4   8 1055.82 116.114   8
   2   4   8 1035.10 137.616  10
   2   4   8 886.840 142.600   6
   2   4  10 225.500 110.404  10
   2   4  10 164.426 117.596   6
   2  -4  10 135.144 75.5386   8
   2  -4  10 156.023 114.138   6
   2  -4  12 2016.69 172.607   8
   2   4  12 1861.81 213.164   6
   2   4  12 2135.26 210.848  10
   2  -4  12 2034.16 215.525   6
   2   4  14 191.526 121.834   6
   2  -4  14 184.315 126.759   6
   2   4  16 656.094 169.725   6
   2   4  16 527.986 142.684  10
   2  -4  16 415.175 154.583   6
   2   4  18 3135.35 324.905   6
  -2  -4 -18 3056.45 281.606   4
   2  -4  18 3327.73 326.845   6
   2   4  18 3234.19 296.568  10
   2   4  20 117.674 144.784   6
   2  -4  20 274.946 160.805   6
   2   4  20 430.438 154.101  10
   2   4  22 372.895 154.564  10
   2   4  22 476.979 132.921  13
   2   4  22 272.934 150.757  19
   2  -4  22 300.760 181.688   6
   2   4  22 73.4156 159.853   6
   2   4  24 730.420 191.886  10
   2   4  24 771.951 222.308   6
   2   4  24 830.351 179.247  19
   2  -4  24 634.059 210.859   6
   2   4  24 747.589 150.273  13
   2   4  26 152.140 118.926  13
  -2   4 -28 98.5022 131.036  23
   2   4  28-22.0453 101.044  13
  -2   4 -30 99.6711 111.432  23
   2   4  30 18.4414 91.5849  13
  -2  -4 -30-18.9952 146.644  15
  -2   4 -32-16.7999 95.8054  23
  -2  -4 -32-89.3781 127.777  15
  -2   4 -34-15.1751 73.1291  23
   2  -5 -33 778.270 154.783  15
   2   5 -33 767.080 142.153  15
  -2   5  31 997.032 161.232  19
   2   5 -31 1208.49 190.325  15
   2  -5 -31 959.985 190.936  15
   2  -5 -29 1104.94 211.854  15
   2   5 -29 885.585 201.325  15
  -2   5  29 746.345 167.288  19
   2  -5 -27 1817.68 262.484  15
   2   5 -27 1952.14 213.384  23
  -2   5  27 1473.65 209.653  19
   2   5 -27 1567.35 241.760  15
   2   5 -25 3148.09 306.292  15
   2  -5 -25 3293.37 319.395  15
  -2   5  25 2890.84 289.397  19
   2   5 -25 2974.71 258.443  23
   2   5 -23 1071.76 178.797  23
   2   5 -23 1243.46 226.170  15
  -2   5  23 885.596 262.024   6
   2  -5 -23 1221.34 225.609  15
  -2   5  23 1263.99 225.756  10
  -2   5  21 129.608 129.312  10
  -2   5  21 355.529 193.443   6
   2   5 -21 104.671 127.756  23
   2   5 -21 62.2618 155.214  15
  -2   5  19 26.3680 105.594  10
  -2   5  19 302.347 196.779   6
  -2   5  17 294.883 132.105  10
   2  -5 -15 1828.91 336.731   9
   2  -5 -13 2587.90 352.602   9
   2  -5 -11 742.809 203.367   5
   2  -5 -11 566.510 228.862   9
   2  -5  -9 4326.21 410.669   9
   2  -5  -9 4330.18 374.887   5
   2  -5  -7 302.932 185.646   5
   2  -5  -7 479.983 159.089  11
   2   5  -7 262.680 89.1328   2
   2   5  -7 379.525 88.9730   7
   2  -5  -7 496.658 219.954   9
  -2   5   5 515.830 83.8531   7
   2  -5  -5 390.229 162.985  11
   2  -5  -5 435.724 208.651   9
   2   5  -5 448.917 92.8479   2
   2  -5  -5 380.696 184.467   5
   2   5  -5 550.518 92.6929   7
   2  -5  -3 2581.78 274.936   5
   2  -5  -3 2316.22 249.345  11
   2   5  -3 2690.93 170.279   7
   2  -5  -3 2377.95 287.344   9
  -2   5   3 2361.38 144.939   7
   2   5  -3 2451.47 165.833   2
  -2   5   3 2170.30 113.551   2
   2  -5  -1 97.9990 164.332   9
  -2   5   1 95.9321 72.7558   7
   2  -5  -1 27.9415 147.253  11
  -2  -5  -1 82.7379 66.2749   2
   2  -5   1 37.0295 63.9016   8
   2   5   1 43.4263 70.0129   2
   2  -5   1 188.519 166.657   5
   2  -5   1 69.6792 153.543   9
   2  -5   1 100.566 155.282  11
   2  -5   3 3441.26 325.921   5
   2   5   3 4057.25 217.369   2
   2   5   3 3756.87 205.553  10
   2  -5   3 3552.17 282.545   9
  -2  -5  -3 3759.37 209.291   2
   2  -5   3 3689.68 196.928   8
   2   5   5 3861.78 221.107   2
   2  -5   5 3256.13 330.911   5
   2  -5   5 3971.13 203.908   8
  -2  -5  -5 3685.96 209.587   2
   2   5   5 3618.68 220.939  10
   2   5   7 2326.73 191.153  10
   2   5   7 2068.68 172.702   6
  -2  -5  -7 2222.43 162.897   2
   2  -5   7 2263.43 153.209   8
   2   5   9 6937.52 360.993  10
   2  -5   9 6556.15 303.776   8
   2   5   9 6334.68 348.007   6
   2   5  11 9279.54 473.043   6
   2   5  11 9352.45 467.185  10
   2  -5  11 9655.08 407.025   8
   2   5  13 5711.43 380.956   6
   2  -5  13 6294.33 388.057   6
   2   5  13 6335.31 386.279  10
   2  -5  15 6244.25 402.807   6
   2   5  15 6544.05 404.602  10
   2   5  15 5388.10 396.934   6
   2   5  17 2908.49 304.927   6
   2  -5  17 2848.62 295.577   6
   2   5  19 1893.53 274.890   6
   2  -5  19 2148.39 276.439   6
   2   5  19 1979.71 249.327  10
   2   5  21 2837.24 341.465   6
   2   5  21 3148.13 320.539  10
   2   5  21 2835.02 254.204  19
   2  -5  21 2738.88 331.228   6
   2   5  21 3015.93 243.073  13
   2   5  23 2112.93 282.770  10
   2   5  23 2179.91 212.014  13
   2   5  23 1924.93 229.815  19
   2   5  23 1826.78 288.426   6
   2   5  25 839.053 152.261  13
  -2   5 -25 539.943 158.322  23
   2   5  27-7.75908 105.757  13
  -2   5 -27 58.7611 131.384  23
   2   5  29-20.2692 102.137  13
  -2  -5 -31 49.4300 131.936  15
   2   5  31 10.5766 86.0390  13
  -2  -5 -33 65.6290 109.815  15
  -2   5 -33 71.8054 85.1781  23
   2  -6 -32 1311.71 180.178  15
  -2   6  32 1198.63 149.324  19
   2   6 -30 3956.44 304.678  15
   2  -6 -30 4973.67 337.421  15
  -2   6  30 4363.52 298.646  19
   2  -6 -28 5113.37 367.291  15
   2   6 -28 4736.88 354.045  15
  -2   6  28 4251.95 320.348  19
   2   6 -26 2969.52 257.816  23
  -2   6  26 2834.03 271.004  19
   2  -6 -26 2941.59 303.352  15
   2   6 -26 2537.00 280.955  15
   2  -6 -24 4648.87 368.415  15
   2   6 -24 4389.88 310.254  23
   2   6 -24 4814.51 366.257  15
  -2   6  22 62.3931 131.159  10
   2  -6 -22 182.133 172.705  15
   2   6 -22 111.472 126.806  23
  -2   6  22-168.702 222.891   6
   2   6 -22 195.614 161.909  15
  -2   6  22 7.36020 98.9912  13
   2   6 -20 142.813 125.049  23
  -2   6  20 412.904 226.064   6
  -2   6  20 14.6017 112.378  10
  -2   6  18 79.8452 120.767  10
  -2   6  18 444.996 186.727   6
   2  -6 -16 2188.86 372.395   9
   2  -6 -14 3065.28 404.489   9
   2  -6 -12 957.316 284.780   9
   2  -6 -12 1024.04 232.877   5
   2  -6 -10 5125.14 458.451   9
   2  -6 -10 4603.83 396.234   5
   2  -6  -8 4608.70 386.829   5
   2   6  -8 4487.45 249.649   7
   2  -6  -8 4396.87 413.527   9
   2  -6  -6 2373.30 253.301  11
   2   6  -6 2334.59 172.405   7
   2  -6  -6 2415.83 287.610   5
   2  -6  -4 3345.62 338.338   5
  -2   6   4 3043.21 184.353   7
   2   6  -4 3138.63 199.874   7
   2  -6  -4 3107.50 290.499  11
   2  -6  -4 2738.88 340.209   9
   2   6  -2 301.510 90.5113   7
   2  -6  -2 429.819 216.179   5
  -2   6   2 408.552 87.4977   7
   2  -6  -2 292.461 170.217  11
   2  -6  -2 309.443 190.039   9
  -2  -6   0 4329.32 236.157   2
   2  -6   0 3430.98 326.416  11
   2  -6   0 4140.92 360.482   9
  -2   6   0 3908.42 219.427   7
   2   6   0 3650.60 219.961   2
   2   6   2 414.445 88.1029   2
   2  -6   2 419.918 86.2806   8
   2  -6   2 452.981 209.776  11
  -2  -6  -2 461.585 89.2950   2
   2  -6   2 380.110 193.964   5
   2  -6   4 8176.34 545.365   5
  -2  -6  -4 8935.34 374.042   2
   2  -6   4 9293.66 357.085   8
   2   6   4 8473.12 375.927   2
   2   6   4 7836.13 366.145  10
   2   6   6 6278.75 334.013  10
   2  -6   6 6927.90 298.935   8
   2  -6   8 20012.8 691.355   8
   2   6   8 20114.0 760.815  10
   2   6  10 20962.3 812.358  10
   2   6  12 17501.7 738.129  10
   2   6  14 13298.4 648.060   6
   2   6  14 14120.5 652.416  10
   2   6  16 10620.0 572.303  10
   2   6  16 10230.9 573.030   6
   2   6  18 13459.6 705.507   6
   2   6  20 1642.90 263.607   6
   2   6  20 2107.71 201.849  13
  -2   6 -22 2011.32 215.048  23
   2   6  22 1575.81 257.565  10
   2   6  22 2104.42 211.582  13
   2   6  22 2085.52 307.259   6
   2   6  24 1889.70 205.736  13
  -2   6 -24 1822.39 207.686  23
   2   6  24 1715.45 211.643  19
   2   6  26 193.080 118.259  13
  -2   6 -26 312.475 139.681  23
  -2   6 -28 674.043 147.899  23
   2   6  28 685.158 137.230  13
  -2   6 -30 209.877 113.834  23
   2   6  30 100.452 94.4130  13
   2   6  32-38.1159 75.4470  13
   2   7 -33 1812.99 153.126  17
   2  -7 -31 3120.85 247.626  15
  -2   7  31 2836.09 220.452  19
  -2   7  29 3054.37 250.983  19
   2  -7 -29 3360.07 282.553  15
  -2   7  27 5254.09 350.470  19
   2  -7 -27 5775.38 389.018  15
  -2   7  25 4282.77 279.450  13
   2  -7 -25 4532.40 358.416  15
  -2   7  25 4365.04 326.698  19
  -2   7  23 365.323 225.153   6
   2   7 -23 534.287 156.507  23
  -2   7  23 549.787 136.317  13
   2  -7 -23 759.853 201.397  15
  -2   7  23 590.776 182.900  10
  -2   7  21 1061.52 214.102  10
  -2   7  21 1095.51 158.750  13
  -2   7  21 800.773 258.353   6
   2   7 -21 1095.57 179.008  23
  -2   7  19 664.213 170.581  10
   2   7 -19 650.498 151.867  23
  -2   7  17 26.8426 115.440  10
   2  -7 -17-80.8129 234.258   9
   2  -7 -15 124.033 231.585   9
   2  -7 -13 227.131 236.679   9
   2  -7 -11 16.3612 172.998   5
   2  -7 -11 145.363 241.117   9
   2  -7  -9 14843.3 773.064   5
   2  -7  -9 14429.5 834.352   9
   2   7  -9 15544.2 599.643   7
   2  -7  -7 6376.98 477.443   5
   2   7  -7 6906.50 337.696   7
   2  -7  -5 8616.42 585.556   9
   2  -7  -5 7559.71 474.514  11
   2   7  -5 8954.94 387.797   7
  -2   7   5 7983.48 356.723   7
   2  -7  -5 8633.36 547.554   5
   2  -7  -3 110.265 196.004   5
   2   7  -3 11.2961 79.9996   7
   2  -7  -3 60.6620 213.015   9
   2  -7  -3 23.2507 157.755  11
  -2   7   3 69.4333 78.9243   7
   2  -7  -1 2311.06 325.898   9
   2  -7  -1 2129.93 307.051   5
  -2   7   1 2368.04 175.326   7
   2  -7  -1 2084.76 280.761  11
  -2   7  -1 302.040 90.7370   7
   2  -7   1 187.306 201.676  11
   2  -7   3 30.3724 207.908   5
  -2   7  -3 73.9544 84.4523   7
   2  -7   3 14.7372 190.848  11
   2  -7   5 13977.8 776.706   5
   2  -7   5 15515.2 538.250   8
   2   7   5 13359.3 558.587  10
   2   7   7 15089.3 618.966  10
   2   7   9 11480.9 529.650  10
   2   7  11 13261.5 613.599  10
   2   7  13 16995.6 745.745  10
   2   7  15 19107.4 844.322  10
   2   7  17 10428.3 586.691  10
  -2   7 -19 6566.68 356.200  23
   2   7  19 6794.98 474.840  10
  -2   7 -21 2443.01 231.063  23
   2   7  23 269.666 129.346  13
  -2   7 -23 160.030 122.325  23
   2   7  25 460.703 136.016  13
  -2   7 -25 386.019 142.021  23
  -2   7 -27 1702.96 199.939  23
   2   7  27 1665.55 184.021  13
  -2   7 -29 579.266 136.613  23
  -2  -7 -31 108.915 126.636  15
  -2   7 -31-21.5973 93.4047  23
   2   7  31 72.7245 82.2459  13
   2   8 -32 1286.29 143.971  17
   2  -8 -32 1038.35 146.365  15
  -2   8  30 2557.44 211.460  19
   2  -8 -30 2486.69 232.248  15
   2  -8 -28 2316.50 246.100  15
  -2   8  28 1802.12 205.781  19
   2  -8 -26 2130.48 256.938  15
  -2   8  26 2125.77 226.492  19
  -2   8  26 2037.31 196.802  13
  -2   8  24 5840.99 370.487  19
  -2   8  24 5788.72 334.697  13
  -2   8  22 664.525 149.118  13
  -2   8  22 578.998 241.340   6
  -2   8  20-48.0572 131.518  10
  -2   8  20-15.2334 106.536  13
  -2   8  20 299.467 215.465   6
  -2   8  18 565.990 175.630  10
   2   8 -18 334.353 136.010  23
   2  -8 -16-112.591 262.766   9
   2  -8 -14 287.250 261.633   9
   2  -8 -12 3232.11 436.849   9
   2   8 -10 7928.14 400.041   7
   2  -8 -10 8002.76 645.084   9
   2  -8 -10 8380.40 564.189   5
   2  -8  -8 6185.93 479.734   5
   2   8  -8 6050.35 331.888   7
   2  -8  -6 8841.96 584.304   5
   2  -8  -6 8844.92 643.262   9
   2   8  -6 9177.98 423.347   7
   2  -8  -4 6644.79 513.666   5
   2  -8  -4 6350.98 453.713  11
   2   8  -4 7811.13 368.809   7
   2  -8  -4 7143.29 552.657   9
  -2   8   4 7156.17 340.159   7
  -2   8   2 71.8168 81.9589   7
   2  -8  -2 176.445 175.774  11
   2  -8  -2 68.2354 231.490   9
   2  -8  -2-15.7628 188.529   5
  -2   8   0 482.350 106.565   7
   2  -8   0 554.671 213.865  11
   2  -8   0 579.805 233.155   5
   2  -8   2 9948.76 637.852  11
  -2   8  -2 10254.0 453.883   7
   2  -8   4 2915.79 382.321   5
   2  -8   4 2120.54 327.881  11
  -2   8  -4 2368.19 203.718   7
   2   8   6 1088.53 146.272  10
   2  -8   6 680.162 284.398   5
   2  -8   8 4159.08 464.539   5
   2   8   8 3709.92 271.960  10
   2   8  10 14133.9 637.678  10
   2   8  12 17586.6 767.606  10
   2   8  14 14473.2 695.125  10
   2   8  16 11701.1 625.569  10
  -2   8 -18 6616.17 355.088  23
   2   8  18 6975.14 372.240  13
   2  -8  18 7153.54 702.902  11
   2   8  18 7120.93 475.813  10
  -2   8 -20 93.5333 119.099  23
   2   8  20 49.0128 114.265  13
   2   8  20-16.2684 121.636  10
  -2   8 -22 2265.60 222.564  23
   2   8  24 4837.04 313.522  13
  -2   8 -24 4957.67 280.848  12
  -2   8 -24 4748.31 313.791  23
  -2   8 -26 111.506 93.5039  12
   2   8  26-7.74538 114.550  13
  -2   8 -26 109.649 117.561  23
   2   8  28-6.70848 99.5714  13
  -2   8 -28 27.7298 109.589  23
  -2   8 -30 67.6492 97.7867  23
  -2  -8 -30 15.2746 122.312  15
   2   8  30 10.6080 88.1526  13
  -2  -8 -32 27.1582 100.202  15
   2   8  32-32.4523 66.1979  13
   2   9 -31 321.623 112.596  17
  -2   9  29 236.301 94.7408  13
  -2   9  29 246.522 111.492  19
  -2   9  27 1543.30 189.776  19
  -2   9  27 1749.05 176.074  13
  -2   9  25 1782.35 191.822  13
  -2   9  25 1696.75 209.807  19
  -2   9  23 192.709 122.204  13
  -2   9  23 634.215 166.848  19
  -2   9  21 185.215 151.188  10
  -2   9  21 90.1896 202.996   6
  -2   9  21 160.764 117.141  13
  -2   9  19 77.2070 111.626  13
  -2   9  19 96.8270 137.307  10
  -2   9  19 475.985 225.499   6
  -2   9  17 779.931 137.704  13
   2  -9 -17 596.008 329.896   9
   2  -9 -15 1953.23 398.102   9
   2  -9 -13 1633.30 381.723   9
   2  -9 -11 4238.98 513.174   9
   2   9  -9 15977.4 654.238   7
   2  -9  -9 17081.4 976.930   9
   2  -9  -9 14485.5 826.570   5
   2  -9  -7 8412.10 681.752   9
   2   9  -7 9020.64 435.147   7
   2  -9  -7 8069.05 585.753   5
   2   9  -5 7816.50 400.847   7
   2  -9  -5 8219.26 576.031   5
   2  -9  -5 8247.96 640.072   9
   2   9  -3 2030.86 192.504   7
  -2   9   3 2275.50 195.474   7
   2  -9  -3 1690.90 266.087  11
   2  -9  -3 1802.11 317.870   5
   2  -9  -3 1902.11 339.979   9
  -2   9   1 1027.89 144.029   7
   2  -9  -1 887.800 235.147  11
   2  -9  -1 941.498 251.533   5
  -2   9  -1 65.2293 94.3515   7
   2  -9   1 223.051 206.393  11
   2  -9   1 112.391 206.628   5
  -2   9  -3 7.56569 92.0297   7
   2  -9   3 18.7369 212.179  11
  -2   9  -5 434.508 123.633   7
   2  -9   5 358.770 257.042   5
   2  -9   5 761.049 279.415  11
   2  -9   7 363.605 276.697   5
  -2   9  -7 449.759 129.899   7
   2   9   9 184.787 110.247  10
   2  -9   9 147.261 237.643   5
   2   9  11 4360.64 323.725  10
   2   9  13 8538.07 501.324  10
   2   9  15 6317.66 433.001  10
  -2   9 -17 1748.58 230.119   7
   2   9  17 1654.46 237.909  10
   2   9  17 1434.92 177.737  13
   2  -9  17 1531.54 411.727  11
  -2   9 -19 3188.17 245.714  23
   2   9  19 3317.21 335.212  10
  -2   9 -19 3262.24 309.068   7
   2  -9  19 2793.40 505.158  11
   2   9  19 3155.54 252.689  13
  -2   9 -21 2382.65 226.316  23
   2   9  21 2505.61 227.951  13
   2   9  21 2443.34 299.732  10
  -2   9 -23 128.934 128.358  23
  -2   9 -23 277.015 115.166  12
  -2   9 -25 389.535 110.859  12
  -2   9 -25 393.661 140.392  23
  -2   9 -27 187.075 117.997  23
  -2   9 -27 217.051 94.8361  12
   2   9  27 200.593 111.274  13
  -2  -9 -29-39.1988 128.731  15
   2   9  29 11.2390 91.9920  13
   2   9  31 352.165 88.0350  13
  -2  -9 -31 367.163 116.967  15
  -2  10  28 385.077 105.020  13
  -2  10  26 55.4623 107.052  13
  -2  10  24 38.8143 113.493  13
  -2  10  22-24.4355 116.299  13
  -2  10  20 48.7561 113.668  13
   2 -10 -18 408.663 326.888   9
  -2  10  18 275.759 162.691  10
   2  10 -18 332.034 110.459  12
   2 -10 -16 1446.33 405.034   9
  -2  10  16 2038.77 201.268  13
   2  10 -16 1615.06 165.409  12
   2 -10 -14 1406.59 388.496   9
   2 -10 -12 5010.46 580.200   9
   2 -10 -10 6852.70 655.269   9
   2  10 -10 7748.21 422.951   7
   2  10  -8 8004.40 424.768   7
   2 -10  -8 7107.01 570.903   5
   2  10  -6 8410.94 435.523   7
   2 -10  -6 8615.86 693.397   9
   2 -10  -6 7805.03 597.512   5
  -2  10   4 3812.96 265.024   7
   2 -10  -4 3639.42 448.342   9
   2 -10  -4 3837.30 430.183   5
   2  10  -4 4138.53 293.246   7
   2 -10  -2 1662.84 282.060  11
   2 -10  -2 2154.62 372.881   9
  -2  10   2 2203.56 202.459   7
   2 -10  -2 1967.46 344.792   5
   2 -10   0 6364.55 557.788   5
   2 -10   0 5424.97 482.528  11
  -2  10   0 6571.96 363.777   7
  -2  10  -2 2539.12 227.548   7
   2 -10   2 2385.94 385.567   5
   2 -10   2 2402.13 356.831  11
  -2  10  -4 160.237 105.288   7
   2 -10   4-21.8265 201.838  11
  -2  10  -6 517.421 141.325   7
   2 -10   6 381.490 252.466  11
   2 -10   6 489.503 264.778   5
   2 -10   8 1941.14 388.760   5
   2  10  10 174.798 111.229  10
   2 -10  10 168.748 265.016   5
   2 -10  10 56.4811 248.264  11
  -2  10 -10 54.0553 111.804   7
   2 -10  12 150.218 255.538   5
   2 -10  12 182.589 273.146  11
  -2  10 -12 93.1859 116.675   7
   2  10  12 61.2828 104.273  10
   2 -10  14 477.235 299.897   5
   2  10  14 217.536 137.535  10
  -2  10 -14 337.902 139.233   7
   2 -10  14 454.084 327.574  11
   2 -10  16 1924.62 444.902   5
  -2  10 -16 2546.96 270.070   7
   2 -10  16 2210.16 482.009  11
   2  10  16 2337.27 213.413  13
   2  10  16 2284.15 271.439  10
  -2  10 -18 3422.90 318.916   7
   2 -10  18 2645.98 503.107  11
   2  10  18 3013.82 319.226  10
   2  10  18 3311.37 251.456  13
  -2  10 -20 499.173 164.453   7
  -2  10 -20 550.164 129.434  12
   2  10  20 742.582 193.521  10
   2  10  20 716.559 150.920  13
  -2  10 -20 608.901 142.870  23
  -2  10 -22 109.314 117.738  23
   2  10  22 199.350 117.282  13
  -2  10 -22 274.723 111.557  12
  -2  10 -24-7.52172 117.731  23
   2  10  24 39.3242 117.609  13
  -2  10 -24 89.4993 101.790  12
  -2  10 -26 108.895 112.113  23
  -2  10 -26 46.5797 90.7686  12
  -2  10 -28 12.1867 77.2595  12
   2  10  28 46.4474 90.8732  13
  -2 -10 -30 211.093 113.776  15
   2  10  30 308.030 90.6992  13
   2  11 -29 174.208 112.021  17
  -2  11  29 189.616 82.4854  13
   2  11 -27-20.5783 117.684  17
  -2  11  27 124.352 103.564  13
  -2  11  25 35.4244 103.182  13
  -2  11  23 706.420 149.222  13
   2  11 -21 1282.99 159.009  12
  -2  11  21 1377.43 175.407  13
  -2  11  19 548.050 136.618  13
  -2  11  19 439.883 171.670  10
   2  11 -19 794.261 138.494  12
   2 -11 -17 461.537 328.564   9
   2  11 -17 468.305 118.427  12
  -2  11  17 406.180 167.251  10
  -2  11  17 632.929 141.630  13
   2 -11 -15 552.239 319.685   9
   2  11 -15 695.409 130.837  12
   2 -11 -13 2082.28 423.546   9
   2 -11 -11 4316.75 585.158   9
   2  11 -11 5168.16 350.076   7
   2  11  -9 5164.88 347.253   7
   2  11  -7 3429.22 279.067   7
   2 -11  -7 3394.77 420.119   5
   2 -11  -7 3513.16 487.047   9
   2 -11  -5 3293.19 464.703   9
   2  11  -5 3204.88 265.958   7
   2 -11  -5 2886.94 397.979   5
   2 -11  -3 8856.17 668.115   5
  -2  11   3 9320.75 473.984   7
   2 -11  -3 9343.82 732.013   9
  -2  11   1 13847.0 607.289   7
   2 -11  -1 14242.3 866.888   5
   2 -11  -1 12260.4 763.220  11
   2 -11  -1 13769.4 879.115   9
  -2  11  -1 4022.06 293.448   7
   2 -11   1 3846.19 473.404   9
   2 -11   1 3618.23 464.388   5
   2 -11   1 3028.99 404.119  11
  -2  11  -3 958.615 163.906   7
   2 -11   3 1097.15 325.710   5
   2 -11   3 1132.78 307.919  11
  -2  11  -5 527.489 138.622   7
   2 -11   5 552.495 258.033  11
  -2  11  -7 326.912 126.847   7
   2 -11   7 299.781 268.560  11
   2 -11   7 336.360 271.493   5
   2 -11   9 59.6908 253.843   5
   2 -11   9 29.4746 250.689  11
   2 -11  11 63.2997 286.957  11
   2 -11  11-95.0342 250.387   5
  -2  11 -11-49.2215 114.872   7
   2 -11  13-400.463 299.527   5
  -2  11 -13 52.3095 113.725   7
   2 -11  13 33.6415 269.379  11
  -2 -11 -13 204.808 267.911   9
   2  11  13 26.6851 120.971  10
   2  11  15-44.8680 102.823  13
  -2  11 -15-48.2988 93.5365  12
   2 -11  15 34.6864 239.505   5
  -2  11 -15 151.798 134.755   7
   2 -11  15 140.906 289.213  11
   2  11  15-29.0698 114.885  10
  -2  11 -17 129.175 130.203   7
   2 -11  17 211.730 286.199   5
   2  11  17 214.362 117.481  13
   2  11  17 139.688 124.358  10
   2 -11  17-36.0783 306.883  11
  -2  11 -19 123.808 102.362  12
   2  11  19 57.4744 111.941  13
  -2  11 -21 90.1666 106.399  12
   2  11  21-40.9484 110.136  13
   2  11  23-38.9565 108.984  13
  -2  11 -23-12.0953 97.7841  12
  -2  11 -23-72.3644 118.829  23
   2  11  25-27.9772 104.969  13
  -2  11 -25 5.32239 89.7611  12
  -2  11 -27 1091.79 121.828  12
   2  11  29 1433.56 135.627  13
  -2 -11 -29 1178.79 152.511  15
   2  12 -28 318.949 119.558  17
  -2  12  28 296.863 95.5411  13
  -2  12  26 1087.80 142.541  13
   2  12 -26 1005.41 162.448  17
  -2  12  24 727.080 141.998  13
   2  12 -24 802.779 167.668  17
  -2  12  22 439.632 133.663  13
   2  12 -22 395.856 115.223  12
   2  12 -20 1185.52 155.997  12
  -2  12  20 1433.88 184.888  13
   2  12 -18 1650.15 176.745  12
   2 -12 -16 1884.91 466.160   9
   2  12 -16 2308.75 197.329  12
  -2  12  16 2267.59 294.573  10
   2 -12 -14 1013.45 397.178   9
  -2  12  14 885.543 149.582  13
   2  12 -14 1025.17 183.084  17
   2  12 -14 649.630 129.650  12
  -2  12  12 496.006 128.507  13
   2  12 -12 428.128 114.116  12
   2 -12 -12 629.156 358.773   9
   2 -12 -10 168.252 317.068   9
   2  12 -10 59.2304 108.490   7
   2  12  -8 368.840 142.202   7
   2 -12  -8 580.925 320.736   9
   2 -12  -6 4480.52 563.890   9
   2 -12  -6 3539.98 452.346   5
   2 -12  -4 5232.47 534.726   5
   2 -12  -4 4733.27 577.226   9
   2 -12  -2 4808.48 581.753   9
  -2  12   2 6288.22 379.701   7
   2 -12  -2 5734.06 568.364   5
   2 -12   0 2694.59 448.159   9
   2 -12   0 3273.68 417.408  11
   2 -12   0 3102.83 446.893   5
  -2  12   0 3157.10 275.214   7
  -2  12  -2 4014.04 314.565   7
   2 -12   2 3488.33 450.059  11
   2 -12   2 4033.25 494.241   5
   2 -12   4 5142.91 552.165  11
  -2  12  -4 5380.86 372.453   7
   2 -12   4 5561.41 592.189   5
   2 -12   6 2135.64 411.216  11
  -2  12  -6 2231.72 245.900   7
   2 -12   8 981.098 345.906  11
   2 -12   8 853.382 344.829   5
  -2  12 -10 667.692 162.908   7
   2 -12  10 852.603 354.759  11
   2 -12  10 433.121 320.200   5
   2  12  12 544.097 113.304  24
   2 -12  12 418.609 328.992   5
  -2  12 -12 502.543 113.217  12
   2 -12  12 173.609 278.391  11
  -2  12 -12 578.234 163.367   7
  -2  12 -14 674.559 127.605  12
   2 -12  14 901.727 355.877   5
   2  12  14 739.082 136.697  13
  -2  12 -14 990.142 199.314   7
   2 -12  14 797.350 375.270  11
   2 -12  16 1243.47 391.527   5
  -2  12 -16 1306.96 159.108  12
   2  12  16 1505.73 180.231  13
  -2  12 -16 1525.18 240.411   7
   2 -12  16 1556.47 432.095  11
   2  12  18 2056.72 203.980  13
   2  12  20 632.047 144.929  13
  -2  12 -20 560.149 128.161  12
   2  12  22 327.640 125.855  13
  -2  12 -22 351.478 114.856  12
   2  12  24 302.543 116.649  13
  -2  12 -24 344.379 110.332  12
  -2  12 -26 474.113 97.2712  12
   2  12  26 441.965 114.056  13
   2  12  28 895.414 114.473  13
  -2  12 -28 860.000 97.5430  12
  -2 -12 -28 766.879 133.509  15
  -2  13  27 1549.76 145.480  13
   2  13 -27 1433.77 158.610  17
   2  13 -25 2195.42 203.184  17
  -2  13  25 2113.35 184.381  13
   2  13 -23 932.151 133.010  12
   2  13 -23 963.203 173.269  17
  -2  13  23 762.387 142.646  13
   2  13 -21 389.858 116.778  12
   2  13 -21 262.716 138.794  17
  -2  13  21 364.811 131.259  13
   2  13 -19 478.273 125.296  12
  -2  13  17 1430.22 185.091  13
   2  13 -17 1092.38 184.846  17
   2  13 -17 1218.23 158.668  12
   2 -13 -15 1493.75 445.456   9
  -2  13  15 1811.86 266.693  10
   2  13 -15 2057.78 188.106  12
  -2  13  15 1992.54 201.899  13
   2  13 -15 2114.17 226.120  17
   2  13 -13 519.999 122.455  12
   2 -13 -13 189.026 349.837   9
   2  13 -13 615.940 156.859  17
  -2  13  13 459.176 129.094  13
   2  13 -11 246.718 131.154   7
  -2  13  11 50.5780 99.8532  13
   2 -13 -11-36.8666 295.228   9
   2  13 -11 181.828 103.336  12
   2 -13  -9 2074.23 473.370   9
  -2  13   9 2054.09 191.363  13
   2 -13  -7 103.494 279.772   9
   2 -13  -5 243.192 229.865   5
   2 -13  -5 33.1838 285.459   9
   2 -13  -3 923.711 357.124   9
   2 -13  -3 1050.02 318.111   5
  -2  13   1 1938.02 238.126   7
   2 -13  -1 1066.07 358.628   9
   2 -13  -1 1388.35 355.077   5
  -2  13  -1 2005.19 235.365   7
   2 -13   1 1562.87 389.439   9
   2 -13   1 1862.05 354.889  11
   2 -13   1 2283.52 424.826   5
  -2  13  -3 3905.74 330.827   7
   2 -13   3 5447.18 588.911   5
   2 -13   3 4843.56 540.908  11
  -2  13  -5 2945.81 285.267   7
   2 -13   5 3255.88 477.547  11
   2 -13   5 2132.64 452.170   5
  -2  13  -7 1616.25 228.165   7
   2 -13   7 1585.14 398.741  11
  -2  13  -9 3723.68 231.934  12
  -2  13  -9 3863.01 236.533  24
   2  13   9 3813.16 238.435  24
   2 -13   9 3307.88 535.264  11
   2 -13   9 3979.58 567.183   5
  -2  13 -11 4805.06 381.757   7
   2 -13  11 5232.56 641.483  11
  -2  13 -11 3952.10 249.280  12
   2  13  11 4159.61 254.476  24
   2 -13  11 3519.96 560.855   5
   2 -13  13 3504.14 561.923   5
  -2  13 -13 4459.52 369.744   7
  -2  13 -13 3811.78 245.705  12
  -2 -13 -13 3554.17 558.038   9
  -2  13 -15 2484.78 193.864  24
   2 -13  15 2978.72 525.264  11
   2 -13  15 1842.41 452.398   5
  -2  13 -15 2804.50 212.873  12
  -2  13 -15 2257.64 279.687   7
   2  13  15 2312.41 209.452  13
  -2  13 -17 4435.12 273.000  12
   2  13  17 4300.74 285.959  13
   2  13  19 1360.07 176.053  13
  -2  13 -21 1988.39 179.541  12
   2  13  21 1793.54 190.750  13
  -2  13 -23 2771.24 195.833  12
   2  13  23 2438.05 206.107  13
   2  13  25 553.020 114.926  13
  -2  13 -25 634.029 109.443  12
   2  13  27 398.288 94.2637  13
  -2  13 -27 316.215 80.0171  12
  -2  14  26 1622.34 145.638  13
   2  14 -26 1436.18 156.047  17
  -2  14  24 1843.75 173.779  13
   2  14 -24 1842.18 150.805  12
   2  14 -24 1612.62 181.282  17
   2  14 -22 568.685 115.722  12
  -2  14  22 674.534 134.994  13
   2  14 -22 678.419 151.204  17
   2  14 -20 713.443 163.867  17
   2  14 -20 683.377 129.159  12
   2  14 -18 19.4011 103.242  12
   2  14 -18 41.1972 137.346  17
  -2  14  18 71.5962 105.024  13
  -2  14  16 96.8679 114.792  13
   2  14 -16 33.5320 102.109  12
   2  14 -16-83.6879 140.730  17
   2  14 -14 20.2526 101.335  12
  -2  14  14 63.6848 99.5066  13
   2  14 -14 190.609 141.385  17
   2  14 -12 133.169 105.617  12
  -2  14  12-7.69311 107.619  13
   2 -14 -12 78.3834 301.515   9
  -2  14  10 146.609 107.245  13
   2  14  -8 3467.15 232.810  12
   2  14  -8 2828.35 211.394  24
   2 -14  -8 2597.47 537.686   9
  -2  14   8 2955.64 226.281  13
   2  14  -6 7357.15 345.398  24
   2 -14  -6 7043.42 748.182   9
   2  14  -6 7727.00 355.353  12
  -2 -14   6 6139.58 636.596   5
  -2  14   6 6294.52 344.573  13
   2  14  -4 3151.85 214.882  24
   2  14  -4 3016.48 213.488  12
   2 -14  -2 455.766 294.520   5
   2 -14  -2 642.193 324.662   9
   2 -14   0-32.2368 271.053   9
   2 -14   0 281.881 272.377   5
  -2  14   0 51.8154 123.196   7
  -2  14  -2 66.5492 114.490   7
   2 -14   2 194.504 284.963   5
   2 -14   2-85.0653 249.255  11
   2  14   4 1514.47 159.691  24
  -2  14  -4 1665.58 237.108   7
   2 -14   4 1461.07 376.622  11
  -2  14  -4 1406.81 151.901  24
   2 -14   4 1245.64 404.742   5
   2  14   6 2373.53 197.011  24
   2 -14   6 2660.50 494.460   5
   2 -14   6 2405.72 459.902  11
  -2  14  -6 2649.17 296.666   7
  -2  14  -8 4166.65 246.663  12
  -2  14  -8 4097.77 252.969  24
  -2  14  -8 4564.06 374.667   7
   2  14   8 4378.67 262.764  24
   2 -14   8 3444.35 548.215  11
  -2  14 -10 5769.07 304.282  24
  -2  14 -10 5399.18 295.562  12
   2 -14  10 5808.60 688.834   5
   2 -14  10 6250.23 704.535  11
   2  14  10 5454.22 299.874  24
  -2  14 -12 5445.20 300.290  12
   2  14  12 5344.17 300.695  24
   2 -14  12 5694.04 692.637   5
   2 -14  12 5864.31 709.198  11
  -2  14 -12 5426.95 299.181  24
  -2 -14 -12 5725.81 673.112   9
  -2  14 -12 5901.04 443.041   7
  -2  14 -14 5226.11 299.474  12
  -2  14 -14 5820.69 302.481  24
  -2  14 -16 4179.10 258.900  12
  -2  14 -16 4198.07 247.920  24
   2  14  16 3734.12 262.031  13
  -2  14 -18 5825.33 307.177  12
   2  14  18 4994.20 308.892  13
   2  14  20 1805.53 183.582  13
  -2  14 -22 2524.60 185.550  12
   2  14  22 2032.24 185.760  13
  -2  14 -24 1204.61 128.480  12
   2  14  24 1445.16 146.766  13
   2  14  26 185.058 80.3363  13
  -2  14 -26 185.551 74.6019  12
  -2  15  25 1565.25 140.883  13
   2  15 -25 1344.32 143.690  17
   2  15 -23 463.335 125.798  17
   2  15 -23 497.741 100.307  12
   2  15 -21 129.712 98.0834  12
   2  15 -21 152.282 124.544  17
  -2  15  21 158.305 113.225  13
  -2  15  19 14.5545 101.375  13
   2  15 -19 112.215 101.049  12
   2  15 -19 66.0620 129.743  17
  -2  15  17 630.884 140.457  13
   2  15 -17 607.303 133.419  12
   2  15 -17 491.047 156.639  17
   2  15 -15 320.382 118.586  12
  -2  15  15 291.146 122.210  13
  -2  15  13 1025.71 162.547  13
  -2 -15  11 1405.64 415.837   5
  -2  15  11 1672.54 187.232  13
   2 -15  -9 2347.66 535.108   9
  -2 -15   9 1735.23 439.687   5
   2  15  -9 2679.61 213.606  12
  -2  15   9 2435.37 214.213  13
   2  15  -9 2839.99 207.344  24
  -2 -15   7 494.886 302.449   5
   2 -15  -7 468.795 364.953   9
  -2  15   7 392.941 122.893  13
   2  15  -7 580.891 125.730  24
   2  15  -7 599.588 129.993  12
   2  15  -5 5891.52 312.057  24
   2  15  -5 5471.32 304.710  12
   2 -15  -3 6619.03 691.577   5
  -2  15   3 7970.20 369.733  24
   2  15  -3 7325.80 364.779  12
   2  15  -3 8563.81 383.708  24
   2 -15  -3 6565.90 748.518   9
   2  15  -1 4131.45 253.325  12
  -2  15   1 4036.80 250.800  24
   2  15  -1 4074.42 256.202  24
   2 -15  -1 3302.32 564.620   9
   2 -15  -1 3194.18 513.589   5
   2 -15   1 34.0171 250.578   5
  -2  15  -1 86.8688 95.1876  24
  -2  15  -1 170.234 129.934   7
   2 -15   3 105.572 288.939   5
  -2  15  -3 157.244 101.111  24
  -2  15  -3 159.786 136.912   7
   2 -15   3 153.879 252.697  11
   2  15   3 84.3821 90.0918  24
  -2  15  -5 670.508 178.606   7
  -2  15  -5 382.057 114.063  24
   2  15   5 399.638 111.775  24
   2 -15   5 426.397 306.408  11
   2 -15   5 327.238 302.376   5
  -2  15  -7 2128.50 278.351   7
  -2  15  -7 1944.37 181.642  24
   2  15   7 2018.47 186.436  24
   2 -15   7 1766.53 431.877  11
   2 -15   7 1908.51 463.559   5
  -2  15  -9 5009.11 278.692  12
  -2  15  -9 4798.65 279.557  24
   2 -15   9 4778.43 639.240  11
   2  15   9 4883.98 286.913  24
   2  15  11 3411.99 235.990  24
  -2  15 -11 3409.16 233.049  12
  -2  15 -11 3559.18 241.016  24
  -2  15 -13 4096.44 252.703  12
  -2  15 -13 3720.45 242.693  24
  -2  15 -15 5456.43 290.540  24
  -2  15 -15 5218.55 296.016  12
  -2  15 -17 5515.70 283.944  24
  -2  15 -17 5771.39 303.202  12
   2  15  17 5193.35 302.838  13
  -2  15 -19 2217.80 183.096  12
   2  15  19 2103.22 187.562  13
   2  15  21 867.136 126.533  13
   2  15  23 868.642 117.869  13
  -2  15 -23 823.721 112.898  12
   2  15  25 111.836 75.5380  13
  -2  15 -25 104.968 69.0484  12
   2  16 -24 424.349 79.9607  12
   2  16 -22 49.5426 79.5873  12
  -2  16  22 21.1575 85.2551  13
   2  16 -20 396.413 105.712  12
  -2  16  20 396.003 117.125  13
  -2  16  18 1132.03 153.469  13
   2  16 -18 915.131 140.282  12
  -2  16  16 752.222 141.500  13
   2  16 -16 796.257 138.466  12
  -2  16  14 2552.90 226.560  13
  -2  16  12 2634.15 224.377  13
   2  16 -10 4691.15 290.208  12
  -2  16  10 5408.49 314.640  13
   2  16  -8 9526.01 422.872  24
   2  16  -8 9403.25 432.858  12
  -2  16   8 9032.80 434.512  13
   2  16  -6 5722.18 305.414  24
   2  16  -6 4933.80 292.381  12
   2  16  -4 411.406 121.367  24
  -2  16   4 573.989 117.790  24
   2  16  -4 521.848 126.726  12
   2 -16  -2 1341.78 424.267   9
   2  16  -2 1475.52 165.378  12
  -2  16   2 1583.11 169.878  24
   2 -16  -2 1681.62 406.828   5
   2  16  -2 1585.71 168.390  24
   2 -16   0 12074.0 936.667   5
   2  16   0 11552.9 495.284  24
  -2  16   0 11512.2 491.764  24
   2 -16   2 3712.50 559.922   5
  -2  16  -2 4028.26 256.898  24
   2  16   4 60.9866 97.9716  24
  -2  16  -4 107.942 134.141   7
   2 -16   4 445.241 322.680   5
  -2  16  -4 152.012 97.4195  24
   2  16   6 169.574 101.898  24
   2 -16   6 113.938 292.218   5
   2 -16   6 170.759 276.986  11
  -2  16  -6 156.641 151.702   7
  -2  16  -8 495.703 119.553  24
   2  16   8 372.023 114.379  24
  -2  16 -10 2887.15 215.619  24
  -2  16 -10 3006.34 216.185  12
   2  16  10 3032.32 226.047  24
  -2  16 -12 2803.17 208.330  24
   2  16  12 2762.23 210.913  24
  -2  16 -12 3121.71 218.988  12
  -2  16 -14 2406.69 193.208  12
  -2  16 -14 2132.98 183.701  24
  -2  16 -16 1947.43 174.869  12
  -2  16 -16 1815.78 162.495  24
  -2  16 -18 2039.27 173.731  12
   2  16  20 594.578 110.479  13
  -2  16 -20 571.282 105.900  12
   2  16  22 241.256 84.2594  13
  -2  16 -24-55.6424 64.9055  12
  -2  17  23-18.8015 66.2864  13
  -2  17  21 403.143 97.5134  13
   2  17 -21 256.746 84.9706  12
   2  17 -19 1487.90 143.235  12
  -2  17  19 1418.29 153.092  13
   2  17 -17 2499.84 192.330  12
  -2  17  17 2377.64 199.574  13
  -2  17  15 1575.56 177.850  13
   2  17 -13 2536.14 207.615  12
  -2  17  13 2607.09 218.016  13
   2  17 -11 6894.09 349.624  12
  -2  17  11 6363.45 348.559  13
   2  17  -9 11903.4 503.875  12
   2  17  -9 12105.9 489.685  24
  -2  17   9 10869.2 496.288  13
   2  17  -7 7220.31 357.593  24
   2  17  -7 7035.94 361.737  12
   2  17  -5 6811.32 349.859  12
  -2  17   5 6934.44 346.489  24
   2  17  -3 754.171 139.086  24
  -2  17   3 672.510 127.248  24
   2  17  -3 758.650 135.582  12
   2  17  -1 2369.21 200.861  12
   2  17  -1 2256.70 197.569  24
  -2  17   1 2067.02 191.048  24
  -2  17  -1 2497.87 204.929  24
  -2  17  -3 5432.02 309.249  24
   2  17   3 5644.43 312.474  24
   2  17   5 1577.47 174.852  24
  -2  17  -5 1729.85 177.817  24
   2  17   7 114.693 98.3029  24
  -2  17  -7 112.777 106.628  24
  -2  17  -9 712.030 131.613  24
   2  17   9 924.395 140.184  24
  -2  17 -11 310.728 106.143  24
  -2  17 -11 275.197 106.603  12
   2  17  11 456.204 115.004  24
  -2  17 -13 570.016 114.267  24
  -2  17 -13 595.712 123.312  12
  -2  17 -15 969.232 127.252  24
  -2  17 -15 900.069 131.033  12
  -2  17 -17 372.265 92.3055  24
  -2  17 -17 407.076 103.267  12
  -2  17 -19 70.9151 82.5736  12
  -2  17 -21 40.5586 71.5515  12
   2  18 -20 825.501 101.502  12
  -2  18  20 1160.55 118.656  13
   2  18 -18 1377.99 134.666  12
  -2  18  18 1319.08 140.397  13
  -2  18  16 689.817 121.648  13
   2  18 -14 4104.31 245.162  12
  -2  18  14 3890.18 247.107  13
   2  18 -12 5579.65 300.202  12
  -2  18  12 5582.41 308.427  13
   2  18 -10 5406.14 296.801  12
   2  18 -10 5281.07 282.463  24
  -2  18  10 4926.98 291.738  13
   2  18  -8 7064.75 335.883  24
   2  18  -8 6257.02 334.594  12
   2  18  -6 8504.70 387.692  24
   2  18  -6 7823.04 383.786  12
   2  18  -4 5914.35 317.429  12
  -2  18   4 6187.62 320.383  24
   2  18  -4 6562.10 331.095  24
  -2  18   2 3110.82 226.220  24
   2  18  -2 3482.84 233.511  12
   2  18  -2 3778.13 248.031  24
  -2  18   0 2284.88 196.504  24
   2  18   0 2078.48 189.959  24
  -2  18  -2 649.073 127.945  24
   2  18   2 502.497 125.226  24
  -2  18  -4 792.043 137.553  24
   2  18   4 865.778 139.882  24
   2  18   6 1044.05 150.375  24
  -2  18  -8 613.462 121.685  24
   2  18   8 515.296 119.805  24
  -2  18 -10 47.7133 89.8487  24
   2  18  10 66.5847 99.1029  24
  -2  18 -12 199.311 92.1150  24
  -2  18 -12 167.201 100.812  12
   2  18  12 105.653 92.5178  24
  -2  18 -14 49.7060 79.3581  24
  -2  18 -14 44.5196 86.0450  12
  -2  18 -16 103.907 83.1569  12
  -2  18 -16 29.6737 72.9436  24
  -2  18 -18-55.2981 76.8228  12
  -2  18 -20 304.979 77.0667  12
   2  19 -19 364.738 74.9478  12
  -2  19  17 757.197 109.288  13
   2  19 -15 1280.19 133.936  12
  -2  19  15 1272.64 135.094  13
   2  19 -13 1777.56 157.779  12
  -2  19  13 1584.88 151.393  13
   2  19 -11 1793.61 165.224  12
   2  19  -9 5914.55 302.566  12
   2  19  -9 5811.18 288.708  24
   2  19  -7 7877.00 365.073  12
   2  19  -7 7906.02 361.552  24
   2  19  -5 5194.90 284.799  24
   2  19  -5 4887.79 278.524  12
  -2  19   5 5603.54 281.592  24
   2  19  -3 1023.63 139.107  24
   2  19  -3 884.285 135.501  12
  -2  19   3 816.438 128.288  24
  -2  19   1 5499.04 299.483  24
   2  19  -1 6087.32 312.844  24
  -2  19  -1 1129.06 147.418  24
  -2  19  -3 165.667 105.688  24
   2  19   3 219.479 106.804  24
   2  19   5 92.3185 93.3950  24
  -2  19  -5 54.4052 95.5823  24
   2  19   7 600.685 118.098  24
   2  19   9 868.805 126.064  24
  -2  19  -9 736.646 120.918  24
  -2  19 -11 995.482 123.761  24
   2  19  11 908.177 123.694  24
  -2  19 -13 676.704 105.633  24
  -2  19 -13 645.065 105.839  12
  -2  19 -15 108.471 76.1928  12
  -2  19 -15 84.2813 71.4019  24
  -2  19 -17 33.4700 69.2051  12
   2  20 -16 55.0399 65.2611  12
   2  20 -14-19.1311 71.6026  12
   2  20 -12 205.708 90.3073  12
   2  20 -10 2129.16 162.246  12
   2  20 -10 1916.75 147.056  24
   2  20  -8 3356.63 209.365  12
   2  20  -8 3501.69 205.065  24
   2  20  -6 1982.27 163.802  24
   2  20  -6 2050.06 169.024  12
  -2  20   4 184.560 91.0527  24
   2  20  -4 225.163 93.1367  24
   2  20  -4 154.842 93.8364  12
   2  20  -2 527.581 110.660  24
  -2  20   2 432.162 105.966  24
  -2  20   0 1571.95 155.423  24
   2  20   2 920.016 131.393  24
  -2  20  -2 778.977 122.890  24
   2  20   4 887.510 128.344  24
  -2  20  -4 704.707 120.806  24
   2  20   6 74.8194 86.4308  24
   2  20   8 185.231 89.7761  24
  -2  20  -8 172.857 89.4707  24
  -2  20 -10 583.682 103.942  24
   2  20  10 590.775 104.411  24
  -2  20 -12 1787.27 139.830  24
  -2  20 -14 556.979 82.1851  24
  -2  20 -14 616.272 87.0198  12
   2  21 -11 27.6180 69.0063  12
   2  21  -9-60.0641 74.4151  12
   2  21  -9 13.9233 60.8709  24
   2  21  -7 311.658 84.3769  24
   2  21  -7 114.085 78.1903  12
   2  21  -5 104.925 77.5269  24
   2  21  -3 258.977 87.4437  24
  -2  21   3 255.790 84.6347  24
   2  21  -1 620.532 106.585  24
  -2  21   1 485.353 100.975  24
  -2  21  -1 230.054 87.1423  24
  -2  21  -3 647.159 107.013  24
   2  21   3 804.337 115.601  24
   2  21   5 338.204 90.2566  24
  -2  21  -5 151.427 78.3590  24
   2  21   7 302.179 88.7334  24
  -2  21  -9 256.056 77.3075  24
   2  21   9 226.769 77.2234  24
  -2  21 -11 784.114 93.5709  24
   2  22  -6 1684.51 122.521  24
   2  22  -4 2816.15 165.749  24
   2  22  -2 723.067 97.7646  24
  -2  22   2 743.079 93.0256  24
  -2  22   0 180.968 71.1035  24
   2  22   2 72.4483 69.5060  24
  -2  22  -2 43.1443 67.1413  24
   2  22   4 109.842 69.3968  24
  -2  22  -4 130.147 68.6299  24
  -2  22  -6 43.0924 63.7725  24
   2  22   6 67.5223 62.8994  24
  -2  22  -8 188.466 64.1708  24
  -3   0  31 15.4555 118.490  19
  -3   0  29-36.7780 120.808  19
  -3   0  27-40.1562 140.422  19
  -3   0  25-75.9874 180.647   6
  -3   0  25 30.6314 135.430  19
   3   0 -25-148.027 167.110  22
   3   0 -25 25.1336 177.250  15
  -3   0  23 126.022 163.228   6
   3   0 -23-122.206 177.349  22
   3   0 -23 190.801 165.392  15
  -3   0  21 147.462 166.800   6
  -3   0  19 43.4811 137.827   6
   3   0 -17 40.2010 204.569  11
   3   0 -15 35.5734 188.077  11
   3   0 -15 144.681 234.064   3
   3   0 -13 15.5485 179.443  11
   3   0 -13 196.403 215.991   3
   3   0 -11 30.7604 178.577   3
   3   0 -11-53.9835 180.664  11
   3   0  -9-52.6910 182.696   3
   3   0  -9-11.6447 162.192  11
   3   0  -7 40.2902 154.446  11
   3   0  -5 81.8504 166.973   1
   3   0  -5-14.5350 40.4658   2
  -3   0   5-9.77281 39.3082   2
   3   0  -3 49.8695 54.6479   8
   3   0  -3-38.9828 137.800  11
   3   0  -3 117.736 144.110   1
  -3   0   3 34.0086 43.7168   2
   3   0  -1-32.0815 122.580   5
   3   0  -1-27.9727 130.557  11
   3   0  -1 8.85177 54.1685   8
   3   0  -1 103.968 132.119   1
  -3   0   1 10.7292 46.5258   2
   3   0   1-13.0256 62.4927   8
   3   0   1-63.2721 127.799   1
  -3   0  -1-6.37143 40.8498   2
   3   0   1-64.3261 122.337  11
  -3   0  -3 18.7569 65.0763   2
   3   0   3 45.5404 63.0783   8
   3   0   3 61.6860 122.536  11
   3   0   3 30.4329 107.011   1
   3   0   5-24.7406 110.747  11
   3   0   7 25.9092 102.396   6
   3   0   9 94.4619 119.027   6
  -3   0 -11 23.4388 85.0096   4
   3   0  11 66.0345 125.706   6
  -3   0 -13-9.04830 95.6767   4
   3   0  13-78.0736 140.124   6
  -3   0 -15-93.4192 99.6173   4
   3   0  15-26.0084 136.498   6
  -3   0 -17 11.7906 103.645   4
   3   0  17 44.8401 139.522   6
  -3   0 -19-13.1949 105.657   4
   3   0  19-16.8827 146.818   6
   3   0  21 58.4371 105.972  13
   3   0  21 18.6272 158.432   6
   3   0  23 15.4312 94.8984  13
   3   0  23-159.173 178.584   6
   3   0  25-46.5918 109.983  13
  -3   0 -27 30.6034 145.064  15
   3   0  27-43.8888 99.2605  13
  -3   0 -29 18.0273 140.602  15
  -3   0 -31-36.8549 105.671  23
  -3   0 -33 48.1683 80.2049  23
   3   1 -34 13.1497 119.222  15
  -3   1  32-55.9251 101.410  19
   3   1 -32-81.2350 148.211  15
   3  -1 -32 180.056 153.141  15
  -3  -1  30-32.8608 118.241  19
  -3   1  30 8.71690 118.813  19
   3   1 -30-65.8681 160.493  15
   3  -1 -30-21.9086 163.197  15
  -3   1  28 247.623 144.251  19
  -3  -1  28 46.9557 130.253  19
   3  -1 -28-85.4306 168.544  15
   3   1 -28-61.0269 177.752  15
  -3   1  26 208.459 147.100  19
  -3  -1  26 148.601 135.726  19
   3  -1 -26 227.872 188.673  15
  -3  -1  24 144.312 171.535   6
  -3   1  24-19.1000 167.897   6
   3  -1 -24 44.1796 152.529  22
   3  -1 -24 111.127 174.871  15
  -3  -1  24-9.79761 132.952  19
   3   1 -24-46.1874 169.457  22
  -3  -1  22 568.766 192.156   6
  -3   1  22 496.353 211.065   6
   3  -1 -22 306.055 172.045  22
   3   1 -22 274.523 170.475  22
   3  -1 -22 379.046 175.220  15
  -3   1  20 780.110 221.876   6
  -3  -1  20 778.951 206.229   6
  -3  -1  18 864.078 189.226   6
   3   1 -16 238.438 245.735  11
   3  -1 -16 217.997 212.259  11
   3  -1 -16 43.6287 222.055   3
   3  -1 -14 874.863 267.595   3
   3   1 -14 1308.94 280.996  11
   3  -1 -14 704.962 225.969  11
   3   1 -14 1600.39 319.757   3
   3  -1 -12 3070.42 339.021  11
   3   1 -12 3142.37 361.631  11
   3  -1 -12 3146.73 373.807   3
   3   1 -12 3176.62 376.073   3
   3  -1 -10 1473.72 232.419  11
   3  -1 -10 1407.97 266.616   3
   3   1 -10 1193.44 249.194  11
   3   1 -10 1658.33 273.845   3
   3  -1  -8 5029.67 370.722  11
   3  -1  -8 5740.52 413.745   9
  -3  -1   8 5131.79 397.047   1
   3   1  -8 5433.70 404.796  11
  -3  -1   6 10171.9 551.973   1
   3   1  -6 10252.8 548.946   3
   3  -1  -6 10250.8 547.427   1
   3  -1  -6 10121.5 519.919  11
   3   1  -6 10809.8 371.958   2
  -3  -1   4 2619.40 137.272   2
   3  -1  -4 2936.30 274.205   5
  -3   1   4 2655.06 119.260   2
   3   1  -4 2732.78 252.254  11
   3   1  -4 2598.33 141.792   2
   3  -1  -4 3046.80 286.760   9
   3   1  -4 2622.47 261.935   3
   3  -1  -2 4830.87 327.001   9
   3  -1  -2 4369.49 211.572   8
   3  -1  -2 4008.69 291.794   5
   3   1  -2 4433.61 202.733   2
   3  -1  -2 4364.77 306.166  11
   3   1  -2 4304.34 291.988  11
  -3   1   2 4494.81 184.162   2
  -3  -1   2 4764.27 318.130   1
  -3  -1   2 4377.84 197.163   2
   3  -1  -2 4326.20 317.679   1
   3  -1   0 2036.63 216.213   1
   3  -1   0 1857.41 201.632   5
   3   1   0 1761.34 118.880   8
   3  -1   0 1850.80 128.423   8
   3  -1   0 1891.82 211.288  11
  -3  -1   0 1720.32 182.794   1
  -3   1   0 1811.51 115.502   2
  -3  -1   0 1872.25 120.201   2
   3   1   0 1747.31 191.919  11
   3   1   2 3778.89 191.472   8
  -3  -1  -2 3797.71 194.788   2
   3  -1   2 3864.50 271.044  11
  -3   1  -2 3751.68 195.732   4
   3  -1   2 3905.34 262.513   1
   3  -1   2 3739.94 194.796   8
  -3   1  -4 3047.69 184.983   4
  -3  -1  -4 2661.60 171.068   2
   3  -1   4 3001.09 242.254  11
   3  -1   4 2514.75 209.026   1
   3  -1   6 4319.41 252.650   1
   3  -1   6 4614.67 245.171   8
  -3  -1  -6 4295.71 237.240   2
   3   1   6 4760.76 267.616   6
   3  -1   6 4843.72 307.905  11
  -3   1  -6 4628.04 253.966   4
   3  -1   8 3124.27 265.949  11
   3  -1   8 3238.59 239.294   6
   3   1   8 3382.52 244.610   6
   3   1   8 3235.99 224.029  10
  -3   1 -10 145.478 99.6131   4
   3  -1  10 43.5850 121.952   6
   3   1  10 60.0264 113.230   6
  -3  -1 -12 1915.22 197.878   4
   3  -1  12 1971.70 231.100   6
   3   1  12 2081.58 226.239   6
  -3   1 -12 2134.07 206.690   4
   3   1  12 2182.65 207.139  10
  -3   1 -14 1252.42 171.869   4
   3   1  14 1145.54 175.982  10
  -3  -1 -14 1186.28 170.743   4
   3  -1  14 1014.83 194.265   6
   3   1  14 1085.80 201.267   6
  -3   1 -16 11.0908 96.4512   4
  -3  -1 -16 11.1940 105.474   4
   3   1  16 78.1858 106.212  10
   3   1  16-27.9614 141.152   6
  -3   1 -18 50.1222 113.622   4
  -3  -1 -18 50.4109 107.203   4
   3   1  18 88.1007 110.647  10
   3   1  18 63.7502 140.107   6
  -3  -1 -20 167.072 127.627   4
   3   1  20 302.654 172.446   6
   3   1  22 231.095 111.534  13
   3  -1  22 291.473 133.948   8
   3  -1  22 251.390 108.739  13
   3   1  22 251.542 177.319   6
   3   1  24 23.9024 105.677  13
   3  -1  24-38.0486 100.932  13
   3   1  24 222.342 171.915   6
   3   1  26-54.5390 112.582  13
   3  -1  26 66.5238 106.384  13
   3   1  28 56.5676 104.952  13
  -3  -1 -28-60.2262 152.828  15
   3   1  30 168.767 97.9089  13
  -3  -1 -30 74.2506 111.553  23
  -3   1 -30 90.5665 110.533  23
  -3  -1 -30 76.4088 132.912  15
  -3  -1 -32 229.590 124.232  15
  -3   1 -32 252.814 103.257  23
  -3  -1 -32 296.749 101.261  23
  -3   2  33 6.02612 93.3622  19
   3  -2 -33 53.6078 136.769  15
   3   2 -33-38.1939 130.674  15
  -3   2  31 31.8281 122.444  19
   3   2 -31 89.1084 160.088  15
   3  -2 -31 98.7551 154.056  15
  -3  -2  29-59.0954 118.089  19
  -3   2  29-56.8065 131.316  19
   3   2 -29-103.946 176.472  15
   3  -2 -29 57.7164 168.760  15
  -3   2  27 103.674 141.932  19
   3  -2 -27-186.791 190.268  15
   3   2 -27-74.4123 183.390  15
  -3  -2  27 65.2986 127.707  19
   3  -2 -25-85.6217 151.576  22
  -3  -2  25 86.0799 128.621  19
   3   2 -25 87.2724 184.358  15
   3  -2 -25-75.4222 173.593  15
   3  -2 -23 380.540 170.186  22
  -3   2  23 245.989 185.106   6
   3   2 -23 218.567 179.780  22
  -3  -2  23 517.835 153.162  19
   3   2 -23 487.686 197.404  15
   3  -2 -23 504.266 195.042  15
  -3  -2  21 414.559 169.217   6
   3   2 -21 493.705 197.420  22
   3  -2 -21 858.396 198.412  15
   3   2 -21 827.081 193.224  15
  -3   2  21 848.709 230.468   6
  -3   2  19 2722.51 313.465   6
  -3  -2  19 2850.03 294.322   6
  -3  -2  17 1432.91 212.854   6
   3  -2 -17 1688.77 342.086   3
   3  -2 -15-20.3787 220.188   3
   3   2 -15 314.790 241.979  11
  -3  -2  15 89.7869 109.326   6
   3  -2 -13 2599.78 352.070   9
   3  -2 -13 2514.73 356.499   3
   3   2 -13 2905.63 374.631  11
   3  -2 -13 2443.81 304.230  11
   3  -2 -11 7149.88 530.683   9
   3  -2 -11 7268.09 475.574  11
   3   2 -11 6880.06 509.269  11
   3   2 -11 7671.88 549.480   3
   3  -2 -11 8005.35 538.748   3
   3  -2  -9 11655.1 630.414   9
   3  -2  -9 11235.9 585.165  11
   3   2  -9 10958.5 617.833  11
   3  -2  -7 13332.5 654.509   5
   3  -2  -7 12733.5 614.613  11
   3  -2  -7 12491.6 647.304   9
   3   2  -7 13816.6 668.883   3
  -3  -2   7 12577.1 654.675   1
   3  -2  -7 13479.3 658.193   1
   3   2  -7 13642.6 471.888   2
   3   2  -5 2004.77 258.666   3
   3  -2  -5 1889.80 231.782  11
   3   2  -5 2093.87 253.941  11
  -3  -2   5 1718.74 251.583   1
   3   2  -5 2077.02 134.120   2
   3  -2  -5 2156.30 260.935   1
   3  -2  -5 1969.07 260.993   9
  -3   2   5 1765.33 74.0768   2
  -3  -2   3 11845.8 411.329   2
   3   2  -3 11604.8 412.863   2
   3  -2  -3 11015.4 539.608   5
  -3   2   3 11314.9 368.563   2
   3  -2  -3 12085.2 561.433   9
   3   2  -3 10934.2 523.406  11
   3  -2  -3 10540.9 547.573   1
  -3  -2   3 10938.8 550.417   1
   3   2  -3 11517.5 537.809   3
   3  -2  -1 24737.2 801.817   8
  -3  -2   1 24764.9 928.744   1
   3   2  -1 25282.5 801.635   2
   3   2  -1 25553.9 898.899  11
   3  -2  -1 25997.3 926.692   9
   3   2  -1 24889.1 889.942   3
   3  -2  -1 24802.1 923.492   5
   3  -2  -1 24291.7 920.200  11
  -3  -2   1 24747.2 795.291   2
   3  -2   1 15810.7 609.406   9
  -3  -2  -1 15117.4 522.825   2
  -3   2  -1 15576.7 516.956   4
   3  -2   1 14600.6 521.475   8
   3   2   1 15049.4 526.398   2
   3   2   1 15389.0 585.417  11
   3   2   1 14136.7 502.311   8
  -3  -2  -1 14589.1 609.094   1
   3  -2   1 15164.6 631.584  11
   3  -2   1 14788.5 616.979   5
   3  -2   3 18168.9 716.974   5
  -3   2  -3 19104.4 639.745   4
   3  -2   3 18553.4 744.315  11
  -3  -2  -3 17793.1 684.848   1
  -3  -2  -3 18860.5 637.423   2
  -3   2  -5 8568.23 369.447   4
   3  -2   5 8213.06 358.897   8
  -3  -2  -5 7995.45 354.145   2
   3  -2   5 8658.51 456.469  11
   3   2   5 9222.80 378.125   6
   3  -2   5 8422.26 423.198   5
   3   2   5 9272.22 378.267  10
  -3  -2  -7 1534.65 142.541   2
  -3   2  -7 1717.06 163.721   4
   3  -2   7 1460.21 144.213   8
   3   2   7 1650.84 171.247   6
   3  -2   7 1495.57 216.307  11
   3   2   7 1833.78 167.568  10
   3   2   9 259.782 102.004  10
   3  -2   9 156.609 85.1382   8
   3  -2   9 270.087 161.640  11
   3   2   9 162.312 119.876   6
  -3   2 -11 1915.12 192.142   4
   3  -2  11 1995.42 185.786   8
   3   2  11 2109.64 227.941   6
  -3   2 -13 137.973 108.853   4
   3   2  13 256.396 142.310   6
  -3   2 -15 2087.26 221.470   4
  -3  -2 -15 1832.15 216.743   4
   3   2  15 1849.85 245.170   6
   3  -2  15 2400.46 274.050   6
   3   2  15 2059.35 228.010  10
   3  -2  17 1014.61 211.542   6
  -3  -2 -17 982.033 183.559   4
   3  -2  17 860.137 156.350   8
   3   2  17 1234.07 189.424  10
   3   2  17 1197.84 224.917   6
   3   2  19 756.831 176.989  10
   3  -2  19 683.719 147.832   8
  -3  -2 -19 728.456 167.423   4
   3  -2  19 1042.33 225.144   6
   3   2  19 1080.66 226.119   6
   3   2  21 503.488 135.576  13
   3  -2  21 345.495 117.288  13
  -3  -2 -21 482.849 166.014   4
   3  -2  21 55.4897 155.862   6
   3   2  21 483.140 186.376   6
   3  -2  23 273.023 117.360  13
   3   2  23 353.921 131.565  13
   3  -2  23 295.617 185.899   6
   3   2  23 356.173 175.998   6
   3   2  25 275.140 128.155  13
   3   2  27 53.4341 109.000  13
   3   2  29 245.243 110.212  13
  -3  -2 -29 372.296 167.632  15
  -3   2 -29 432.531 137.217  23
   3   2  31 200.650 93.4536  13
  -3   2 -31 272.579 111.905  23
  -3  -2 -31 119.968 100.850  23
  -3  -2 -31 214.835 135.717  15
  -3  -2 -33 104.649 76.8700  23
  -3  -2 -33 95.8421 98.9667  15
  -3   2 -33 67.0563 83.2994  23
   3  -3 -34-12.0791 109.244  15
   3   3 -34 71.3647 110.241  15
   3  -3 -32-101.801 141.407  15
  -3   3  32 13.8691 104.073  19
   3   3 -32 34.0029 140.009  15
  -3   3  30-26.1376 122.884  19
   3  -3 -30-63.0397 158.256  15
   3   3 -30 63.1970 164.853  15
  -3   3  28 89.9014 151.599  19
   3   3 -28 59.3489 172.235  15
   3  -3 -28 321.051 185.523  15
  -3   3  26 84.9048 144.660  19
   3   3 -26 24.8418 170.791  15
   3  -3 -26-12.4877 176.859  15
  -3   3  24 59.4748 190.433   6
   3   3 -24 427.164 195.032  15
   3  -3 -24 320.691 194.544  15
   3   3 -24 411.164 143.483  23
  -3   3  22 1078.34 259.928   6
   3   3 -22 792.895 161.552  23
   3   3 -22 430.226 194.433  22
   3  -3 -22 997.187 223.645  15
   3   3 -22 916.675 215.595  15
  -3   3  20 1160.46 256.298   6
  -3   3  18 507.153 152.332  10
   3  -3 -18 686.453 274.470   3
   3  -3 -16 197.589 242.196   9
   3  -3 -16 175.319 217.703   3
  -3  -3  16 146.314 122.897   6
   3  -3 -14 271.525 219.959   3
   3  -3 -14 726.962 257.195   9
  -3  -3  14 413.354 130.608   6
   3  -3 -12 3858.96 359.052  11
   3   3 -12 4494.14 441.884  11
   3  -3 -12 3717.72 403.254   9
   3  -3 -10 2517.90 328.949   9
   3  -3 -10 2587.53 290.046  11
   3   3 -10 2500.35 325.992  11
   3  -3  -8 7246.33 483.394   5
   3  -3  -8 8323.96 479.723  11
   3  -3  -8 7505.26 515.180   9
   3   3  -8 7866.54 335.168   2
   3  -3  -6 6247.59 422.548   5
  -3  -3   6 5131.03 417.408   1
   3  -3  -6 6138.10 395.019  11
   3   3  -6 5951.66 269.492   2
   3   3  -6 5511.98 402.177  11
   3  -3  -6 5770.12 412.018   1
   3   3  -6 5673.35 422.223   3
   3  -3  -4 4989.39 346.717  11
  -3  -3   4 5001.21 227.136   2
   3  -3  -4 4943.69 368.524   9
  -3  -3   4 4569.73 368.302   1
   3   3  -4 4638.02 342.536  11
  -3   3   4 4183.30 157.585   2
   3   3  -4 5003.07 356.856   3
   3   3  -4 4634.10 224.600   2
  -3  -3   2 62395.2 1806.79   2
   3  -3  -2 58548.0 1812.14   8
   3  -3  -2 61142.0 1976.59   5
   3   3  -2 60345.6 1926.97  11
   3  -3  -2 63291.0 1969.36  11
   3  -3  -2 59764.5 1954.97   9
   3   3  -2 59092.4 1925.84   3
   3   3  -2 59767.0 1808.09   2
  -3  -3   2 61355.8 1988.64   1
  -3  -3   0 25799.5 980.918   1
   3  -3   0 25267.8 981.248   5
   3  -3   0 26665.7 962.761   9
   3   3   0 26127.1 860.293   2
   3   3   0 27639.0 939.150  11
   3  -3   0 26712.0 997.730  11
  -3  -3   0 27226.8 860.301   2
   3  -3   2 29796.7 1083.78   5
   3  -3   2 29325.5 948.104   8
  -3  -3  -2 28925.3 1045.13   1
   3   3   2 29740.5 959.515   2
   3  -3   2 29598.2 1022.26   9
  -3  -3  -2 30410.4 956.943   2
   3  -3   2 30460.1 1096.35  11
  -3  -3  -4 15868.4 578.685   2
   3  -3   4 15972.0 577.471   8
   3  -3   4 16627.5 696.752   5
  -3  -3  -4 16034.5 626.225   1
   3  -3   4 16023.7 711.465  11
   3   3   4 16460.2 584.150  10
  -3   3  -6 5390.06 288.934   4
   3  -3   6 5231.42 269.717   8
   3  -3   6 5289.98 370.108   5
   3  -3   6 5423.01 383.982  11
  -3  -3  -6 5488.22 275.053   2
   3   3   6 5415.35 285.316  10
   3   3   6 5352.09 283.386   6
   3  -3   8 1964.92 163.906   8
  -3   3  -8 2005.47 184.199   4
   3   3   8 1773.43 183.501   6
   3  -3   8 1709.23 257.643  11
   3   3   8 2171.62 187.930  10
   3  -3   8 1798.81 245.760   5
   3   3  10 1818.25 200.872   6
   3  -3  10 1727.76 167.927   8
   3  -3  10 1702.63 263.278  11
   3   3  10 1718.41 185.481  10
  -3   3 -12 1721.06 197.033   4
   3  -3  12 1459.67 160.476   8
   3  -3  12 1998.39 228.233   6
   3   3  12 1596.32 198.646  10
   3   3  12 1566.56 207.179   6
   3  -3  14 25.1347 86.6121   8
   3  -3  14 36.6150 123.225   6
   3   3  14 12.0808 116.949   6
   3  -3  16 576.980 134.703   8
  -3  -3 -16 1127.58 179.577   4
   3  -3  16 868.929 200.534   6
   3   3  16 713.959 155.974  10
   3   3  16 937.808 197.854   6
  -3  -3 -18 3612.41 312.865   4
   3  -3  18 3159.80 270.871   8
   3  -3  18 3252.17 344.772   6
   3   3  18 3501.18 352.934   6
   3   3  18 3364.00 314.083  10
   3   3  20 1354.63 169.369  13
  -3  -3 -20 1811.27 243.675   4
   3   3  20 1656.33 240.772  10
   3  -3  20 1868.39 283.042   6
   3   3  22 957.141 161.594  13
   3   3  22 706.786 214.895   6
   3   3  24 537.054 140.548  13
   3   3  26 104.374 104.519  13
   3   3  28 203.175 115.224  13
   3   3  30 5.97868 93.2596  13
  -3   3 -30 27.3308 109.424  23
  -3  -3 -30-87.2584 140.189  15
   3   3  32 412.738 91.4311  13
  -3   3 -32 268.156 102.702  23
  -3  -3 -32 288.989 92.7797  23
  -3  -3 -32 454.309 131.958  15
   3  -4 -33 40.9455 119.341  15
   3   4 -33 47.4186 120.985  15
   3  -4 -31 173.022 156.235  15
   3   4 -31 9.14355 146.918  15
   3   4 -29 393.682 177.147  15
   3  -4 -29 392.628 185.318  15
   3   4 -27 60.0865 172.971  15
   3  -4 -27 72.1351 169.578  15
   3   4 -25 639.187 200.861  15
   3  -4 -25 705.026 205.193  15
   3  -4 -23 2618.19 298.046  15
   3   4 -23 2505.85 241.634  23
   3   4 -23 2810.93 301.973  15
   3   4 -21 479.105 148.821  23
   3   4 -21 553.201 183.162  15
  -3   4  21 304.226 146.692  10
   3  -4 -21 401.571 174.402  15
  -3   4  19 76.4961 112.091  10
   3  -4 -17 366.964 239.175   9
   3  -4 -17 470.159 252.453   3
   3  -4 -15 66.3797 233.951   9
   3  -4 -15-42.2240 207.927   3
   3  -4 -13 1368.20 304.312   9
   3  -4 -11 52.9970 198.777   9
   3   4 -11 326.116 255.719  11
   3  -4 -11 26.0445 153.960  11
   3  -4  -9-57.6514 183.880   5
   3  -4  -9-15.6965 221.392   9
   3  -4  -9 168.053 158.469  11
   3  -4  -7 6146.85 438.917   5
   3   4  -7 5594.17 445.144  11
   3  -4  -7 5927.87 405.563  11
   3   4  -7 5937.83 289.744   2
   3  -4  -5 8265.46 505.987   9
   3   4  -5 7376.34 473.985  11
   3  -4  -5 8553.52 506.050   5
   3  -4  -5 8314.75 469.416  11
   3   4  -5 7459.06 336.943   2
   3  -4  -3 26266.0 1005.95  11
   3  -4  -3 26049.5 1027.08   9
  -3  -4   3 27144.0 862.288   2
   3   4  -3 25296.9 995.402  11
   3   4  -3 25824.0 860.011   2
   3  -4  -3 25030.0 1025.81   5
   3   4  -1 51414.2 1607.92  11
   3  -4  -1 48918.1 1669.65   5
   3  -4  -1 48702.0 1631.32   9
   3  -4  -1 46576.0 1483.43   8
  -3  -4   1 48867.6 1489.69   2
   3  -4  -1 49921.5 1654.38  11
   3   4  -1 48012.1 1491.33   2
  -3  -4  -1 21159.4 702.611   2
   3   4   1 20663.0 757.720  11
   3  -4   1 19940.9 690.617   8
   3  -4   1 19839.3 842.797   5
   3  -4   1 19724.0 786.722   9
   3  -4   1 19943.8 846.027  11
   3   4   1 20258.7 703.620   2
   3  -4   3 18742.3 809.805  11
   3  -4   3 18388.5 647.494   8
   3  -4   3 19729.4 815.348   5
   3   4   3 18437.9 644.370  10
  -3  -4  -3 18637.2 656.488   2
   3  -4   5 4059.17 228.035   8
   3  -4   5 3762.77 341.269   5
  -3  -4  -5 4118.62 231.778   2
   3  -4   5 4243.41 366.341  11
   3   4   5 3887.57 234.925  10
   3  -4   7 6663.82 467.143  11
   3  -4   7 6360.61 451.752   5
   3   4   7 7095.42 344.768   6
   3  -4   7 6919.30 324.923   8
   3   4   7 6866.23 349.584  10
   3  -4   9 1767.53 277.116   5
   3   4   9 2080.54 200.531   6
   3  -4   9 2021.75 302.883  11
   3   4   9 2183.41 202.812  10
   3  -4   9 2013.97 171.689   8
   3  -4  11 2180.45 188.275   8
   3   4  11 1955.90 210.857   6
   3  -4  11 1979.47 303.019  11
   3   4  11 1972.17 208.097  10
   3  -4  13 7.77392 77.2098   8
   3   4  13-10.4560 100.326  10
   3   4  13 11.1260 126.797   6
   3  -4  15-8.73691 81.5600   8
   3   4  15 71.3444 119.081  10
   3   4  15 91.0362 131.304   6
   3   4  17 909.499 195.676   6
  -3  -4 -19 2010.32 251.332   4
   3   4  19 1989.54 281.107   6
   3   4  19 2069.48 259.808  10
   3   4  21 3322.24 370.388   6
   3   4  21 2927.84 242.012  13
   3   4  21 2748.19 308.134  10
   3   4  23 683.929 146.688  13
   3   4  23 999.261 224.179   6
   3   4  25 2411.32 228.416  13
   3   4  27 1166.37 170.648  13
  -3   4 -27 1057.12 177.394  23
   3   4  29 86.3691 95.6522  13
   3   4  31-5.13785 83.0742  13
  -3  -4 -31 136.901 132.285  15
  -3   4 -33 246.648 89.1710  23
  -3  -4 -33 262.733 102.425  15
  -3   5  32 209.572 110.869  19
   3   5 -32 169.880 130.981  15
   3   5 -32 191.238 109.623  17
   3  -5 -32 133.204 134.952  15
  -3   5  30 8.19009 116.018  19
   3  -5 -30 171.147 157.567  15
   3   5 -30 163.278 154.817  15
  -3   5  28 1095.21 192.968  19
   3   5 -28 1239.64 224.929  15
   3  -5 -28 1020.58 223.454  15
   3   5 -26 924.348 222.131  15
   3  -5 -26 970.574 223.847  15
  -3   5  26 1074.56 200.794  19
   3   5 -24 1198.92 231.868  15
   3  -5 -24 762.235 210.994  15
  -3   5  22 767.726 192.617  10
   3   5 -22 639.130 161.935  23
  -3   5  22 1135.15 274.675   6
   3   5 -22 960.394 212.780  15
   3  -5 -22 1183.11 223.913  15
  -3   5  20 1177.87 204.611  10
  -3   5  20 1590.25 296.764   6
   3   5 -20 1069.15 173.282  23
   3  -5 -20 1008.63 190.222  20
   3   5 -20 1297.32 220.939  15
   3  -5 -18 543.366 285.542   9
   3  -5 -16 24.9174 251.570   9
   3  -5 -16-68.6731 211.654   3
   3  -5 -14 744.709 282.793   9
   3  -5 -12-81.1543 214.529   9
   3  -5 -10 163.532 225.905   9
   3  -5 -10 178.574 189.664   5
   3  -5 -10 51.9612 158.924  11
   3  -5  -8 796.596 195.543  11
   3  -5  -8 622.444 226.652   5
   3   5  -8 916.793 275.120  11
   3  -5  -6 2134.22 313.515   9
   3  -5  -6 2260.91 294.733   5
   3  -5  -6 2420.14 274.962  11
   3   5  -6 2374.89 329.131  11
   3   5  -4 3295.95 334.955  11
   3  -5  -4 3313.22 349.558   9
   3  -5  -4 3291.32 308.029  11
   3   5  -4 3324.15 212.568   2
   3  -5  -4 3327.43 339.835   5
   3  -5  -2 28446.5 1119.82   9
   3   5  -2 28919.8 1086.83  11
  -3  -5   2 29328.8 955.839   2
   3  -5  -2 27678.2 1134.43   5
   3  -5  -2 29737.9 1124.24  11
  -3   5   2 28381.0 909.177   7
   3   5  -2 29403.1 961.540   2
  -3  -5   0 17521.6 626.539   2
   3  -5   0 18307.6 810.344   5
   3   5   0 18381.4 722.696  11
   3  -5   0 17620.9 795.301  11
   3   5   0 16861.9 628.841   2
   3  -5   0 17084.3 751.957   9
   3  -5   0 16818.1 621.323   8
   3  -5   2 14592.7 641.586   9
   3  -5   2 14759.5 712.800   5
   3  -5   2 13571.1 533.406   8
  -3  -5  -2 15303.0 555.224   2
   3   5   2 14650.0 519.928  10
   3  -5   4 1378.40 140.983   8
   3  -5   4 1422.31 264.802  11
   3   5   4 1258.89 134.057  10
   3  -5   4 1188.40 247.110   5
   3  -5   6 748.163 110.703   8
   3  -5   6 950.494 235.714  11
   3   5   6 739.203 122.462  10
   3  -5   6 644.936 227.655   5
   3  -5   8 640.947 231.553   5
   3  -5   8 612.280 103.217   8
   3  -5   8 883.983 252.663  11
   3   5   8 877.079 139.724  10
   3  -5  10 1340.55 145.851   8
   3  -5  10 817.794 253.835   5
   3  -5  10 1279.18 272.665  11
   3   5  10 1339.19 176.392  10
   3  -5  12 394.268 100.975   8
   3  -5  12 512.075 235.795  11
   3   5  12 411.412 125.578  10
   3   5  12 314.299 129.799   6
   3  -5  14 546.050 114.395   8
   3   5  14 585.361 144.675  10
   3   5  14 287.762 138.234   6
   3   5  16 1343.77 206.323  10
   3   5  16 1136.89 202.520   6
   3   5  18 1991.27 276.863   6
   3   5  20 651.442 188.985  10
  -3  -5 -20 709.077 181.636   4
   3   5  20 950.298 229.045   6
   3   5  22 3037.90 363.755   6
   3   5  22 3320.84 344.749  10
   3   5  22 3944.73 281.397  13
   3   5  24 5544.04 340.063  13
  -3   5 -26 1001.95 173.564  23
   3   5  26 1433.22 186.284  13
  -3   5 -28 83.4357 121.093  23
   3   5  28 35.7691 108.544  13
  -3   5 -30 69.7667 102.876  23
   3   5  30 75.4915 96.5193  13
  -3  -5 -30-16.8492 132.745  15
   3   5  32-66.0212 73.7064  13
  -3   5 -32-23.8516 88.0133  23
  -3  -5 -32-62.2807 110.373  15
   3   6 -31 977.098 173.839  15
   3   6 -31 844.876 146.496  17
  -3   6  31 874.546 153.405  19
   3  -6 -31 785.513 164.734  15
   3   6 -29 1312.77 213.204  15
   3  -6 -29 1010.38 201.251  15
  -3   6  29 1229.00 190.200  19
  -3   6  27 586.510 162.721  19
   3   6 -27 608.372 198.154  15
   3  -6 -27 477.129 187.241  15
   3   6 -25 1012.41 223.075  15
   3  -6 -25 1281.88 232.373  15
  -3   6  23 2150.79 281.721  10
  -3   6  23 1947.57 336.380   6
   3   6 -23 2150.90 271.169  15
   3  -6 -23 2076.63 268.306  15
  -3   6  21 2348.04 287.546  10
   3   6 -21 2559.10 288.778  15
  -3   6  21 3290.62 385.973   6
  -3   6  19 1285.39 214.971  10
   3  -6 -17 976.591 321.158   9
   3  -6 -15 25.6169 215.387   9
   3  -6 -13 767.841 279.100   9
   3  -6 -11 105.252 212.537   9
   3  -6 -11 54.6341 198.149   5
   3  -6  -9 209.727 213.157   9
   3  -6  -9 117.485 192.520   5
   3  -6  -9 120.316 164.459  11
   3  -6  -7 750.803 235.783   5
   3  -6  -7 847.190 260.416   9
   3  -6  -7 785.409 201.375  11
   3  -6  -5 109.698 226.459   9
   3  -6  -5 133.188 196.297   5
   3  -6  -5 63.2708 170.965  11
   3  -6  -3 3789.92 376.259   5
   3  -6  -3 2667.56 339.569   9
   3  -6  -3 3152.45 323.873  11
  -3   6   3 3022.54 185.406   7
   3  -6  -1 8009.65 522.778   5
   3  -6  -1 7595.15 485.525  11
  -3   6   1 7257.17 325.650   7
   3  -6  -1 7916.10 514.397   9
   3  -6   1 1029.65 130.132   8
   3  -6   1 1091.66 219.263   9
   3  -6   1 1101.17 250.733  11
   3  -6   1 1112.06 247.050   5
   3  -6   3 1096.17 129.662   8
   3  -6   3 1256.92 254.211   5
   3  -6   5 1341.16 136.181   8
   3  -6   5 1291.94 280.986  11
   3   6   5 1246.78 143.427  10
   3  -6   5 1476.12 272.620   5
   3  -6   7 189.233 85.6446   8
   3  -6   7 354.583 226.258  11
   3   6   7 208.232 106.341  10
   3  -6   7 186.266 209.461   5
   3  -6   9 275.868 216.132   5
   3  -6   9 44.7155 69.0380   8
   3  -6   9 77.8526 202.749  11
   3   6   9 52.5771 104.815  10
   3  -6  11 399.347 248.359   5
   3  -6  11 251.932 89.6614   8
   3  -6  11 340.496 236.453  11
   3   6  11 344.314 126.162  10
   3  -6  13 438.198 231.248  11
   3   6  13 403.947 136.118  10
   3  -6  15 1949.07 375.437  11
   3   6  15 2793.74 280.029  10
   3   6  17 3724.48 334.504  10
   3   6  19 842.452 153.357  13
   3   6  19 913.431 202.377  10
   3   6  23 1847.63 205.796  13
  -3   6 -25 349.287 144.657  23
   3   6  25 421.560 134.081  13
   3   6  27 398.777 128.424  13
  -3   6 -27 355.488 139.127  23
  -3   6 -29 432.211 128.383  23
   3   6  29 379.632 115.283  13
  -3   6 -31 223.909 105.021  23
  -3  -6 -31 41.9448 120.671  15
   3   6  31 167.325 89.7763  13
  -3   7  32 141.508 99.1955  19
   3   7 -32 323.217 105.766  17
   3   7 -30 233.444 138.559  15
   3   7 -30 263.437 127.187  17
  -3   7  30 107.044 115.114  19
   3  -7 -30 94.9151 133.863  15
  -3   7  28 861.538 168.555  19
   3   7 -28 934.561 199.117  15
   3  -7 -28 951.351 197.659  15
   3   7 -26 839.578 201.225  15
   3  -7 -26 643.322 194.568  15
  -3   7  26 958.858 182.804  19
   3   7 -24 2536.30 285.719  15
  -3   7  22 3176.83 393.732   6
  -3   7  22 2620.65 312.561  10
   3   7 -22 2910.57 299.935  15
  -3   7  20 724.537 197.262  10
  -3   7  20 797.552 145.997  13
   3   7 -20 698.193 189.497  15
   3  -7 -18 1451.09 379.805   9
   3  -7 -16 1846.13 391.325   9
   3  -7 -14 584.047 281.169   9
   3  -7 -12 121.371 245.080   9
   3  -7 -12 20.3027 199.964   5
   3  -7 -10 199.685 243.094   9
   3  -7 -10 94.4613 196.831   5
   3  -7  -8 265.997 220.544   5
   3  -7  -8 211.147 177.880  11
   3  -7  -6 180.999 174.948  11
   3  -7  -6 55.7939 223.725   9
   3  -7  -6 101.139 192.135   5
   3  -7  -4 665.896 249.162   9
   3  -7  -4 505.377 220.802   5
   3  -7  -4 560.738 205.558  11
   3  -7  -2-62.5373 186.980   9
   3  -7  -2-43.1654 172.080  11
  -3   7   2-15.5148 76.7612   7
   3  -7  -2 80.4262 206.246   5
   3  -7   0 781.375 234.358   9
  -3   7   0 837.692 117.631   7
   3  -7   0 950.219 241.818  11
   3  -7   0 549.906 235.696   5
   3  -7   2 1397.65 253.002   9
   3  -7   2 1500.16 280.426  11
   3  -7   2 1463.36 286.541   5
   3  -7   4 15475.0 584.057   8
   3  -7   4 13871.7 791.708   5
   3  -7   6 275.632 85.6499   8
   3  -7   6 419.721 247.172  11
   3  -7   6 335.873 223.290   5
   3   7   6 230.984 99.1100  10
   3  -7   8 38.7179 72.1608   8
   3  -7   8-20.8838 217.549  11
   3   7   8 128.628 99.5867  10
   3  -7   8 261.439 240.524   5
   3  -7  10 847.339 274.201   5
   3  -7  10 615.514 284.601  11
   3   7  10 1085.52 171.886  10
   3  -7  12 1169.41 320.353   5
   3   7  12 1114.79 182.597  10
   3  -7  12 1161.58 302.296  11
   3  -7  14 2147.24 400.608  11
   3   7  14 2050.87 242.356  10
   3  -7  16 3441.26 481.354  11
   3   7  16 4074.62 346.551  10
   3   7  18 10447.7 605.913  10
   3   7  18 9946.17 472.258  13
   3   7  20 978.713 168.555  13
   3   7  20 1097.19 221.305  10
  -3   7 -22 73.3738 122.370  23
  -3   7 -24 785.812 160.335  23
   3   7  26 1639.82 188.326  13
  -3   7 -26 1408.51 183.596  23
  -3   7 -28 660.503 139.286  23
   3   7  28 623.883 129.485  13
  -3   7 -28 517.249 106.294  12
  -3   7 -30 208.867 105.694  23
   3   7  30 269.533 98.6633  13
   3   7  32 46.6801 64.9641  13
  -3  -7 -32 58.5597 95.5736  15
  -3   8  31 399.516 107.901  19
   3   8 -31 383.760 116.073  17
  -3   8  29 7.26298 111.751  19
   3   8 -29-6.85338 123.962  17
  -3   8  27 191.446 127.331  19
   3   8 -25 1102.64 218.909  15
  -3   8  23 506.699 131.086  13
   3   8 -23 610.720 198.245  15
  -3   8  21 1085.49 220.058  10
  -3   8  21 1730.83 313.283   6
  -3   8  21 1286.51 174.558  13
   3   8 -21 1084.31 218.349  15
  -3   8  19 1182.23 221.182  10
   3  -8 -19 983.672 181.029  20
  -3   8  19 920.361 151.777  13
   3  -8 -19 703.509 352.541   9
   3   8 -19 732.180 193.847  15
   3  -8 -17 3234.72 497.616   9
   3  -8 -15 2487.54 448.587   9
   3  -8 -13 246.219 209.066   5
   3  -8 -13 277.488 251.689   9
   3  -8 -11 2024.14 340.798   5
   3  -8 -11 2305.67 391.878   9
   3  -8  -9 1177.43 278.726   5
   3  -8  -7 819.693 252.938   5
   3  -8  -7 1027.19 304.185   9
   3  -8  -7 926.936 229.477  11
   3  -8  -5 3655.06 399.639   5
   3  -8  -5 3503.98 355.592  11
   3  -8  -5 3324.66 424.861   9
   3  -8  -3 4224.22 456.733   9
   3  -8  -3 4426.28 405.964  11
  -3   8   3 5079.97 276.124   7
   3  -8  -3 4915.74 460.982   5
  -3   8   1 2895.03 206.789   7
   3  -8  -1 2484.53 327.933  11
   3  -8  -1 2787.06 373.593   9
   3  -8   1 11868.8 718.982   9
  -3   8  -1 14435.9 559.653   7
   3  -8   1 13618.4 773.232  11
   3  -8   1 13282.5 780.435   5
   3  -8   3 6835.45 558.150   5
   3  -8   3 7230.97 559.662  11
  -3   8  -3 7581.62 376.082   7
   3  -8   5 6298.08 325.642   8
   3  -8   5 6432.27 549.242   5
   3  -8   7 1982.85 355.115  11
   3  -8   7 2386.68 367.877   5
   3  -8   9 1091.90 326.891  11
   3   8   9 1472.94 185.360  10
   3  -8   9 1057.75 312.467   5
   3  -8  11 1663.64 353.278   5
   3  -8  11 1602.83 367.959  11
   3   8  11 1957.43 221.063  10
   3  -8  13 3243.34 460.375  11
   3   8  13 2916.34 284.246  10
   3  -8  13 2631.98 435.038   5
   3  -8  15 3971.91 519.801  11
   3   8  15 4591.33 365.193  10
   3  -8  17 6539.75 669.446  11
   3   8  17 7767.90 504.133  10
   3   8  17 6897.29 373.557  13
  -3   8 -19 260.791 119.761  23
   3   8  19 460.869 138.765  13
   3   8  19 427.165 164.843  10
  -3   8 -21 795.972 152.976  23
   3   8  21 1139.62 173.164  13
   3   8  21 1057.86 217.162  10
  -3   8 -23 1053.04 169.215  23
   3   8  23 1103.32 168.610  13
  -3   8 -25 740.947 149.652  23
  -3   8 -27 754.266 120.440  12
   3   8  27 724.115 142.759  13
  -3   8 -27 820.265 147.162  23
  -3   8 -29 231.450 103.781  23
   3   8  29 169.531 92.1027  13
   3   8  31 110.082 76.7146  13
  -3   9  30 5.52400 92.0779  19
   3   9 -30 16.7460 106.160  17
   3   9 -28 256.597 136.031  17
  -3   9  28 230.884 119.743  19
  -3   9  26 120.174 106.626  13
  -3   9  26 111.043 133.280  19
  -3   9  24 278.248 120.684  13
  -3   9  22 292.182 128.735  13
  -3   9  20 992.481 161.860  13
  -3   9  20 880.561 210.414  10
   3  -9 -18 1137.70 181.949  20
  -3   9  18 1349.88 173.447  13
   3  -9 -18 1427.15 400.754   9
   3  -9 -16 1565.51 403.020   9
   3  -9 -14 1848.04 422.469   9
   3  -9 -12 3599.37 521.449   9
   3  -9 -12 3999.75 449.124   5
   3  -9 -10 3891.64 436.669   5
   3  -9  -8 7922.26 685.269   9
   3  -9  -8 9616.93 665.302   5
   3  -9  -6 8426.11 628.310   5
   3  -9  -6 8041.62 658.292   9
   3  -9  -6 7424.69 533.957  11
   3  -9  -4 18712.1 961.215   5
   3  -9  -4 16684.0 867.056  11
   3  -9  -4 17496.0 982.732   9
   3  -9  -2 15083.5 877.385   9
   3  -9  -2 16151.9 903.098   5
   3  -9  -2 15655.2 845.631  11
  -3   9   2 16249.6 635.269   7
   3  -9   0 8067.26 586.399  11
   3  -9   0 7686.46 584.787   9
  -3   9   0 8083.31 398.631   7
  -3   9  -2 2703.90 220.348   7
   3  -9   2 2365.75 350.371  11
   3  -9   2 2355.18 374.213   5
   3  -9   4 13729.8 852.129   5
   3  -9   4 12324.4 808.209  11
  -3   9  -4 12889.9 566.643   7
  -3   9  -6 5452.33 343.443   7
   3  -9   6 5826.89 572.748   5
   3  -9   8 4060.60 497.883  11
   3  -9   8 4209.36 499.079   5
   3  -9  10 2500.54 432.853  11
   3   9  10 2308.29 242.321  10
   3  -9  10 2786.49 435.788   5
   3  -9  12 3792.46 508.451   5
   3  -9  12 3814.63 518.189  11
   3   9  12 3874.85 320.535  10
   3  -9  14 3199.71 490.779   5
   3  -9  14 3631.12 535.882  11
   3   9  14 3776.29 327.544  10
   3   9  16 626.744 134.671  13
   3  -9  16 756.218 329.674  11
   3   9  16 482.595 174.814  10
   3   9  18 81.4261 109.513  13
   3   9  18 32.3114 129.375  10
   3   9  20 193.829 118.869  13
  -3   9 -20 14.6059 124.233   7
   3   9  20-33.6528 134.742  10
  -3   9 -22 1271.70 171.533  23
   3   9  22 1309.56 178.235  13
  -3   9 -24 688.853 129.260  12
   3   9  24 827.132 155.069  13
  -3   9 -24 766.195 151.364  23
  -3   9 -26 555.188 116.149  12
  -3   9 -26 465.214 130.183  23
  -3   9 -28 335.531 91.2734  12
  -3   9 -28 339.373 114.598  23
   3   9  30 256.007 88.6254  13
  -3  -9 -30 172.673 111.720  15
   3  10 -31 242.564 94.5419  17
  -3  10  29 204.734 99.5255  19
   3  10 -29 157.230 116.748  17
   3  10 -27 36.3193 124.630  17
  -3  10  27 110.085 95.1643  13
  -3  10  27 76.9021 103.013  19
  -3  10  25 148.060 130.063  19
  -3  10  25 76.7224 106.234  13
  -3  10  23 1297.81 167.917  13
  -3  10  21 40.2535 110.703  13
  -3  10  19 128.283 114.197  13
   3 -10 -19 330.110 304.856   9
  -3  10  19 153.542 160.875  10
   3 -10 -17 759.030 371.775   9
  -3  10  17 1027.34 160.842  13
   3  10 -15 1883.39 176.699  12
   3 -10 -15 2118.17 453.127   9
  -3  10  15 2142.58 202.122  13
   3 -10 -13 790.244 341.094   9
   3 -10 -11 7818.02 713.306   9
   3 -10 -11 7013.45 602.537   5
   3 -10  -9 9011.27 669.909   5
   3 -10  -9 8686.90 754.009   9
   3 -10  -7 11780.0 782.680   5
   3 -10  -7 11431.6 843.077   9
   3 -10  -5 19962.9 1040.66   5
   3 -10  -5 16816.5 900.991  11
   3 -10  -5 18273.1 1052.79   9
   3 -10  -3 22081.3 1158.25   9
   3 -10  -3 20660.9 1037.96  11
   3 -10  -3 22196.5 1132.75   5
  -3  10   3 22680.1 832.502   7
   3 -10  -1 8022.90 641.468   5
   3 -10  -1 7439.70 586.396  11
  -3  10   1 8599.29 424.218   7
   3 -10  -1 6998.86 613.984   9
  -3  10  -1 9778.27 468.292   7
   3 -10   1 7955.77 631.677   9
   3 -10   1 9117.28 668.335  11
   3 -10   3 10632.9 772.900   5
  -3  10  -3 11640.6 539.210   7
   3 -10   3 11100.9 767.166  11
   3 -10   5 9257.79 721.047   5
   3 -10   5 8212.54 670.912  11
  -3  10  -5 7691.47 430.912   7
  -3  10  -7 3187.71 272.678   7
   3 -10   7 3575.31 504.466   5
   3 -10   9 4209.29 552.035  11
  -3  10  -9 4042.46 314.529   7
   3 -10   9 3733.14 528.825   5
   3 -10  11 3878.52 517.510  11
   3 -10  11 3456.93 508.123   5
  -3  10 -13 1228.60 199.112   7
   3 -10  13 563.366 310.751  11
   3  10  13 1198.21 192.175  10
   3 -10  13 737.350 325.015   5
   3  10  15 83.0090 111.588  13
  -3  10 -15-55.1030 128.591   7
   3 -10  15 69.0214 250.314  11
   3  10  15 14.7299 120.934  10
  -3  10 -17 1807.51 251.740   7
   3 -10  17 1124.12 387.668  11
   3  10  17 1845.83 197.298  13
   3  10  17 1499.95 238.962  10
  -3  10 -19 4641.48 378.568   7
   3  10  19 4050.80 375.640  10
   3  10  19 3862.06 281.370  13
   3  10  21 323.403 127.909  13
   3  10  23 71.0985 118.126  13
  -3  10 -23-57.2241 111.577  23
  -3  10 -23 18.3974 97.5782  12
  -3  10 -25 424.561 124.937  23
  -3  10 -25 316.326 109.728  12
   3  10  25 391.541 122.225  13
  -3  10 -27 453.709 115.042  23
   3  10  27 407.763 114.692  13
  -3  10 -27 445.196 103.470  12
  -3  10 -29 12.7572 67.4435  12
  -3 -10 -29 6.32175 108.145  15
   3  11 -30-34.4849 88.0923  17
  -3  11  28 55.4236 78.3563  13
  -3  11  26 351.815 109.328  13
   3  11 -24 506.113 160.882  17
  -3  11  24 715.209 139.570  13
  -3  11  22 1224.36 171.397  13
   3  11 -22 928.257 182.042  17
   3  11 -20 2288.90 243.387  17
  -3  11  20 2646.57 227.814  13
   3 -11 -18 986.736 405.184   9
  -3  11  18 1179.18 171.413  13
  -3  11  18 1043.67 221.163  10
   3  11 -18 873.474 142.354  12
   3 -11 -16 449.985 319.056   9
  -3  11  16 298.680 126.588  13
   3  11 -16 263.552 110.319  12
   3  11 -16 418.392 154.713  17
   3 -11 -14 1087.97 398.935   9
  -3  11  14 1567.29 174.426  13
   3  11 -14 1188.43 150.643  12
   3  11 -14 1189.08 188.706  17
   3 -11 -12 1421.75 430.618   9
   3 -11 -10 3497.34 458.645   5
   3 -11  -8 10219.0 741.050   5
   3 -11  -8 10702.6 853.341   9
   3 -11  -6 9936.08 736.286   5
   3 -11  -6 9466.79 786.786   9
   3 -11  -4 14444.9 900.642   5
   3 -11  -4 11968.4 764.360  11
   3 -11  -4 13931.4 925.585   9
  -3  11   2 11150.9 518.570   7
   3 -11  -2 9754.41 747.396   5
   3 -11  -2 10529.2 708.699  11
   3 -11  -2 10278.2 772.306   9
   3 -11   0 16437.2 957.030  11
   3 -11   0 17222.5 1024.79   5
  -3  11   0 18355.5 743.756   7
   3 -11   0 17152.1 1004.57   9
   3 -11   2 13329.8 854.998  11
  -3  11  -2 12474.5 592.550   7
   3 -11   4 14026.1 929.129  11
  -3  11  -4 15057.1 679.186   7
   3 -11   6 2139.40 429.575  11
  -3  11  -6 2274.90 237.010   7
   3 -11   6 2256.85 436.309   5
   3 -11   8 1389.20 396.999   5
  -3  11  -8 1916.55 229.308   7
  -3  11 -10 1203.72 197.347   7
   3 -11  10 1240.96 373.782  11
   3 -11  10 1395.29 396.225   5
   3 -11  12 689.914 346.033  11
   3 -11  12 744.967 336.913   5
   3  11  14 159.516 97.3271  24
   3  11  14 215.178 115.501  13
  -3  11 -14 312.508 143.535   7
   3 -11  14 35.9070 287.581  11
   3 -11  14 488.011 325.437   5
   3  11  16-39.3544 115.511  13
  -3  11 -16 88.7464 135.440   7
   3 -11  16-36.5970 289.264  11
   3  11  16 91.7892 131.586  10
   3  11  18 764.368 147.521  13
  -3  11 -20 4365.23 265.973  12
   3  11  20 3686.02 277.311  13
  -3  11 -22 1133.84 150.030  12
   3  11  22 1093.51 166.936  13
   3  11  24 822.549 144.377  13
  -3  11 -24 940.157 135.317  12
   3  11  26-53.8626 95.8619  13
  -3  11 -26-78.2934 86.8081  12
  -3  11 -28 27.5373 70.0638  12
   3  11  28-9.38447 80.2693  13
  -3  12  27 116.650 85.1070  13
   3  12 -27 241.173 121.460  17
  -3  12  25 1004.40 147.349  13
   3  12 -25 1396.63 181.452  17
   3  12 -23 2018.62 219.924  17
  -3  12  23 2388.17 211.079  13
  -3  12  21 889.965 154.533  13
   3  12 -21 1085.91 188.161  17
   3  12 -19 2528.47 209.345  12
   3  12 -19 2516.12 247.684  17
  -3  12  19 3035.02 241.208  13
   3  12 -17 1015.04 151.372  12
   3  12 -17 1238.85 192.800  17
  -3  12  17 1474.09 187.626  13
  -3  12  15 422.224 143.496  13
   3 -12 -15 116.392 341.247   9
   3  12 -15 436.309 124.852  12
   3  12 -15 479.798 164.439  17
   3 -12 -13-151.469 322.074   9
   3  12 -13 58.0213 100.242  12
   3  12 -13 158.685 137.571  17
   3  12 -11 1094.37 150.705  12
  -3  12  11 1329.03 167.714  13
   3  12 -11 1159.17 178.837  17
   3 -12  -9 663.805 356.017   9
   3 -12  -9 634.361 283.488   5
   3 -12  -7 2934.44 499.455   9
   3 -12  -7 2778.48 440.671   5
   3 -12  -5 5264.12 576.727   5
   3 -12  -5 4953.20 598.771   9
   3 -12  -3 11683.4 876.235   9
   3 -12  -3 13068.6 883.496   5
   3 -12  -1 10013.3 788.780   5
   3 -12  -1 10245.5 800.786   9
   3 -12  -1 10451.1 743.222  11
  -3  12   1 11023.9 539.009   7
   3 -12   1 10973.4 792.288  11
  -3  12  -1 11277.3 566.293   7
   3 -12   1 11792.5 867.179   5
  -3  12  -3 11196.4 569.593   7
   3 -12   3 10104.5 784.597  11
   3 -12   5 7382.20 705.678   5
   3 -12   5 7604.97 692.326  11
  -3  12  -5 7240.27 446.313   7
  -3  12  -7 2257.77 253.801   7
   3 -12   7 1720.79 404.591  11
   3 -12   7 2035.09 429.069   5
  -3  12  -9 334.822 144.736   7
   3 -12   9-411.203 313.792   5
   3  12  11 76.3815 90.1679  24
   3 -12  11 106.678 269.747   5
  -3  12 -11 68.3629 87.9820  12
   3 -12  11 35.6784 274.489  11
  -3  12 -13 6.05611 94.7863  12
   3 -12  13 145.805 280.427   5
   3  12  13 6.56131 92.5426  24
  -3  12 -13 14.6867 119.100   7
   3 -12  13-74.0781 280.964  11
  -3  12 -15 405.711 121.663  12
   3  12  15 245.100 114.830  13
  -3  12 -15 272.719 142.998   7
   3 -12  15 37.6979 301.975  11
   3 -12  15 366.416 308.193   5
   3  12  17 94.6749 110.876  13
  -3  12 -17 162.249 103.331  12
   3  12  19 7093.45 379.045  13
  -3  12 -21 3565.38 234.016  12
   3  12  21 2998.65 237.952  13
  -3  12 -23 2426.08 188.987  12
   3  12  23 2364.11 204.232  13
  -3  12 -25 2233.26 169.199  12
   3  12  25 2306.80 186.935  13
   3  12  27 886.452 117.038  13
  -3  12 -27 863.827 102.786  12
   3  13 -28 332.027 101.802  17
  -3  13  26 807.525 119.386  13
   3  13 -26 856.741 144.618  17
  -3  13  24 1141.66 150.017  13
   3  13 -24 1268.87 177.825  17
   3  13 -22 1836.23 211.254  17
  -3  13  22 2388.42 211.547  13
   3  13 -20 2152.91 233.559  17
   3  13 -20 1980.40 182.395  12
  -3  13  20 2267.29 215.145  13
  -3  13  18 1556.13 185.256  13
   3  13 -18 1181.84 197.243  17
   3  13 -18 1615.60 171.064  12
   3  13 -16 1647.39 178.995  12
   3  13 -16 1594.45 215.197  17
   3  13 -14 1931.21 228.314  17
   3 -13 -14 1440.39 450.701   9
   3  13 -14 2117.28 194.973  12
  -3  13  14 2023.66 209.586  13
   3  13 -12 766.438 170.782  17
   3  13 -12 930.386 150.890  12
  -3  13  12 670.441 136.874  13
  -3  13  10 88.0910 105.675  13
   3  13 -10 90.5121 100.526  12
   3 -13 -10-76.4948 339.771   9
   3  13 -10 48.5567 129.619  17
  -3  13   8-62.6479 92.7572  13
   3 -13  -8-146.886 238.231   5
   3 -13  -8 147.396 309.827   9
   3  13  -8 46.5820 125.919  17
   3 -13  -6 385.635 274.474   5
   3 -13  -6 353.469 304.205   9
   3 -13  -4 7122.49 736.337   9
   3 -13  -4 7215.62 677.652   5
   3 -13  -2 1889.61 440.775   9
   3 -13  -2 2483.26 441.960   5
   3 -13   0 6153.46 653.976   5
  -3  13   0 6597.80 414.003   7
   3 -13   0 5645.57 580.597  11
  -3  13  -2 3962.90 332.756   7
   3 -13   2 4105.57 553.558   5
   3 -13   2 4111.15 521.249  11
   3 -13   4 6642.81 659.100  11
  -3  13  -4 8094.21 489.196   7
   3  13   6 1388.15 157.000  24
  -3  13  -6 1731.30 236.716   7
   3 -13   6 1349.07 406.785  11
   3 -13   6 1562.22 426.641   5
   3  13   8 38.4370 92.2042  24
  -3  13  -8 28.5240 121.303   7
   3 -13   8-139.502 293.233  11
   3 -13   8 71.9757 284.450   5
  -3  13 -10 649.885 175.020   7
  -3  13 -10 392.660 115.099  12
   3  13  10 356.434 111.331  24
   3 -13  10 621.401 350.939  11
   3 -13  10 519.372 336.567   5
  -3  13 -12 1255.10 149.907  12
   3 -13  12 1475.41 429.770  11
   3  13  12 1230.55 150.768  24
   3 -13  12 831.533 370.671   5
   3  13  14 991.617 145.131  24
  -3  13 -14 993.667 145.196  12
  -3  13 -14 1181.58 218.531   7
   3 -13  14 1151.66 400.961  11
   3 -13  14 1513.42 432.193   5
  -3  13 -16 662.492 132.733  12
  -3  13 -18 2937.53 217.717  12
  -3  13 -18 2923.66 204.299  24
   3  13  18 2883.42 227.752  13
   3  13  20 7120.02 367.736  13
  -3  13 -22 2960.94 206.881  12
   3  13  22 3176.01 225.976  13
  -3  13 -24 2931.95 193.610  12
   3  13  24 3109.43 208.848  13
   3  13  26 1446.38 135.705  13
  -3  13 -26 1242.75 118.341  12
   3  14 -27 1039.22 123.884  17
   3  14 -25 1362.02 159.257  17
  -3  14  25 1321.19 137.719  13
  -3  14  23 1187.46 147.180  13
   3  14 -23 908.048 157.900  17
   3  14 -21 1921.22 172.826  12
   3  14 -21 1847.79 206.779  17
  -3  14  21 1978.89 196.198  13
   3  14 -19 3783.47 243.787  12
   3  14 -19 3574.88 281.814  17
  -3  14  19 3990.23 273.032  13
   3  14 -17 1371.50 167.136  12
   3  14 -17 1049.45 183.974  17
  -3  14  15 1293.20 182.842  13
   3  14 -15 1108.16 191.002  17
   3  14 -15 1347.51 165.170  12
   3  14 -13 2440.76 245.236  17
   3  14 -13 2396.83 209.330  12
  -3  14  13 2041.24 207.125  13
   3 -14 -11 1662.27 488.420   9
   3  14 -11 2218.27 199.581  12
  -3  14  11 2015.41 207.046  13
   3  14 -11 2144.37 228.385  17
  -3  14   9 142.092 105.112  13
   3 -14  -9 79.3139 337.310   9
   3  14  -7 307.323 116.942  12
   3 -14  -7 38.4404 330.695   9
   3 -14  -7 31.1586 233.039   5
  -3  14   7 214.493 109.420  13
  -3  14   5 157.046 94.4279  13
   3  14  -5 205.134 102.505  24
   3 -14  -5 127.205 264.304   5
   3 -14  -5 73.9812 318.206   9
   3  14  -5 204.227 107.127  12
  -3  14   3-26.1447 90.6567  13
   3  14  -3 87.6413 96.3259  24
   3 -14  -3 65.0425 246.696   5
   3 -14  -3 70.6946 307.393   9
   3  14  -3 50.0705 97.3041  12
   3  14  -1 919.477 138.244  24
  -3  14   1 858.269 179.506   7
   3 -14  -1 700.865 324.096   5
   3  14  -1 971.912 142.534  12
  -3  14   1 937.524 131.118  24
   3  14   1 1099.73 151.485  24
   3  14   1 1059.08 148.600  12
  -3  14  -1 1048.73 140.002  24
  -3  14  -1 863.530 188.028   7
   3 -14   1 654.043 301.520  11
  -3  14  -3 1024.90 136.418  24
   3  14   3 1048.70 144.847  12
  -3  14  -3 953.898 203.312   7
   3 -14   3 854.948 333.536  11
   3 -14   3 1094.40 363.233   5
   3  14   5 301.548 112.016  24
  -3  14  -5 395.013 107.584  24
  -3  14  -5 594.690 175.775   7
   3 -14   5 235.284 289.302  11
   3 -14   7 318.812 321.555  11
  -3  14  -7 633.307 182.051   7
   3 -14   7 599.826 366.418   5
   3  14   9 1317.81 157.037  24
  -3  14  -9 1481.60 160.211  24
  -3  14  -9 1415.68 236.714   7
   3 -14   9 1146.87 407.170  11
   3 -14   9 1611.00 436.109   5
  -3  14 -11 2481.58 196.027  12
  -3  14 -11 2817.09 316.068   7
   3  14  11 2232.72 198.252  24
   3 -14  11 2669.38 522.056  11
  -3  14 -11 2513.84 200.849  24
   3 -14  11 2833.47 531.211   5
  -3  14 -13 1154.42 145.837  24
   3  14  13 1023.08 143.184  24
  -3  14 -13 956.887 139.163  12
  -3  14 -15 4270.32 260.942  12
   3  14  15 4549.73 267.973  24
  -3  14 -15 4087.81 255.545  24
  -3  14 -17 2832.23 212.252  12
  -3  14 -17 2568.33 194.958  24
  -3  14 -19 5055.52 264.723  24
  -3  14 -19 5582.62 289.944  12
   3  14  19 4623.57 283.009  13
   3  14  21 3273.70 222.238  13
   3  14  23 2612.39 186.281  13
  -3  14 -23 2561.23 177.169  12
  -3  14 -25 1286.01 116.861  12
   3  14  25 1018.98 116.393  13
  -3  15  24 1193.89 128.776  13
   3  15 -24 848.017 135.252  17
   3  15 -22 1496.87 139.850  12
   3  15 -22 1724.03 181.250  17
  -3  15  22 1702.70 164.239  13
   3  15 -20 1111.22 139.971  12
   3  15 -20 1030.25 172.446  17
   3  15 -18 1880.34 180.662  12
   3  15 -18 1813.61 207.989  17
   3  15 -16 1903.00 185.962  12
   3  15 -16 1881.92 217.618  17
  -3  15  16 1776.93 193.470  13
  -3  15  14 724.384 143.597  13
   3  15 -14 857.020 178.367  17
   3  15 -14 874.471 149.491  12
  -3  15  12 714.091 148.370  13
   3  15 -12 710.378 139.512  12
   3  15 -12 668.234 166.036  17
  -3  15  10 543.628 136.651  13
   3  15  -8 4112.23 268.848  12
  -3  15   8 4113.87 278.117  13
   3  15  -6 270.671 108.823  24
  -3  15   6 441.949 117.556  13
   3  15  -6 309.809 120.378  12
   3  15  -4 582.013 127.426  24
   3 -15  -4 303.600 354.540   9
  -3  15   4 368.445 114.709  13
   3  15  -4 721.824 140.263  12
   3 -15  -4 370.507 305.723   5
   3  15  -2 6349.16 333.309  24
   3  15  -2 6225.53 330.439  12
  -3  15   2 5733.43 312.476  24
   3 -15  -2 5478.56 655.558   5
   3  15   0 306.668 110.099  24
   3 -15   0 214.273 293.313   5
   3  15   0 295.354 112.269  12
  -3  15   0 279.409 103.200  24
   3  15   2 336.655 109.964  24
   3  15   2 476.615 122.871  12
  -3  15  -2 341.548 111.316  24
  -3  15  -2 216.000 133.490   7
   3 -15   2 256.872 305.081   5
   3 -15   2 350.368 294.659  11
  -3  15  -4 580.147 121.413  24
  -3  15  -4 506.047 169.311   7
   3 -15   4 843.082 343.584  11
   3 -15   4 564.927 341.841   5
   3  15   6 805.952 139.322  24
  -3  15  -6 1123.98 218.384   7
   3 -15   6 1028.54 364.537  11
  -3  15  -6 711.600 130.377  24
  -3  15  -8 1390.02 239.267   7
   3  15   8 1397.98 165.494  24
   3 -15   8 1032.94 386.174  11
   3 -15   8 1527.44 447.977   5
  -3  15 -10 1389.60 154.462  12
  -3  15 -10 1498.46 164.003  24
   3  15  10 1146.75 157.575  24
   3  15  12 4168.85 266.308  24
  -3  15 -12 4373.33 259.448  12
  -3  15 -12 4484.33 266.069  24
  -3  15 -14 4054.09 248.631  12
  -3  15 -14 3748.61 243.154  24
   3  15  14 4128.35 254.740  24
  -3  15 -16 1308.44 154.020  12
  -3  15 -16 1252.06 144.708  24
  -3  15 -18 2135.30 177.583  12
  -3  15 -18 1839.60 159.969  24
  -3  15 -20 3131.70 204.498  12
   3  15  20 3276.35 212.855  13
   3  15  22 810.822 112.763  13
   3  15  24 1537.89 124.781  13
  -3  16  23 381.514 91.7611  13
   3  16 -23 253.072 76.6824  12
   3  16 -21 607.750 106.393  12
   3  16 -21 567.876 126.520  17
   3  16 -19 897.323 127.115  12
  -3  16  19 971.507 144.652  13
   3  16 -19 845.992 153.805  17
  -3  16  17 69.9477 103.461  13
   3  16 -17 58.1410 100.324  12
   3  16 -17 162.179 130.729  17
  -3  16  15 697.919 146.990  13
   3  16 -15 574.824 129.766  12
  -3  16  13 1459.93 181.187  13
   3  16 -13 1334.74 171.118  12
  -3  16  11 1321.34 181.371  13
  -3  16   9 833.693 145.390  13
   3  16  -9 550.454 134.568  12
   3  16  -7 893.392 139.097  24
  -3  16   7 768.519 140.127  13
   3  16  -7 995.561 152.681  12
   3  16  -5 3559.39 242.884  24
   3  16  -5 3554.22 244.290  12
  -3  16   5 2966.20 237.940  13
  -3  16   3 2109.94 182.716  24
   3  16  -3 2056.98 195.296  12
   3  16  -3 1976.28 190.874  24
   3 -16  -3 2169.27 452.281   5
   3  16  -1 3587.56 249.117  24
  -3  16   1 2890.57 222.871  24
   3  16  -1 3812.16 247.028  12
   3 -16  -1 2712.11 501.634   5
   3  16   1 7651.62 375.638  24
   3  16   1 7612.07 369.529  12
  -3  16  -1 7110.55 359.846  24
  -3  16  -3 4963.65 290.050  24
  -3  16  -3 4958.06 407.461   7
   3 -16   3 5192.83 671.426   5
   3  16   5 874.224 139.945  24
  -3  16  -5 772.779 134.032  24
   3  16   7 1076.18 148.928  24
  -3  16  -9 2426.34 201.872  24
   3  16   9 2091.12 191.873  24
   3  16  11 4081.18 262.098  24
  -3  16 -11 4182.58 259.264  24
  -3  16 -11 4137.39 247.663  12
   3  16  13 737.731 130.129  24
  -3  16 -13 722.306 124.074  24
  -3  16 -13 755.572 128.356  12
  -3  16 -15 1245.95 143.548  24
  -3  16 -15 1180.04 143.760  12
  -3  16 -17 707.767 112.904  24
  -3  16 -17 650.966 118.128  12
  -3  16 -19 582.734 96.7730  24
  -3  16 -19 796.041 115.162  12
  -3  16 -21 1015.56 115.015  12
  -3  16 -23 322.627 76.4070  12
   3  17 -22 32.8025 62.1326  12
  -3  17  20 10.0120 82.7009  13
   3  17 -20-40.0005 77.9538  12
  -3  17  18 17.4679 92.6494  13
   3  17 -18 14.4954 90.2068  12
  -3  17  16 193.612 105.420  13
   3  17 -16 131.987 100.569  12
  -3  17  14 731.275 139.852  13
   3  17 -14 546.863 127.132  12
  -3  17  12 1511.05 182.525  13
  -3  17  10 268.280 116.340  13
   3  17 -10 243.770 118.483  12
   3  17  -8 3119.13 219.613  24
   3  17  -8 3256.05 239.287  12
  -3  17   8 2858.42 230.523  13
   3  17  -6 3186.78 224.939  24
   3  17  -6 3019.47 230.046  12
  -3  17   6 2944.17 230.751  13
   3  17  -4 1173.43 154.401  24
   3  17  -4 1178.41 159.607  12
   3  17  -2 14487.1 576.818  24
   3  17  -2 14560.2 575.152  12
  -3  17   2 13672.5 559.712  24
   3  17   0 5600.54 305.402  12
   3  17   0 5613.27 312.330  24
  -3  17   0 4861.24 294.740  24
  -3  17  -2 5666.03 316.464  24
   3  17   2 6165.12 332.180  24
   3  17   4 4545.92 280.120  24
  -3  17  -4 4072.12 263.081  24
  -3  17  -6 2565.00 206.325  24
   3  17   6 2857.76 221.255  24
   3  17   8 3203.61 232.565  24
  -3  17 -10 419.480 113.710  24
   3  17  10 320.584 108.569  24
  -3  17 -12 171.563 97.8266  24
  -3  17 -12 129.025 92.0675  12
   3  17  12 166.235 101.189  24
  -3  17 -14 38.0333 85.3276  24
   3  17  14-27.8945 88.1955  24
  -3  17 -14 103.403 94.4548  12
  -3  17 -16 4.78459 76.1335  24
  -3  17 -16 43.2178 83.2942  12
  -3  17 -18 174.573 73.5600  24
  -3  17 -18 209.881 84.3578  12
  -3  17 -20 39.8369 69.5071  12
  -3  17 -22 64.6779 60.7905  12
   3  18 -19 163.844 78.9780  12
  -3  18  19 206.346 87.5394  13
  -3  18  17 129.014 87.9101  13
   3  18 -17 212.275 90.3174  12
   3  18 -15 96.3003 93.2808  12
  -3  18  15-11.5295 87.1521  13
  -3  18  13 248.005 107.766  13
  -3  18  11 1178.93 154.988  13
   3  18 -11 1365.79 159.653  12
   3  18  -9 2690.93 207.169  12
  -3  18   9 2136.52 196.780  13
   3  18  -7 2248.32 184.484  24
   3  18  -7 2314.40 199.820  12
  -3  18   7 1822.93 187.409  13
   3  18  -5 2959.38 214.095  24
   3  18  -5 2744.94 214.847  12
  -3  18   3 4275.19 261.671  24
   3  18  -3 4970.37 283.670  24
   3  18  -3 5156.89 285.819  12
   3  18  -1 6127.95 319.923  12
  -3  18   1 5767.24 309.427  24
   3  18  -1 5954.46 320.022  24
  -3  18  -1 5024.40 290.486  24
   3  18   1 5828.79 310.936  24
  -3  18  -3 5281.49 297.586  24
  -3  18  -5 3940.59 250.110  24
   3  18   5 3495.83 245.258  24
  -3  18  -7 879.933 138.797  24
   3  18   7 934.709 142.775  24
   3  18   9 265.888 108.846  24
  -3  18  -9 136.704 99.5153  24
   3  18  11 167.387 94.8770  24
  -3  18 -11 144.999 92.5098  24
  -3  18 -13 167.750 88.5068  24
   3  18  13 139.970 84.9620  24
  -3  18 -13 132.745 86.1555  12
  -3  18 -15 274.936 88.1760  12
  -3  18 -15 177.651 84.1203  24
  -3  18 -17 447.741 83.9670  24
  -3  18 -17 411.475 88.3467  12
  -3  18 -19 544.456 82.9642  12
   3  19 -18 866.238 97.4832  12
  -3  19  18 910.510 101.945  13
  -3  19  16 374.096 92.1945  13
   3  19 -16 344.109 90.5266  12
  -3  19  14 93.3446 86.4109  13
   3  19 -12 658.631 119.183  12
  -3  19  12 718.104 118.908  13
  -3  19  10 546.933 116.200  13
   3  19 -10 562.116 118.711  12
   3  19  -8 1685.00 163.461  12
   3  19  -8 1417.20 145.734  24
   3  19  -6 1565.34 164.472  12
   3  19  -6 1610.72 154.695  24
   3  19  -4 1351.18 148.670  24
   3  19  -4 1138.15 146.095  12
   3  19  -2 5987.15 308.839  24
  -3  19   2 5607.95 295.298  24
   3  19  -2 6050.66 307.051  12
  -3  19   0 3513.61 227.139  24
   3  19   0 3749.18 238.001  24
  -3  19  -2 4217.83 251.439  24
  -3  19  -4 1451.83 153.959  24
   3  19   4 1639.59 163.052  24
  -3  19  -6 296.331 99.2121  24
   3  19   6 315.096 104.312  24
   3  19   8 101.858 92.3939  24
   3  19  10 15.7316 82.0732  24
  -3  19 -10-15.2822 81.3180  24
  -3  19 -12 96.6228 79.6309  24
   3  19  12 88.6092 78.4660  24
  -3  19 -14 449.987 90.0533  24
  -3  19 -16 1256.43 109.244  24
  -3  19 -16 1316.02 109.985  12
   3  20 -13 53.8543 75.4532  12
  -3  20  13 3.88456 69.9125  13
   3  20 -11 25.7189 80.4047  12
   3  20  -9-23.0413 83.7730  12
   3  20  -7 386.394 94.1249  24
   3  20  -7 438.854 103.549  12
   3  20  -5 969.748 123.763  24
   3  20  -5 1065.77 129.363  12
   3  20  -3 2539.49 180.957  12
   3  20  -3 2164.37 172.867  24
   3  20  -1 2456.36 184.823  24
  -3  20   1 2375.34 176.340  24
   3  20   1 1179.34 135.539  24
  -3  20  -1 1229.89 135.701  24
  -3  20  -5 30.0403 78.6295  24
   3  20   5 36.8053 82.8484  24
   3  20   7-74.8324 84.3859  24
  -3  20  -7-4.78747 79.0975  24
   3  20   9 87.1499 80.0307  24
   3  20  11 4.02123 68.2097  24
  -3  20 -11-35.9272 70.5546  24
  -3  20 -13 371.606 79.0034  24
   3  21 -12 964.958 99.6379  12
   3  21 -10 99.5464 72.6418  12
   3  21  -8 88.7139 63.2252  24
   3  21  -8 48.2148 71.8335  12
   3  21  -6 227.766 75.6939  24
   3  21  -6 248.045 85.8962  12
   3  21  -4 806.455 106.762  24
   3  21  -4 731.126 105.551  12
   3  21  -2 589.305 99.8836  24
  -3  21   2 335.697 85.0032  24
   3  21   0 221.404 81.0912  24
  -3  21   0 175.748 78.6277  24
  -3  21  -2 271.967 83.9744  24
   3  21   4 30.8837 73.5427  24
  -3  21  -4 4.14171 69.0382  24
   3  21   6-4.17644 72.6408  24
  -3  21  -6 35.7734 67.8064  24
   3  21   8 45.6412 69.8363  24
   3  21  10 55.6061 62.0810  24
  -3  21 -10 42.5546 63.6685  24
   3  22  -5-32.4449 54.4196  24
   3  22  -3 134.126 65.7618  24
   3  22  -1 55.1652 64.3794  24
  -3  22   1 34.9247 55.6144  24
  -3  22  -1 30.8984 57.8301  24
   3  22   1 45.5563 63.7116  24
  -3  22  -3 34.3252 56.8740  24
  -3  22  -5-30.1789 56.4742  24
   3  22   5 42.1480 63.0455  24
   4   0 -34 227.791 115.468  15
   4   0 -32-8.56473 141.492  15
  -4   0  32-42.5863 99.9006  19
  -4   0  30 174.453 121.682  19
   4   0 -30 171.215 169.785  15
  -4   0  28 1497.26 209.750  19
   4   0 -28 1986.98 272.061  15
   4   0 -26 3873.02 356.920  15
  -4   0  26 3900.11 308.865  19
  -4   0  24 467.310 209.247   6
   4   0 -24 250.158 179.132  22
   4   0 -24 540.418 203.047  15
   4   0 -22 7824.19 467.440  15
  -4   0  22 7045.68 518.162   6
  -4   0  20 10971.9 636.505   6
   4   0 -18 15416.2 936.564  11
   4   0 -16 25968.5 1256.12  11
   4   0 -16 27472.1 1340.65   3
   4   0 -14 36381.1 1535.70  11
   4   0 -14 37983.3 1604.21   3
   4   0 -12 19160.6 948.853  11
   4   0 -12 19903.0 1004.29   3
   4   0 -10 8891.26 577.727  11
   4   0  -8 5012.24 432.792   3
   4   0  -8 4510.53 390.006  11
  -4   0   4 4506.34 205.359   2
   4   0  -4 4462.42 231.534   8
   4   0  -4 4425.16 349.815  11
   4   0  -2 176.492 72.7691   8
   4   0  -2 102.424 137.288   5
   4   0  -2 140.150 154.670  11
   4   0  -2 314.169 170.858   1
  -4   0   2 245.325 63.4915   2
   4   0   0 1422.99 127.192   8
   4   0   0 1514.50 198.025   5
  -4   0   0 1556.32 119.578   2
   4   0   0 1694.86 220.734  11
   4   0   0 1370.70 217.006   1
   4   0   2 1685.96 206.726  11
   4   0   2 1447.91 130.798   8
   4   0   2 1513.74 207.032   1
   4   0   2 1326.10 172.854   5
  -4   0  -2 1344.65 120.578   2
  -4   0  -4 9521.30 400.924   2
   4   0   4 9605.67 408.524   8
   4   0   4 9565.31 476.807  11
   4   0   6 6381.17 323.870   8
  -4   0  -8 1029.17 145.894   4
  -4   0 -10 3839.33 277.635   4
   4   0  12 2049.05 236.520   6
  -4   0 -14 233.914 123.121   4
   4   0  14 367.979 151.550   6
  -4   0 -16 2914.38 287.513   4
   4   0  16 2925.89 324.662   6
  -4   0 -18 1736.53 236.153   4
   4   0  18 1642.06 273.844   6
   4   0  20 2263.17 209.010  13
  -4   0 -20 2479.64 283.163   4
   4   0  20 2110.24 257.661   8
   4   0  20 2088.59 311.246   6
   4   0  22 4516.68 373.947   8
   4   0  22 4492.96 298.115  13
   4   0  24 5252.67 324.812  13
   4   0  26 13579.1 574.988  13
   4   0  28 5281.87 302.565  13
   4   0  30 1679.35 158.599  13
  -4   0 -32 2319.28 172.689  23
   4  -1 -33 100.996 130.555  15
  -4   1  33 184.239 99.2898  19
   4  -1 -31 19.1412 151.302  15
  -4  -1  31-66.7924 104.553  19
  -4   1  31-94.6824 119.605  19
  -4  -1  29 182.788 125.242  19
  -4   1  29 124.977 130.094  19
   4  -1 -29 252.045 180.575  15
  -4  -1  27 2872.79 260.803  19
  -4   1  27 2644.53 267.034  19
   4   1 -27 2679.67 306.818  15
   4  -1 -27 3082.73 321.296  15
   4   1 -25 964.446 226.532  22
   4  -1 -25 882.500 212.767  22
  -4  -1  25 1808.89 217.481  19
   4  -1 -25 1757.46 268.207  15
   4   1 -25 1390.17 258.595  15
   4   1 -23 2340.36 280.720  15
  -4   1  23 2133.53 316.367   6
   4   1 -23 1625.33 254.077  22
   4  -1 -23 1261.99 245.599  22
   4  -1 -23 2500.02 297.365  15
   4  -1 -21 2182.73 276.186  22
   4  -1 -21 2940.44 306.324  15
  -4  -1  21 3041.35 336.984   6
  -4   1  21 3144.14 355.791   6
   4   1 -21 3219.48 311.285  15
   4   1 -21 2294.16 292.670  22
  -4  -1  19 11131.9 621.343   6
   4   1 -17 18965.7 1046.47  11
   4  -1 -17 17607.1 991.197  11
   4  -1 -17 18825.8 1080.35   3
   4   1 -15 16273.3 926.291  11
   4  -1 -15 15957.8 895.958  11
   4   1 -15 16870.5 981.816   3
   4  -1 -15 17064.0 971.813   3
   4  -1 -13 12045.4 722.561  11
   4   1 -13 11871.9 748.829  11
   4   1 -13 12168.7 780.605   3
   4  -1 -13 13880.6 816.963   3
   4  -1 -11 7530.89 525.566  11
   4   1 -11 6552.54 518.265  11
   4  -1 -11 6764.94 531.662   3
   4   1  -9 25652.2 1150.78   3
   4  -1  -9 28473.6 1137.91  11
   4   1  -9 27428.3 1142.10  11
   4  -1  -7 566.150 196.375  11
   4   1  -7 390.176 215.579   3
   4   1  -5 60.0164 165.780   3
   4  -1  -5 11.8823 171.035   5
   4   1  -5 117.411 58.9974   2
   4   1  -5 173.382 163.046  11
  -4  -1   5 68.6589 47.4702   2
  -4  -1   3 2149.33 139.558   2
   4  -1  -3 2171.43 264.042   5
   4  -1  -3 2350.33 168.062   8
   4   1  -3 2052.07 144.539   8
   4   1  -3 2301.02 149.966   2
   4   1  -3 2405.45 268.719  11
   4  -1  -3 2398.01 281.843  11
   4  -1  -3 2154.21 272.581   1
   4   1  -3 2322.91 262.689   3
  -4   1   3 2520.82 136.122   2
   4  -1  -1 1405.87 128.752   8
   4   1  -1 1333.54 118.811   8
   4  -1  -1 1276.78 197.411   5
   4  -1  -1 1281.15 217.390  11
   4  -1  -1 1435.99 227.371   1
  -4   1   1 1331.38 109.997   2
   4   1  -1 1325.64 205.553  11
  -4  -1   1 1358.28 112.758   2
   4  -1   1 50.2354 133.660   5
  -4  -1  -1 22.6372 56.8919   2
   4  -1   1 79.2546 69.9782   8
  -4   1  -1 36.9268 57.6436   4
   4   1   1 51.3917 66.8153   8
  -4   1  -1 41.9645 49.9144   2
   4   1   1 42.6822 138.022  11
   4  -1   1 48.3143 166.692  11
   4  -1   1 92.1654 146.809   1
  -4   1  -3 423.291 82.8744   2
  -4   1  -3 519.451 98.6543   4
   4  -1   3 326.341 90.8684   8
   4   1   3 453.798 90.6386   8
   4  -1   3 223.187 141.563   1
   4  -1   3 320.689 139.630   5
  -4  -1  -3 513.986 94.5975   2
   4   1   3 386.556 148.773  11
   4  -1   3 408.637 156.002  11
   4   1   5 1242.87 137.077   8
  -4   1  -5 1135.47 143.051   4
   4  -1   5 1428.91 147.034   8
   4  -1   5 1534.76 213.985  11
   4  -1   7 4939.12 346.437  11
  -4   1  -7 4747.29 288.708   4
  -4   1  -9 18652.9 734.197   4
   4  -1   9 18843.2 721.731   8
   4  -1  11 253.959 107.743   8
   4   1  11 344.138 153.135   6
  -4   1 -13 281.936 125.932   4
   4  -1  13 306.989 116.405   8
  -4  -1 -13 390.471 127.265   4
   4   1  13 339.680 150.738   6
   4  -1  15 140.407 109.192   8
  -4   1 -15 213.149 117.748   4
  -4  -1 -15 251.376 140.786   4
   4   1  15 261.091 155.710   6
  -4   1 -17 1542.69 214.792   4
   4  -1  17 1575.93 206.455   8
  -4  -1 -17 1515.54 221.933   4
   4   1  17 1710.81 260.349   6
  -4  -1 -19 753.099 184.238   4
   4  -1  19 843.362 173.231   8
  -4   1 -19 986.091 198.548   4
   4   1  19 1004.23 231.883   6
   4   1  21 2659.24 234.102  13
   4  -1  21 3174.29 303.195   8
  -4  -1 -21 3094.18 328.068   4
   4   1  21 2722.62 357.175   6
   4  -1  21 3018.63 239.953  13
   4  -1  23 5081.30 400.823   8
   4   1  23 4575.46 393.603   8
   4  -1  23 5349.67 317.714  13
   4   1  23 5193.15 324.399  13
   4   1  25 3374.66 256.886  13
   4  -1  25 3088.61 245.794  13
   4  -1  27 5530.95 314.349  13
   4   1  27 5517.79 321.781  13
   4  -1  29 5257.83 284.820  13
   4   1  29 5310.36 293.456  13
  -4  -1 -31 3513.35 222.021  23
  -4   1 -31 3412.04 222.650  23
   4   1  31 3207.89 199.824  13
  -4   1 -33 1176.05 121.248  23
   4   2 -34 40.5230 108.082  15
  -4   2  32-76.7347 97.7093  19
   4   2 -32 67.0392 138.022  15
   4  -2 -32-49.2220 139.947  15
   4   2 -30 221.134 170.802  15
   4  -2 -30 196.598 172.999  15
  -4   2  30-24.7914 114.144  19
  -4   2  28 668.016 170.438  19
   4  -2 -28 764.098 216.304  15
  -4  -2  26 2758.24 251.433  19
   4  -2 -26 3128.78 324.835  15
  -4   2  24 414.895 197.918   6
   4  -2 -24 284.431 168.945  22
   4   2 -24-158.555 202.762  22
   4  -2 -24 293.070 189.196  15
  -4   2  22 2654.67 348.479   6
   4  -2 -22 1911.18 260.112  22
   4  -2 -22 2526.69 295.250  15
   4   2 -22 1900.69 277.561  22
   4  -2 -20 3425.86 303.746  20
   4   2 -20 2620.17 318.410  22
   4  -2 -18 3917.09 509.578   3
   4   2 -16 7076.85 618.839  11
   4  -2 -16 6520.35 551.762  11
   4  -2 -16 6358.34 595.329   3
   4  -2 -14 10331.3 715.059   3
   4  -2 -14 9472.80 648.175  11
   4   2 -14 9975.77 697.772  11
   4  -2 -12 7264.43 538.606  11
   4  -2 -12 8147.49 596.771   3
   4   2 -12 7289.98 573.802  11
   4   2 -10 1056.28 274.239  11
   4  -2 -10 1215.41 240.392  11
   4   2 -10 835.804 278.018   3
   4  -2  -8 646.696 213.000  11
   4   2  -8 446.331 222.923   3
   4  -2  -6 11681.5 649.695   9
   4   2  -6 11617.0 632.499  11
   4  -2  -6 11609.4 614.057  11
   4   2  -6 11622.0 636.706   3
   4  -2  -6 11699.6 640.531   5
   4  -2  -4 138.849 174.332   9
  -4  -2   4 148.248 182.894   1
  -4  -2   4 82.2313 48.6639   2
   4   2  -4-33.5759 170.418  11
   4  -2  -4 106.755 172.758   5
   4   2  -4 147.819 177.982   3
   4   2  -4 87.8406 67.8547   2
   4  -2  -2 1845.52 253.963   1
  -4  -2   2 2101.44 146.324   2
   4   2  -2 1921.48 239.970   3
   4  -2  -2 2113.12 160.244   8
   4   2  -2 2024.71 150.416   2
   4  -2  -2 1655.61 244.480   5
  -4  -2   2 1896.77 251.847   1
  -4   2   2 1789.14 121.831   2
   4   2  -2 2006.54 240.270  11
   4  -2  -2 2140.66 270.215  11
   4   2  -2 1914.38 133.716   8
   4  -2   0 22.8390 146.425   1
  -4   2   0 53.0915 59.3627   4
  -4  -2   0 75.4795 99.7040   1
   4  -2   0 39.1884 72.9853   8
   4   2   0 23.2438 57.2941   8
   4   2   0 87.1324 140.369   3
  -4   2   0 49.7765 54.8998   2
   4  -2   0 9.89286 145.739   5
   4   2   0 123.032 141.640  11
   4  -2   0-21.3572 168.255  11
  -4  -2   0 4.62099 55.9066   2
   4  -2   2 137.012 141.099   1
  -4  -2  -2 104.684 130.870   1
  -4   2  -2 51.5172 70.5690   4
   4  -2   2 30.6260 75.5022   8
   4   2   2 63.5513 70.5943   8
   4  -2   2 37.2121 137.578   5
   4   2   2 157.343 131.536  11
   4  -2   2 74.3144 154.017  11
  -4  -2  -2 75.8596 74.8071   2
  -4   2  -4 223.249 91.7550   4
   4   2   4 128.380 80.4048   8
   4  -2   4 170.651 147.548   5
   4  -2   4 172.848 156.778  11
   4  -2   4 106.599 129.804   1
   4  -2   6 4123.29 254.747   8
   4  -2   6 4353.55 346.129  11
  -4   2  -6 4017.14 254.908   4
   4  -2   8 3257.25 314.648  11
   4  -2   8 3159.83 225.861   8
  -4   2  -8 3181.65 238.430   4
  -4   2 -10 2473.22 224.131   4
   4   2  10 2454.15 242.056   6
   4  -2  10 2504.91 212.107   8
   4  -2  12-62.3206 91.3279   8
   4   2  12 57.6109 120.026   6
  -4   2 -14 78.8876 108.173   4
   4  -2  14 140.131 105.092   8
  -4  -2 -14 126.257 116.850   4
   4   2  14 67.1636 123.035   6
  -4   2 -16 114.499 114.326   4
  -4  -2 -16 271.227 137.677   4
   4  -2  16 212.194 117.349   8
   4   2  16 261.508 156.655   6
  -4  -2 -18 401.026 162.410   4
   4  -2  18 233.652 119.347   8
   4   2  18 345.084 177.191   6
   4  -2  20 276.595 115.674  13
   4  -2  20 330.154 130.290   8
  -4  -2 -20 341.686 149.220   4
   4   2  20 270.001 118.117  13
   4   2  20 113.369 160.886   6
   4  -2  22 827.106 152.041  13
   4   2  22 1158.48 169.963  13
  -4  -2 -22 1011.11 216.115   4
   4   2  22 1200.21 260.566   6
   4  -2  24 389.061 128.991  13
   4   2  24 376.747 136.207  13
   4  -2  26 3592.09 254.193  13
   4   2  26 3791.66 270.506  13
   4   2  28 3134.67 233.887  13
  -4  -2 -30 2440.22 225.983  15
   4   2  30 2461.02 186.498  13
  -4  -2 -32 1349.68 131.589  23
  -4   2 -32 1102.15 130.102  23
   4   2  32 1147.68 117.760  13
  -4   3  33-132.179 98.9595  19
   4  -3 -33-52.2105 123.569  15
   4   3 -33 34.0996 122.127  15
  -4   3  31 58.5848 106.659  19
   4   3 -31 55.4514 151.299  15
   4  -3 -31 62.5400 148.048  15
   4   3 -29-22.3598 164.696  15
  -4   3  29 72.1829 126.734  19
   4  -3 -29-119.599 165.539  15
   4   3 -27 694.167 216.381  15
   4  -3 -27 547.565 203.061  15
  -4   3  27 724.538 181.768  19
   4   3 -25-365.340 239.885  22
   4   3 -25 115.915 180.913  15
   4  -3 -25 101.372 173.485  15
  -4   3  23 436.060 218.698   6
   4   3 -23 314.937 184.257  15
   4  -3 -23 360.751 197.376  15
   4  -3 -23-55.0222 159.739  22
  -4   3  21 520.231 203.659   6
   4  -3 -21 78.0743 152.177  20
   4   3 -21 366.812 182.822  15
   4  -3 -21 490.470 190.115  15
   4  -3 -21 10.5642 158.693  22
   4  -3 -19 89.4162 259.209   3
   4  -3 -17 406.840 289.101   3
   4  -3 -15 1217.30 322.472   3
   4   3 -15 1347.20 345.206  11
   4  -3 -15 634.662 228.976  11
   4  -3 -13 65.8440 240.649   9
   4  -3 -13 347.212 249.071   3
   4   3 -13 754.372 306.506  11
   4  -3 -13 393.751 202.920  11
   4  -3 -11 569.975 251.626   9
   4   3 -11 685.033 259.818  11
   4  -3 -11 970.155 236.412  11
   4  -3  -9 2582.48 362.943   9
   4  -3  -9 2510.25 318.519  11
   4   3  -9 2829.79 365.678   3
   4  -3  -7 1145.23 274.230   9
   4   3  -7 1001.43 254.326  11
   4   3  -7 857.128 246.931   3
   4  -3  -7 956.391 234.017  11
   4  -3  -5 2085.39 297.043   9
   4  -3  -5 2430.74 308.558   5
   4   3  -5 2516.72 173.509   2
  -4  -3   5 2279.49 158.399   2
   4   3  -5 2249.27 290.061  11
   4  -3  -5 2355.32 287.739  11
   4   3  -5 1967.59 287.086   3
   4  -3  -3 498.615 200.350   9
   4  -3  -3 961.959 228.704   5
   4   3  -3 880.889 199.029  11
  -4  -3   3 849.626 105.210   2
   4   3  -3 880.997 112.342   2
   4   3  -3 815.830 204.224   3
   4  -3  -1 22.1162 167.817   9
   4  -3  -1 174.778 84.9229   8
  -4   3   1 170.695 60.7340   2
   4   3  -1 143.236 73.3813   2
   4  -3  -1 149.891 165.342   5
   4   3  -1 115.834 150.630  11
  -4  -3   1 135.205 147.902   1
   4  -3  -1 212.072 174.922  11
   4   3  -1 64.4351 143.647   3
  -4  -3   1 159.428 75.1606   2
   4  -3   1 437.674 170.201   9
   4  -3   1 429.800 181.502   5
   4   3   1 569.100 106.371   2
   4   3   1 449.962 82.1745   8
   4   3   1 480.747 154.339  11
   4  -3   1 506.370 186.684  11
  -4  -3  -1 536.819 167.978   1
  -4  -3  -1 556.463 96.4557   2
   4  -3   3 5182.24 383.821   5
   4   3   3 5251.78 266.220   8
   4  -3   3 5184.86 400.728  11
  -4  -3  -3 5331.63 357.950   1
   4  -3   5 499.398 104.258   8
   4  -3   5 423.886 176.172   5
   4  -3   5 554.912 189.686  11
  -4   3  -5 367.734 107.963   4
  -4   3  -7 117.024 100.620   4
   4  -3   7 132.850 91.7878   8
   4  -3   7 53.5442 164.659  11
   4  -3   9 1786.90 173.593   8
  -4   3  -9 1584.62 182.468   4
   4   3   9 1803.79 201.635   6
   4  -3   9 1262.16 253.841  11
   4   3   9 1783.90 190.353  10
  -4   3 -11 296.667 113.385   4
   4  -3  11 241.319 105.899   8
   4   3  11 219.473 131.518   6
   4   3  11 339.954 127.788  10
   4   3  13 443.722 157.211   6
   4  -3  13 606.226 130.817   8
   4   3  13 582.073 150.035  10
   4  -3  15 218.099 114.059   8
   4   3  15 412.025 146.027  10
  -4  -3 -15 350.624 137.418   4
   4   3  15 199.625 152.081   6
   4  -3  17 22.9015 102.776   8
  -4  -3 -17-13.9405 119.907   4
   4   3  17-80.8542 143.652   6
   4  -3  19 71.8387 100.061  13
   4  -3  19-12.3826 96.5781   8
  -4  -3 -19 76.2255 131.129   4
   4   3  19-71.5741 160.603   6
   4  -3  21 83.2524 99.9196  13
  -4  -3 -21 129.390 135.995   4
   4   3  21-24.9405 112.313  13
   4   3  21-19.2170 161.581   6
   4  -3  23-23.0088 105.917  13
   4   3  23-17.0219 114.975  13
   4   3  25 107.602 120.709  13
   4  -3  25 337.958 115.550  13
   4   3  27 1070.21 161.578  13
   4   3  29 234.033 109.291  13
  -4   3 -29 212.478 120.663  23
  -4  -3 -31 102.250 115.884  15
   4   3  31-4.75440 80.1849  13
  -4  -3 -31 19.5632 92.3802  23
  -4   4  32 18.4345 103.631  19
   4   4 -32 152.918 132.621  15
   4  -4 -32-115.605 130.690  15
   4   4 -30-9.91224 154.105  15
   4  -4 -30-85.3008 155.164  15
  -4   4  30-80.5354 122.196  19
  -4   4  28 86.1470 139.396  19
   4   4 -28-81.0014 170.466  15
   4  -4 -28-44.7346 167.842  15
   4   4 -26-137.894 178.279  15
   4  -4 -26-24.3484 172.431  15
   4   4 -24 752.996 218.402  15
   4  -4 -24 509.469 201.651  15
  -4   4  22 648.979 243.458   6
   4   4 -22 47.7427 226.785  22
   4   4 -22 629.409 204.220  15
   4  -4 -22 444.960 194.792  15
   4   4 -20 33.5971 209.085  22
   4   4 -20 80.4618 158.063  15
   4  -4 -20 77.9614 158.388  15
   4  -4 -18-28.7800 241.982   3
   4  -4 -16 1049.34 315.107   3
   4  -4 -14 4076.17 486.666   9
   4  -4 -14 4443.51 432.464  11
   4  -4 -14 4377.09 488.944   3
   4   4 -12 7527.34 617.593  11
   4  -4 -12 6745.42 507.831  11
   4  -4 -12 6620.61 593.582   9
   4  -4 -10 1008.31 275.992   5
   4   4 -10 1251.99 303.092  11
   4  -4 -10 1094.71 241.104  11
   4  -4 -10 1284.18 300.369   9
   4  -4  -8 1344.97 274.076   5
   4   4  -8 1445.67 301.017  11
   4  -4  -8 1613.10 273.457  11
   4  -4  -6 2556.86 350.153   9
   4  -4  -6 2638.06 315.269  11
   4   4  -6 2588.63 328.371  11
   4   4  -4 1319.73 243.399  11
   4  -4  -4 1661.10 285.268   9
   4  -4  -4 1435.95 267.532   5
   4  -4  -4 1790.33 263.637  11
   4  -4  -2 1162.93 242.373   9
   4   4  -2 1301.10 231.051  11
   4  -4  -2 1275.47 241.634   5
   4  -4   0 179.370 179.219   5
  -4  -4   0 25.8747 110.056   1
   4   4   0 182.315 148.169  11
   4  -4   0 52.0120 172.475  11
   4  -4   0 44.6420 165.046   9
  -4  -4  -2 448.379 166.451   1
   4   4   2 416.579 86.4919   8
   4  -4   2 279.721 90.8810   8
   4  -4   2 481.545 191.158   5
   4  -4   2 346.804 184.496  11
   4  -4   4 353.319 95.5019   8
   4  -4   4 363.237 188.969  11
   4  -4   4 281.457 183.650   5
   4  -4   6 6.52828 75.7988   8
   4  -4   6 14.8703 176.818  11
   4  -4   6-39.5942 166.668   5
   4   4   8 8.35231 92.1255  10
   4  -4   8 21.4517 86.0080   8
   4  -4   8-63.9000 195.397  11
   4  -4  10 1084.21 145.736   8
   4  -4  10 842.096 236.860  11
   4   4  10 943.550 159.909   6
   4   4  10 951.566 158.867  10
   4  -4  12 35.1506 83.5627   8
   4   4  12-11.1847 125.022   6
   4   4  12-11.1403 107.843  10
   4  -4  14 526.327 128.984   8
   4   4  14 554.827 146.327  10
   4   4  14 589.914 166.262   6
   4  -4  16 2101.20 225.680   8
   4   4  16 2295.59 267.335  10
   4   4  16 1787.56 261.932   6
  -4  -4 -18 224.793 137.564   4
   4  -4  18 441.870 131.188   8
   4   4  18 369.409 181.671   6
  -4  -4 -20 481.862 167.746   4
   4  -4  20 396.673 119.747  13
   4   4  20 456.248 193.338   6
   4   4  22 25.6849 121.269  13
  -4  -4 -22-16.5750 127.530   4
   4  -4  22 218.003 112.836  13
   4   4  22 19.1325 157.092   6
   4   4  24-25.4815 110.532  13
   4   4  26 143.028 124.429  13
   4   4  28 573.505 138.651  13
  -4   4 -28 686.602 144.630  23
  -4  -4 -30 320.437 135.593  15
   4   4  30 482.712 110.435  13
  -4   4 -30 371.564 115.234  23
  -4   4 -32 4.27772 79.2973  23
   4   4  32-41.4699 70.5517  13
  -4  -4 -32-56.7332 96.0624  15
   4   4  32-9.72801 64.1465  14
   4   5 -31 8.26188 141.730  15
   4  -5 -31 7.71117 131.542  15
   4   5 -29 382.201 142.788  17
   4   5 -29 486.836 182.981  15
   4  -5 -29 448.731 175.521  15
  -4   5  27 277.855 157.509  19
   4   5 -27 259.706 186.716  15
   4  -5 -27 123.543 177.068  15
   4   5 -25 1017.60 232.343  15
   4  -5 -25 997.018 229.143  15
   4   5 -23 779.215 213.920  15
   4  -5 -23 1495.31 246.097  15
   4  -5 -21 1121.25 212.048  20
   4   5 -21 1582.50 249.096  15
   4  -5 -19 1151.08 203.175  20
   4   5 -19 1092.89 251.986  22
   4   5 -19 1356.80 228.444  15
   4  -5 -17 4101.06 506.147   3
   4  -5 -17 3053.06 463.504   9
   4  -5 -15 6095.14 612.993   9
   4  -5 -15 6558.52 602.474   3
   4  -5 -13 4132.60 498.904   9
   4  -5 -11 2482.86 358.347   5
   4  -5 -11 2016.34 360.637   9
   4   5 -11 2818.56 438.496  11
   4  -5 -11 1869.72 301.996  11
   4  -5  -9 780.661 272.108   5
   4   5  -9 1219.63 310.182  11
   4  -5  -9 1024.79 229.390  11
   4  -5  -7 327.970 222.949   9
   4  -5  -7 102.753 209.560   5
   4   5  -7 147.367 230.071  11
   4  -5  -7 287.817 186.402  11
   4  -5  -5 917.971 255.260   9
   4   5  -5 1058.58 265.507  11
   4  -5  -5 828.033 217.141  11
   4  -5  -3 6755.58 489.220   5
   4   5  -3 6132.00 450.530  11
   4  -5  -3 6047.37 450.656  11
   4  -5  -3 6029.98 463.027   9
   4  -5  -1 4237.86 396.079   5
   4   5  -1 4173.99 354.149  11
   4  -5  -1 4718.11 391.064   9
   4  -5   1 219.345 178.383   9
   4  -5   1 275.420 96.5681   8
   4  -5   1 218.766 205.822   5
   4  -5   1 220.214 202.862  11
   4  -5   3 198.238 86.5999   8
   4  -5   3 309.638 201.949   5
   4  -5   3 230.653 189.209  11
   4  -5   5 700.153 114.690   8
   4  -5   5 441.264 215.566  11
   4  -5   5 866.931 228.216   5
   4  -5   7 7.08831 80.7830   8
   4  -5   7 17.5593 202.632  11
   4  -5   7 63.6998 176.834   5
   4   5   7 16.0676 84.9452  10
   4  -5   9 1046.29 139.008   8
   4  -5   9 757.844 248.232  11
   4   5   9 1149.64 173.300  10
   4  -5  11 1424.61 168.673   8
   4  -5  11 1405.43 307.345  11
   4   5  11 1586.11 207.896  10
   4  -5  13 758.930 142.403   8
   4   5  13 703.825 164.294  10
   4  -5  15 263.265 106.666   8
   4   5  15 470.625 156.009  10
   4   5  17 1617.56 238.303  10
   4  -5  19 342.472 116.109  13
   4   5  19 375.580 127.716  13
  -4  -5 -19 271.214 150.621   4
   4   5  19 362.523 158.398  10
  -4  -5 -21 699.072 187.079   4
   4   5  21 701.397 146.399  13
   4   5  25 2039.74 209.378  13
   4   5  27 1449.06 176.139  13
  -4   5 -27 1561.78 186.948  23
   4   5  29 1340.89 153.802  13
  -4   5 -29 1442.58 163.879  23
  -4   5 -31 1199.28 133.262  23
   4   5  31 927.735 116.385  13
  -4  -5 -31 998.416 149.376  15
  -4   6  32 278.355 102.666  19
   4   6 -32 404.713 136.219  15
  -4   6  30 36.5171 107.191  19
   4   6 -30 59.9971 114.113  17
   4   6 -30 191.489 146.374  15
   4  -6 -30-31.7311 139.472  15
  -4   6  28 455.954 150.003  19
   4   6 -28 402.332 149.436  17
   4   6 -28 382.077 188.009  15
   4  -6 -28 599.007 180.284  15
   4   6 -26 1692.09 261.786  15
   4   6 -24 2217.76 288.016  15
   4   6 -22 3267.75 329.484  15
  -4   6  22 3704.13 423.426   6
  -4   6  22 2897.74 320.410  10
   4  -6 -20 4077.70 328.839  20
   4   6 -20 4916.96 366.083  15
  -4   6  20 4318.30 373.276  10
   4  -6 -18 6738.67 702.813   9
   4  -6 -18 6572.67 398.502  20
   4   6 -18 7637.59 441.346  15
   4  -6 -16 4242.24 519.785   3
   4  -6 -16 4504.86 550.821   9
   4  -6 -14 2670.62 444.617   9
   4  -6 -12 11974.2 835.069   9
   4  -6 -10 6349.00 496.405  11
   4  -6 -10 6721.12 557.755   5
   4  -6  -8 6447.33 574.893   9
   4  -6  -8 7218.61 518.371  11
   4  -6  -8 7275.61 561.618   5
   4  -6  -6 875.289 278.057   9
   4  -6  -6 1301.13 288.563   5
   4   6  -6 1722.19 343.318  11
   4  -6  -6 1111.63 249.140  11
   4  -6  -4 327.395 240.430   9
   4   6  -4 918.454 276.279  11
   4  -6  -4 421.975 206.813  11
   4  -6  -2 1319.02 274.247   9
   4   6  -2 1774.44 289.783  11
   4  -6  -2 1673.02 302.827   5
   4  -6  -2 1631.89 291.468  11
   4  -6   0 235.418 193.850   9
   4  -6   0 232.428 214.072   5
   4  -6   0 369.598 212.275  11
   4  -6   2-16.7549 192.154   5
   4  -6   2-50.4218 206.706  11
   4  -6   2 68.2190 80.6512   8
   4  -6   4 1178.63 146.101   8
   4  -6   4 1195.01 267.805  11
   4  -6   4 1258.33 279.814   5
   4  -6   6 2080.81 190.707   8
   4  -6   6 2582.70 360.094  11
   4   6   6 2319.34 204.270  10
   4  -6   6 2234.31 339.019   5
   4  -6   8 770.871 125.373   8
   4  -6   8 825.327 260.321  11
   4  -6   8 931.434 271.374   5
   4   6   8 983.643 155.463  10
   4  -6  10 173.885 92.0338   8
   4  -6  10 266.532 226.081  11
   4   6  10 84.6026 100.642  10
   4  -6  12-8.94510 81.1011   8
   4  -6  12 189.927 233.819  11
   4   6  12-12.0714 107.235  10
   4   6  14 922.995 185.981  10
   4   6  16 1111.54 205.274  10
   4   6  18 234.084 119.493  13
   4   6  18 162.887 133.852  10
  -4  -6 -20 1567.58 250.065   4
   4   6  20 1734.73 194.844  13
   4   6  22 2932.65 252.584  13
  -4   6 -24 3338.85 261.121  23
  -4   6 -26 3255.05 251.702  23
   4   6  26 3243.21 252.409  13
   4   6  28 2716.65 213.051  13
  -4   6 -30 3291.50 212.336  23
  -4  -6 -30 3460.15 247.756  15
   4   6  30 3115.30 204.183  13
  -4   7  31 80.7673 101.710  19
   4   7 -31 33.5506 122.899  15
   4   7 -31 72.4522 100.071  17
  -4   7  29 510.061 137.542  19
   4   7 -29 357.637 136.939  17
   4   7 -29 438.940 163.696  15
   4   7 -27 117.892 167.834  15
   4   7 -27 241.344 146.347  17
  -4   7  27 218.721 145.116  19
   4   7 -25 1753.44 262.411  15
   4   7 -23 7114.97 462.580  15
   4   7 -21 7720.33 471.218  15
  -4   7  21 7905.46 580.116   6
   4  -7 -21 6489.84 428.009  20
  -4   7  21 5786.04 460.800  10
   4  -7 -19 2615.02 495.248   9
   4   7 -19 3059.24 299.921  15
   4  -7 -19 2646.25 265.083  20
   4  -7 -17 2692.98 502.792   9
   4  -7 -15 9452.24 788.179   9
   4  -7 -13 13511.0 922.088   9
   4  -7 -11 8476.46 643.309   5
   4  -7 -11 6548.09 640.916   9
   4  -7  -9 7879.19 652.431   9
   4  -7  -9 8418.58 635.005   5
   4  -7  -9 8002.99 566.242  11
   4  -7  -7 7249.43 610.629   9
   4  -7  -7 7836.52 558.518  11
   4  -7  -7 8838.74 633.097   5
   4  -7  -5 2001.80 322.559   5
   4  -7  -5 1825.81 292.640  11
   4  -7  -5 1898.27 322.590   9
   4  -7  -3 5627.55 494.527   9
   4  -7  -3 6292.87 495.680  11
   4  -7  -1 2209.77 317.809   9
   4  -7  -1 2547.17 355.629   5
   4  -7  -1 2735.62 346.492  11
   4  -7   1 2548.22 363.333   5
   4  -7   1 2176.68 343.769  11
   4  -7   3 44.7697 85.0400   8
   4  -7   3-58.0272 206.013   5
   4  -7   5 4886.66 292.870   8
   4  -7   5 4405.10 455.994   5
   4  -7   5 4327.64 462.267  11
   4  -7   7 4123.25 451.692   5
   4  -7   7 4126.34 271.585   8
   4  -7   7 4318.28 478.135  11
   4   7   7 4563.28 300.234  10
   4  -7   9 1159.28 153.545   8
   4  -7   9 1223.12 310.547  11
   4  -7   9 983.788 292.553   5
   4   7   9 1014.36 167.424  10
   4  -7  11 319.108 108.064   8
   4  -7  11 179.679 237.442  11
   4   7  11 199.996 121.828  10
   4  -7  13 870.751 304.992  11
   4   7  13 783.250 173.374  10
   4   7  15-14.7316 123.864  10
   4   7  17 2517.89 300.184  10
   4   7  17 2583.63 222.827  13
   4   7  19 530.920 147.139  13
   4   7  19 374.563 165.318  10
   4   7  21 1233.80 178.967  13
  -4   7 -23 4410.01 299.479  23
   4   7  23 5339.09 328.876  13
  -4   7 -25 6720.21 364.056  23
  -4   7 -27 5793.06 318.371  23
  -4   7 -29 3639.48 224.424  23
  -4   7 -29 2996.69 180.554  12
   4   7  29 3552.14 220.790  13
  -4   7 -31 2347.34 157.276  23
  -4  -7 -31 1930.31 176.311  15
   4   7  31 2200.77 150.320  13
  -4   8  30 30.0453 99.8764  19
   4   8 -30 151.688 126.587  15
   4   8 -30 5.42020 106.094  17
  -4   8  28 697.247 152.901  19
   4   8 -28 664.037 157.336  17
   4   8 -28 770.723 181.930  15
   4   8 -26 2110.21 229.244  17
   4   8 -26 1809.56 246.387  15
   4   8 -24 1593.75 249.978  15
   4   8 -22 1588.37 249.301  15
  -4   8  20 2269.22 306.425  10
   4  -8 -20 1794.81 432.406   9
   4  -8 -20 3009.02 285.295  20
   4   8 -20 3392.46 324.529  15
  -4   8  20 2937.19 234.905  13
   4  -8 -18 5101.30 657.257   9
   4  -8 -18 5580.52 373.207  20
   4   8 -18 6185.86 414.301  15
  -4   8  18 5440.59 317.857  13
   4  -8 -16 6517.79 695.644   9
   4  -8 -14 7891.93 737.085   9
   4  -8 -12 14183.2 972.770   9
   4  -8 -12 13262.7 867.399   5
   4  -8 -10 8059.26 651.837   5
   4  -8  -8 6640.62 617.942   9
   4  -8  -8 6176.61 562.343   5
   4  -8  -8 6489.93 513.238  11
   4  -8  -6 740.670 284.171   5
   4  -8  -6 592.877 226.238  11
   4  -8  -6 894.196 309.807   9
   4  -8  -4 259.601 232.300   9
   4  -8  -4 635.974 263.733   5
   4  -8  -4 279.636 212.703  11
   4  -8  -2 1919.45 337.267   9
   4  -8  -2 2440.46 351.839  11
   4  -8   0 1326.18 290.030   9
   4  -8   0 1367.66 302.728  11
  -4   8   0 1193.15 144.921   7
   4  -8   0 1309.62 309.585   5
   4  -8   2 13117.2 799.000   5
   4  -8   2 12757.6 780.678  11
  -4   8  -2 11312.7 510.879   7
   4  -8   4 11243.7 763.632   5
   4  -8   4 11562.0 516.353   8
   4  -8   6 5834.68 342.427   8
   4  -8   6 7121.15 610.436  11
   4  -8   6 6669.50 585.565   5
   4  -8   8 5796.14 555.546   5
   4  -8   8 5109.05 552.235  11
   4  -8   8 5055.46 314.416   8
   4  -8  10 3437.14 467.993  11
   4   8  10 3476.17 291.495  10
   4  -8  10 3104.72 452.587   5
   4  -8  12 2539.59 438.797  11
   4   8  12 2468.56 262.840  10
   4  -8  14-61.1570 247.975  11
   4   8  14 71.9321 118.121  10
   4   8  16 196.489 111.673  13
   4   8  16 424.718 114.089  24
   4   8  16 376.881 161.330  10
   4   8  18 207.974 125.808  13
   4   8  18 33.4662 140.737  10
   4   8  20 6498.55 373.104  13
  -4   8 -22 4815.10 299.174  23
   4   8  22 4521.13 306.116  13
  -4   8 -24 2524.26 223.415  23
   4   8  24 2914.57 236.207  13
  -4   8 -26 4503.52 274.551  23
   4   8  26 4864.46 288.038  13
  -4   8 -28 5376.36 272.278  23
  -4   8 -28 4294.80 229.680  12
  -4   8 -30 2732.18 173.449  23
  -4  -8 -30 2763.57 212.905  15
   4   8  30 2828.19 178.425  13
  -4   9  29-78.9135 101.786  19
   4   9 -29 23.3104 111.338  17
  -4   9  27 123.331 127.373  19
   4   9 -27 80.7862 137.140  17
   4   9 -25 484.522 158.779  17
   4   9 -25 369.924 173.968  15
  -4   9  23 1472.12 175.706  13
   4   9 -23 1529.06 212.284  17
   4   9 -23 1387.72 236.156  15
  -4   9  21 1441.86 177.317  13
   4   9 -21 1364.06 237.932  15
   4   9 -21 1372.63 211.423  17
   4  -9 -19 2344.02 516.292   9
   4   9 -19 2192.97 278.202  15
   4  -9 -19 1932.52 235.985  20
  -4   9  19 2084.28 201.683  13
   4  -9 -17 3671.38 573.889   9
   4  -9 -17 2906.98 267.633  20
   4   9 -17 3207.07 311.987  15
  -4   9  17 3523.03 249.464  13
   4  -9 -15 8496.43 796.897   9
  -4   9  15 8596.20 412.253  13
   4  -9 -13 7113.05 727.632   9
   4  -9 -13 7926.69 674.007   5
   4  -9 -11 4443.27 509.643   5
   4  -9  -9 1491.50 361.369   9
   4  -9  -9 2214.39 378.377   5
   4  -9  -7 217.486 251.637   9
   4  -9  -7 387.975 256.656   5
   4  -9  -7 618.740 232.043  11
   4  -9  -5 25.2194 262.751   9
   4  -9  -5 283.708 238.749   5
   4  -9  -5 201.502 206.756  11
   4  -9  -3 46.5857 249.889   9
   4  -9  -3 116.851 224.251   5
   4  -9  -3 82.4313 184.979  11
   4  -9  -1 1494.85 326.397  11
   4  -9  -1 1345.52 321.806   9
  -4   9  -1 2915.86 231.582   7
   4  -9   1 3317.88 439.723   5
   4  -9   1 2940.15 406.359  11
  -4   9  -3 2564.56 224.977   7
   4  -9   3 2453.39 384.525  11
   4  -9   3 2727.32 428.719   5
   4  -9   5 16317.0 979.390   5
  -4   9  -5 15330.3 666.502   7
   4  -9   7 10953.4 810.886   5
   4  -9   7 11413.5 831.823  11
   4  -9   9 4117.97 537.904  11
   4  -9   9 4075.68 514.854   5
   4  -9  11 2327.12 434.072  11
   4  -9  11 2644.31 441.577   5
   4  -9  13 4947.72 585.217  11
   4   9  13 4201.51 348.799  10
   4   9  15 798.255 128.415  24
   4   9  15 803.458 143.968  13
   4  -9  15 904.828 344.501  11
   4   9  15 825.136 187.246  10
   4   9  17 286.493 131.314  13
   4   9  17 261.347 152.667  10
   4   9  19 42.1391 114.368  13
   4   9  21 401.494 130.955  13
   4   9  23 3295.80 257.213  13
  -4   9 -25 3523.19 223.522  12
  -4   9 -25 3198.57 228.910  23
   4   9  25 3331.87 241.391  13
  -4   9 -27 1597.71 158.016  23
  -4   9 -27 1773.98 148.300  12
   4   9  27 1865.65 168.788  13
  -4   9 -29 904.332 98.2824  12
   4  10 -30 157.956 96.7279  17
   4  10 -28 267.187 124.807  17
  -4  10  28 273.711 111.343  19
  -4  10  26 59.9915 120.114  19
   4  10 -26 104.737 134.655  17
  -4  10  24 129.806 103.723  13
   4  10 -24 162.336 145.389  17
  -4  10  22 718.898 147.544  13
   4  10 -22 707.710 176.719  17
  -4  10  20 1162.99 172.227  13
   4 -10 -18 1052.33 404.468   9
  -4  10  18 1395.72 181.951  13
   4 -10 -18 1183.23 191.762  20
   4 -10 -16 1342.65 421.975   9
  -4  10  16 1366.26 172.990  13
   4 -10 -14 664.634 361.445   9
   4  10 -14 807.251 171.016  17
  -4  10  14 895.286 150.580  13
   4  10 -14 1018.44 146.400  12
   4 -10 -12 1365.95 342.469   5
   4 -10 -10 358.010 262.038   5
   4 -10 -10 297.476 311.571   9
   4 -10  -8-62.0489 272.721   9
   4 -10  -8 213.905 274.275   5
   4 -10  -6 174.215 268.558   9
   4 -10  -6 183.091 227.566   5
   4 -10  -6 366.689 224.795  11
   4 -10  -4 2245.97 406.349   9
   4 -10  -4 2379.00 397.129   5
   4 -10  -4 2055.50 345.623  11
   4 -10  -2 2055.46 377.060   9
   4 -10  -2 2642.67 408.667   5
   4 -10  -2 2772.02 384.731  11
  -4  10   0 2033.82 204.106   7
   4 -10   0 1969.48 362.234  11
  -4  10  -2 2790.38 239.028   7
   4 -10   2 2074.18 398.618   5
   4 -10   2 2234.56 390.324  11
  -4  10  -4 3684.51 284.820   7
   4 -10   4 3514.13 474.420  11
   4 -10   4 3343.67 492.288   5
   4 -10   6 5747.98 612.682   5
  -4  10  -6 5814.62 374.671   7
   4 -10   8 8734.75 746.320   5
   4 -10   8 8686.81 755.840  11
  -4  10  -8 8177.18 473.296   7
   4 -10  10 7013.90 686.998   5
   4 -10  10 6373.53 667.975  11
  -4  10 -10 7328.79 450.887   7
   4 -10  12 3804.88 546.317  11
   4 -10  12 3588.94 524.305   5
   4  10  14 86.7868 96.4919  24
   4 -10  14 35.3766 293.975  11
   4  10  16 150.119 100.968  24
   4  10  16 152.033 124.024  13
  -4  10 -16 118.893 130.690   7
   4 -10  16-35.6273 277.893  11
   4  10  16 126.344 129.714  10
   4  10  18 313.177 125.784  13
   4  10  20 24.5910 111.232  13
   4  10  22 7.80111 105.858  13
  -4  10 -24 381.615 113.118  12
   4  10  24 415.514 123.322  13
   4  10  26 727.394 130.280  13
  -4  10 -26 669.135 110.334  12
   4  10  28 519.844 102.897  13
  -4  10 -28 442.059 85.6283  12
   4  11 -29-13.7679 93.5978  17
   4  11 -27 80.1950 119.193  17
  -4  11  25 622.225 121.961  13
   4  11 -25 561.682 152.748  17
  -4  11  23 147.818 113.522  13
  -4  11  21-54.0267 111.972  13
  -4  11  19 378.475 122.625  13
   4  11 -17 268.903 148.799  17
   4 -11 -17 400.942 374.382   9
  -4  11  17 387.228 132.804  13
   4 -11 -15-79.2537 313.212   9
   4  11 -15-79.0725 103.822  12
   4  11 -15 53.9742 142.672  17
  -4  11  15 70.5783 109.688  13
  -4  11  13 666.134 136.762  13
   4 -11 -13 537.407 358.715   9
   4  11 -13 499.103 156.946  17
   4  11 -13 626.384 131.737  12
   4 -11 -11 367.062 305.258   9
   4  11 -11 374.607 114.430  12
   4 -11 -11 621.869 281.855   5
   4  11 -11 499.098 152.517  17
  -4  11  11 446.267 126.443  13
   4 -11  -9 377.919 261.204   5
   4 -11  -9 522.980 325.679   9
   4 -11  -7 1251.14 372.423   9
   4 -11  -7 1487.03 363.154   5
   4 -11  -5 3965.24 451.337  11
   4 -11  -5 3312.18 499.473   9
   4 -11  -5 3401.87 471.957   5
   4 -11  -3 2517.25 447.006   9
   4 -11  -3 2866.08 447.615   5
   4 -11  -3 2753.05 401.135  11
   4 -11  -1 803.330 311.886   9
   4 -11  -1 833.668 324.380   5
   4 -11  -1 993.214 294.916  11
  -4  11  -1 1054.82 171.927   7
   4 -11   3 3021.13 474.500   5
  -4  11  -3 2832.44 260.401   7
   4 -11   3 2480.06 425.537  11
  -4  11  -5 2324.34 246.112   7
   4 -11   5 2214.62 424.038  11
   4 -11   5 2567.11 451.764   5
  -4  11  -7 3182.22 290.033   7
   4 -11   7 2440.96 462.782   5
  -4  11  -9 3318.65 298.616   7
   4 -11   9 2834.66 503.225  11
   4 -11   9 3001.38 498.974   5
   4  11  11 1477.56 159.214  24
  -4  11 -11 1632.70 230.319   7
   4 -11  11 1394.45 396.580  11
   4 -11  11 1285.45 405.538   5
   4  11  13 708.184 131.275  24
  -4  11 -13 713.264 182.020   7
   4 -11  13 811.433 363.786  11
   4 -11  13 563.904 316.939   5
   4  11  15 1191.72 152.285  24
   4 -11  15 819.392 371.281  11
   4  11  17 1409.68 165.115  24
   4  11  17 1333.32 174.346  13
   4  11  19 666.845 140.066  13
   4  11  21 378.932 127.140  13
   4  11  23 805.048 139.498  13
  -4  11 -23 632.646 121.111  12
  -4  11 -25 695.341 112.756  12
   4  11  25 546.435 116.063  13
   4  11  27 148.473 84.4030  13
  -4  11 -27 86.9193 73.9302  12
   4  12 -28 180.875 102.779  17
  -4  12  26 135.439 89.7434  13
  -4  12  24 515.627 118.936  13
  -4  12  22 1261.68 164.086  13
   4  12 -22 1306.89 192.778  17
  -4  12  20 1159.64 170.432  13
   4  12 -20 1179.10 197.752  17
  -4  12  18 584.691 140.625  13
   4  12 -18 599.400 135.921  12
   4  12 -18 534.076 166.499  17
   4  12 -16 193.362 149.966  17
  -4  12  16 203.996 125.745  13
   4  12 -16 324.017 117.614  12
   4 -12 -14 326.553 339.227   9
  -4  12  14 223.337 115.361  13
   4  12 -14 115.370 107.041  12
   4  12 -14 189.283 150.323  17
   4  12 -12 975.624 184.212  17
  -4  12  12 1128.23 171.512  13
   4  12 -12 875.451 148.470  12
   4 -12 -10 3528.28 579.686   9
   4  12 -10 2893.17 219.930  12
   4  12 -10 3179.66 260.693  17
   4 -12 -10 2939.36 466.994   5
   4 -12  -8 6228.82 703.397   9
   4 -12  -8 5815.99 624.696   5
   4  12  -8 6175.80 325.257  12
   4  12  -8 6682.18 367.201  17
  -4  12   8 5657.63 322.913  13
   4 -12  -6 347.834 340.318   9
   4 -12  -6 1165.75 339.033   5
   4 -12  -4 721.326 347.133   9
   4 -12  -4 615.027 292.962   5
   4 -12  -4 612.812 260.475  11
   4 -12  -2 1133.96 364.070   9
   4 -12  -2 1679.56 390.361   5
   4 -12  -2 1151.33 311.062  11
   4 -12   0 761.517 341.220   5
   4 -12   0 930.124 315.956  11
  -4  12  -2 1683.44 219.567   7
   4 -12   2 1433.11 361.950  11
  -4  12  -4 1582.48 213.403   7
   4 -12   4 1486.71 378.633  11
   4 -12   4 1542.18 423.420   5
  -4  12  -6 703.263 176.010   7
   4 -12   6 435.867 319.303  11
   4 -12   6 554.183 341.576   5
   4  12   8 401.223 114.894  24
  -4  12  -8 369.924 151.495   7
   4 -12   8 285.977 307.655   5
   4  12  10 461.687 119.498  24
  -4  12 -10 617.576 178.106   7
   4 -12  10 591.159 341.888  11
   4 -12  10 219.838 278.264   5
   4  12  12 445.234 120.654  24
  -4  12 -12 523.263 172.976   7
   4 -12  12 608.601 358.615  11
   4 -12  12 148.403 285.696   5
   4  12  14 498.873 124.349  24
   4 -12  14 614.172 368.592  11
   4  12  16 1541.78 171.521  24
  -4  12 -16 2053.39 183.538  12
   4  12  18 607.002 133.373  13
  -4  12 -18 588.439 129.357  12
   4  12  20 1000.21 153.593  13
  -4  12 -20 1220.37 151.412  12
   4  12  22 2889.25 215.975  13
   4  12  24 1319.62 146.686  13
  -4  12 -24 1331.89 138.427  12
  -4  12 -26 1596.52 131.426  12
   4  12  26 1897.93 150.450  13
   4  13 -27 199.870 99.8541  17
  -4  13  25 563.374 108.108  13
   4  13 -25 672.272 139.179  17
  -4  13  23 554.447 121.928  13
   4  13 -23 628.199 148.489  17
   4  13 -21 2200.87 228.624  17
  -4  13  21 2245.32 203.224  13
   4  13 -19 2208.93 190.505  12
   4  13 -19 2066.46 232.081  17
  -4  13  19 2557.53 221.732  13
   4  13 -17 3856.06 300.870  17
   4  13 -17 3935.79 258.671  12
  -4  13  17 4199.63 287.569  13
   4  13 -15 2600.77 218.656  12
   4  13 -15 2707.29 258.183  17
  -4  13  15 3053.70 242.459  13
   4  13 -13 1496.90 176.367  12
   4  13 -13 1482.00 206.036  17
   4 -13 -11 984.290 405.315   9
  -4  13  11 1315.88 182.218  13
   4  13 -11 1217.94 164.235  12
   4  13 -11 1105.40 192.522  17
   4 -13  -9 2148.26 513.340   9
   4  13  -9 2893.25 224.499  12
   4 -13  -9 2424.37 452.986   5
   4  13  -9 2999.57 257.319  17
  -4  13   9 2610.66 228.389  13
  -4  13   7 1063.66 157.498  13
   4 -13  -7 1236.80 360.333   5
   4 -13  -7 840.536 396.171   9
   4  13  -7 1136.44 154.691  12
   4  13  -7 1166.76 191.144  17
  -4  13   5 55.6513 93.5882  13
   4 -13  -5 254.592 312.842   9
   4 -13  -5 328.139 269.419   5
   4  13  -3 2612.53 206.392  24
   4  13  -3 3052.02 222.965  12
   4 -13  -3 2091.65 450.181   9
   4 -13  -3 2358.67 466.671   5
  -4  13   3 2507.33 215.477  13
   4  13  -1 823.296 135.372  24
   4  13  -1 997.525 144.179  12
   4 -13  -1 1353.75 405.575   5
   4 -13  -1 847.180 321.068  11
   4  13   1 268.284 107.608  24
   4 -13   1 346.565 301.453   5
   4 -13   1 339.698 285.607  11
   4  13   1 168.684 103.411  12
   4  13   3 58.5850 93.0226  24
   4  13   3 206.743 109.917  12
  -4  13  -3 133.144 121.978   7
   4 -13   3 355.740 316.040   5
   4 -13   3 294.018 290.234  11
   4  13   5 38.0043 97.4585  12
  -4  13  -5-69.8409 116.070   7
   4 -13   5 34.4782 261.538  11
   4 -13   5 146.216 310.898   5
   4  13   7-6.82827 90.9869  24
   4  13   7-38.5310 101.182  12
  -4  13  -7 173.307 146.981   7
   4 -13   7-36.2121 297.305  11
   4 -13   7-150.101 292.671   5
   4  13   9 125.737 104.929  24
  -4  13  -9 178.939 136.614   7
   4 -13   9 344.389 310.340   5
   4  13  11 120.616 100.539  24
  -4  13 -11 112.666 101.778  12
  -4  13 -11 184.396 137.960   7
   4 -13  11 116.263 289.764  11
   4 -13  11-77.0980 288.229   5
   4  13  13 156.062 103.429  24
  -4  13 -13 203.312 99.4246  12
   4  13  15 104.073 99.9364  24
  -4  13 -15 181.548 105.346  12
   4  13  17 816.134 132.833  24
  -4  13 -17 970.814 142.222  12
  -4  13 -19 788.396 133.970  12
   4  13  19 774.227 138.861  13
  -4  13 -21 2610.25 191.148  12
   4  13  21 2462.33 194.928  13
   4  13  23 2384.20 179.146  13
  -4  13 -25 2127.69 145.432  12
   4  13  25 1973.45 149.223  13
   4  14 -26 292.759 99.0869  17
  -4  14  24 1094.79 131.364  13
   4  14 -24 818.464 143.294  17
   4  14 -22 1885.05 199.207  17
  -4  14  22 1763.11 172.063  13
   4  14 -20 1515.77 157.597  12
   4  14 -20 1390.58 192.295  17
  -4  14  20 1567.32 176.830  13
   4  14 -18 1745.22 173.404  12
   4  14 -18 1565.05 208.464  17
  -4  14  18 1849.65 198.686  13
   4  14 -16 4646.51 286.211  12
   4  14 -16 5008.06 333.685  17
  -4  14  16 5347.35 325.809  13
   4  14 -14 8216.20 403.282  12
   4  14 -14 8781.84 452.937  17
   4  14 -12 5970.46 335.300  12
   4  14 -12 6233.30 380.282  17
  -4  14  12 6667.96 367.229  13
   4 -14 -10-41.8292 312.736   9
  -4  14  10 31.6472 111.595  13
   4  14 -10 70.1697 111.658  12
   4  14 -10 26.2669 131.408  17
   4 -14  -8 244.649 338.850   9
  -4  14   8 84.5101 100.550  13
   4 -14  -8 369.381 298.334   5
   4  14  -8 201.345 117.507  12
   4 -14  -6 78.5506 314.498   9
  -4  14   6 66.8509 104.784  13
   4 -14  -6 102.569 244.089   5
   4  14  -4 1459.83 171.579  24
   4 -14  -4 1496.10 431.148   9
   4  14  -4 1682.34 177.973  12
   4 -14  -4 1253.11 388.964   5
  -4  14   4 1615.40 180.712  13
   4  14  -2 560.375 124.966  24
  -4  14   2 299.257 110.157  13
   4  14  -2 312.517 124.874  12
   4 -14  -2 248.537 318.849   5
   4  14   0 73.6941 94.5032  24
   4 -14   0 145.290 283.294   5
   4  14   0 39.5013 100.603  12
   4 -14   0 345.267 292.996  11
  -4  14   0 17.7975 86.0735  24
  -4  14  -2 95.7706 126.503   7
   4  14   2 27.2263 97.1868  24
  -4  14  -2 42.8284 85.9402  24
   4  14   2-45.8980 105.680  12
   4 -14   2 111.689 278.347   5
   4 -14   2 66.3901 251.806  11
   4  14   4 761.417 136.057  24
   4  14   4 656.527 134.806  12
  -4  14  -4 547.359 122.566  24
  -4  14  -4 503.464 168.969   7
   4 -14   4 876.359 391.244   5
   4 -14   4 769.782 350.852  11
  -4  14  -6 1732.56 175.275  24
   4  14   6 1541.53 174.541  12
  -4  14  -6 2005.05 261.567   7
   4 -14   6 1750.55 448.681   5
   4 -14   6 1830.55 455.212  11
   4  14   8 256.884 111.724  24
  -4  14  -8 560.770 170.920   7
   4 -14   8 380.085 327.064  11
   4 -14   8 276.175 316.065   5
   4  14  10 107.728 105.428  24
   4 -14  10-39.5479 304.261   5
   4  14  12 64.0806 98.3263  24
  -4  14 -12-54.0533 94.0004  12
  -4  14 -14 6.06647 94.9488  12
   4  14  14 20.6938 95.2595  24
   4  14  16 1027.71 139.904  24
  -4  14 -16 1021.61 135.599  24
  -4  14 -16 893.393 142.035  12
  -4  14 -18 239.551 92.4622  24
  -4  14 -18 84.6789 96.4111  12
  -4  14 -20 530.979 100.396  24
  -4  14 -20 574.238 115.644  12
  -4  14 -22 1258.33 128.052  12
   4  14  22 1161.86 128.962  13
   4  14  24 1070.65 110.236  13
   4  15 -23 775.758 136.262  17
  -4  15  23 844.366 117.314  13
  -4  15  21 1002.75 139.583  13
   4  15 -21 970.249 122.013  12
   4  15 -21 1152.61 159.603  17
  -4  15  19 1092.41 154.953  13
   4  15 -19 998.622 175.679  17
   4  15 -19 994.969 137.888  12
   4  15 -17 3630.89 241.771  12
   4  15 -17 3876.71 281.258  17
   4  15 -15 3809.11 252.171  12
   4  15 -15 3655.47 281.540  17
   4  15 -13 3659.25 252.742  12
   4  15 -13 3591.51 283.582  17
  -4  15  13 3711.13 274.373  13
   4  15 -11 3338.52 246.221  12
  -4  15  11 3735.22 269.114  13
   4  15  -9 2151.03 206.158  12
  -4  15   9 1738.60 198.110  13
  -4  15   7 369.267 123.819  13
   4 -15  -7-69.0013 258.049   5
   4  15  -5 2462.23 202.982  24
   4  15  -5 2545.13 214.704  12
   4 -15  -5 1808.94 431.814   5
   4 -15  -5 1778.95 469.332   9
  -4  15   5 2404.11 217.770  13
   4  15  -3 62.1167 104.722  12
   4  15  -3 40.5816 100.776  24
   4 -15  -3 36.3762 271.970   5
  -4  15   3 79.8926 107.411  13
   4  15  -1 41.3056 100.267  24
  -4  15   1 48.9521 87.3801  24
  -4  15   1 176.124 109.530  13
   4  15  -1-6.82832 104.342  12
   4 -15  -1-149.084 282.728   5
   4  15   1 1335.70 170.058  24
  -4  15  -1 1072.39 158.724  13
   4  15   1 1368.15 168.335  12
   4 -15   1 1374.10 405.137   5
   4 -15   1 1187.44 375.203  11
  -4  15  -1 1329.20 155.650  24
  -4  15  -3 1335.56 156.958  24
   4  15   3 1512.65 173.422  24
   4  15   3 1457.43 170.544  12
  -4  15  -3 1467.72 230.873   7
   4 -15   3 1076.47 374.620  11
   4 -15   3 1521.98 429.360   5
  -4  15  -5 3771.52 241.296  24
   4  15   5 2816.40 223.735  12
  -4  15  -5 3681.52 348.770   7
   4 -15   5 3531.14 589.608   5
   4 -15   5 3161.04 543.231  11
   4  15   7 4577.44 286.896  24
  -4  15  -7 4938.30 285.071  24
   4  15   9 2937.94 227.176  24
   4  15  11 621.652 129.202  24
  -4  15 -11 587.674 123.065  24
   4  15  13 94.9995 95.3309  24
  -4  15 -13 34.6359 93.3527  12
  -4  15 -13 88.1260 95.1773  24
   4  15  15-44.2393 94.1582  24
  -4  15 -15 88.4969 90.4666  24
  -4  15 -15-129.737 97.0407  12
  -4  15 -17-63.8489 83.2764  24
  -4  15 -17 79.8285 92.8131  12
  -4  15 -19 22.7619 74.9913  24
  -4  15 -19 86.7483 86.0798  12
  -4  15 -21 452.099 94.3343  12
   4 -15  23 270.516 109.769  22
  -4  15 -23 720.852 91.4848  12
  -4  16  22 320.272 92.5764  13
   4  16 -20 828.400 112.408  12
  -4  16  20 788.687 124.916  13
   4  16 -18 733.329 122.828  12
   4  16 -16 1904.05 176.499  12
  -4  16  16 2129.76 200.588  13
   4  16 -14 2723.03 215.926  12
  -4  16  14 2632.64 224.648  13
   4  16 -12 2606.57 215.627  12
  -4  16  12 3161.16 247.428  13
  -4  16  10 755.209 148.187  13
   4  16 -10 815.396 151.467  12
  -4  16   8 612.605 140.593  13
   4  16  -6 239.019 103.939  24
   4  16  -6 272.318 124.828  12
  -4  16   6 105.443 110.675  13
   4  16  -4 1006.74 149.522  24
   4  16  -4 1079.13 162.422  12
  -4  16   4 1110.24 160.241  13
   4  16  -2 2864.33 226.736  24
   4  16  -2 3248.08 241.189  12
  -4  16   2 3240.80 239.351  13
   4  16   0 2045.09 196.086  24
  -4  16   0 2085.63 185.065  24
   4  16   0 2002.44 195.146  12
  -4  16   0 2294.51 203.050  13
   4  16   2 3478.59 248.999  24
   4  16   2 3433.92 241.142  12
  -4  16  -2 3362.60 235.615  24
   4  16   4 7946.57 402.693  24
   4  16   4 8377.57 397.322  12
  -4  16  -4 8860.15 401.131  24
  -4  16  -6 8113.79 387.127  24
   4  16   6 8001.92 395.176  24
   4  16   8 4011.23 267.190  24
  -4  16  -8 4463.31 268.678  24
   4  16  10 3039.40 227.591  24
  -4  16 -12 2444.54 195.697  24
   4  16  12 2824.17 212.269  24
  -4  16 -14 741.197 119.454  12
   4  16  14 582.943 121.453  24
  -4  16 -14 780.558 122.719  24
   4  16  16 32.0725 83.9447  24
  -4  16 -16 61.3377 80.5382  24
  -4  16 -16-29.4159 85.7340  12
  -4  16 -18 130.696 76.8617  24
  -4  16 -18 97.3311 82.6576  12
  -4  16 -20 75.8752 74.2552  12
  -4  16 -20-3.42038 59.6556  24
  -4  16 -22 51.2627 63.4302  12
   4  17 -19-23.6678 75.5322  12
  -4  17  17 567.192 119.811  13
   4  17 -17 463.214 105.234  12
  -4  17  15 680.029 133.712  13
   4  17 -15 544.035 122.200  12
  -4  17  13 823.885 148.364  13
   4  17 -13 619.082 129.462  12
   4  17 -11 1301.13 164.759  12
  -4  17  11 1284.27 169.573  13
  -4  17   9 36.2230 103.026  13
  -4  17   7 195.159 115.530  13
   4  17  -7 220.854 118.115  12
   4  17  -5 433.135 117.790  24
  -4  17   5 527.880 129.481  13
   4  17  -5 580.730 133.482  12
   4  17  -3 192.121 101.376  24
   4  17  -3 134.720 109.731  12
  -4  17   3 278.566 115.182  13
   4  17  -1 4613.37 278.666  24
   4  17  -1 4422.95 274.330  12
  -4  17   1 4216.73 255.937  24
   4  17   1 8713.31 413.721  24
  -4  17  -1 8552.96 400.416  24
   4  17   1 9210.63 415.311  12
   4  17   3 7631.92 388.529  24
  -4  17  -3 8579.06 389.795  24
   4  17   3 7990.30 381.834  12
  -4  17  -5 8171.72 385.706  24
  -4  17  -7 8343.05 384.822  24
   4  17   7 7683.65 384.709  24
   4  17   9 3295.72 233.243  24
   4  17  11 3435.26 231.799  24
  -4  17 -11 3615.80 229.868  24
  -4  17 -13 2988.73 204.179  24
   4  17  13 2981.27 204.863  24
  -4  17 -15 1866.35 154.369  24
  -4  17 -15 1903.74 151.917  12
   4  17  15 1947.42 158.271  24
  -4  17 -17 432.307 87.7880  24
  -4  17 -17 474.379 93.8162  12
  -4  17 -19 199.894 66.6426  24
  -4  17 -19 253.154 77.2465  12
  -4  18  18-26.2761 74.7057  13
   4  18 -18 21.4193 71.7923  12
  -4  18  16 15.3761 83.9090  13
   4  18 -16 56.4777 80.3448  12
  -4  18  14 5.71643 88.2695  13
   4  18 -14 89.4993 91.2900  12
  -4  18  12 135.406 97.3811  13
   4  18 -12 158.547 105.694  12
  -4  18  10-6.42926 96.1363  13
  -4  18   8 209.648 110.463  13
   4  18  -8 377.600 117.670  12
   4  18  -6 824.816 128.483  24
  -4  18   6 943.649 144.180  13
   4  18  -6 866.816 146.201  12
   4  18  -4 218.453 102.789  24
  -4  18   4 180.619 106.072  13
   4  18  -4 207.948 113.257  12
   4  18  -2 3086.24 219.771  24
   4  18  -2 2922.55 220.173  12
   4  18   0 3789.18 245.738  24
  -4  18   0 3518.97 229.519  24
   4  18   0 3658.39 241.884  12
   4  18   2 5126.81 288.012  24
  -4  18  -2 4591.76 267.695  24
   4  18   2 4762.76 274.649  12
   4  18   4 5975.15 318.970  24
  -4  18  -4 5764.64 306.419  24
   4  18   6 6577.40 337.364  24
  -4  18  -6 6489.47 324.854  24
   4  18   8 4573.64 269.699  24
  -4  18  -8 4774.58 265.374  24
   4  18  10 3273.17 219.201  24
  -4  18 -12 3044.70 195.718  24
   4  18  12 2745.61 193.155  24
   4  18  14 2178.90 160.445  24
  -4  18 -14 2110.55 157.823  24
  -4  18 -16 2331.37 150.791  24
  -4  18 -16 2286.95 145.038  12
  -4  18 -18 653.873 79.8079  24
  -4  18 -18 659.290 83.4735  12
  -4  19  17 267.806 79.3619  13
   4  19 -17 352.311 77.5297  12
   4  19 -15 258.683 84.7402  12
  -4  19  15 211.389 87.0073  13
  -4  19  13 388.604 101.206  13
  -4  19  11 331.358 104.233  13
  -4  19   9 860.401 129.608  13
   4  19  -9 1113.99 139.323  12
  -4  19   7 764.657 128.754  13
   4  19  -7 957.880 136.339  12
   4  19  -5 849.381 124.884  24
   4  19  -5 896.861 137.500  12
   4  19  -3 712.925 121.128  24
   4  19  -3 801.992 132.900  12
   4  19  -1 777.449 126.021  24
  -4  19   1 745.336 114.652  24
   4  19  -1 921.459 135.415  12
   4  19   1 1824.22 171.960  24
  -4  19  -1 1942.64 165.635  24
   4  19   1 1811.69 167.599  12
   4  19   3 2322.77 185.972  24
  -4  19  -3 2109.79 173.187  24
  -4  19  -5 1865.73 161.185  24
  -4  19  -7 1830.06 157.944  24
   4  19   7 1707.81 161.853  24
  -4  19  -9 1234.58 132.795  24
   4  19   9 1252.01 138.514  24
   4  19  11 2984.29 190.891  24
  -4  19 -11 3138.40 191.131  24
  -4  19 -13 1937.53 143.460  24
   4  19  13 2075.81 147.305  24
  -4  19 -15 1127.32 102.594  24
   4  20 -12 624.720 99.6652  12
  -4  20  12 692.836 95.1876  13
  -4  20  10 625.803 102.234  13
   4  20 -10 847.120 114.269  12
   4  20  -8 1423.53 139.322  12
  -4  20   8 1174.50 126.626  13
   4  20  -6 1776.55 142.227  24
   4  20  -6 1499.96 144.351  12
   4  20  -4 82.5009 77.5418  24
   4  20  -4 42.4192 87.1769  12
   4  20  -2 271.456 90.8680  24
   4  20  -2 117.463 87.6730  12
   4  20   0 139.946 87.2029  24
  -4  20   0 101.129 78.5655  24
   4  20   0 36.4773 83.1320  12
   4  20   2 477.654 105.009  24
  -4  20  -2 480.863 99.2753  24
  -4  20  -4 208.445 84.7978  24
   4  20   6 171.014 89.2902  24
  -4  20  -6 237.648 83.1333  24
  -4  20  -8 24.8629 71.4866  24
   4  20   8 35.3799 76.5041  24
   4  20  10 82.9674 74.6593  24
   4  20  12 900.059 97.2406  24
  -4  20 -12 1031.94 99.5588  24
   4  21  -9 735.843 94.4563  12
   4  21  -7 447.102 88.1947  12
   4  21  -5 133.036 68.5470  24
   4  21  -5 300.980 84.9018  12
   4  21  -3-15.0523 66.3335  24
   4  21  -3 32.8069 72.5586  12
   4  21  -1 123.135 73.8853  24
   4  21   1 40.6065 70.4436  24
  -4  21  -1 45.3690 65.4716  24
   4  21   3 390.977 87.4876  24
  -4  21  -3 317.516 77.0276  24
  -4  21  -5 143.524 68.3364  24
   4  21   7 168.094 73.2913  24
  -4  21  -7 62.8012 64.2055  24
  -4  21  -9 232.526 65.9718  24
   5   0 -33 19.0184 110.859  15
  -5   0  31 6.07749 97.9539  19
   5   0 -31 79.9436 148.063  15
  -5   0  29-7.87934 116.074  19
   5   0 -29 55.0486 166.433  15
   5   0 -27-380.445 210.905  22
  -5   0  27-101.391 131.144  19
   5   0 -27 24.9604 179.675  15
   5   0 -25-279.863 198.027  22
   5   0 -25 13.2358 199.426  15
   5   0 -23-347.007 247.249  22
   5   0 -23-52.7161 196.404  15
  -5   0  21 123.075 171.689   6
   5   0 -21-150.638 179.235  15
   5   0 -19 55.5326 219.701  22
   5   0 -19-255.393 191.173  20
   5   0 -19 500.518 313.586  11
   5   0 -19-11.5823 156.469  15
   5   0 -17-27.3029 268.901  11
   5   0 -17-31.0332 260.927   3
   5   0 -15-123.885 246.122  11
   5   0 -15-193.913 251.198   3
   5   0 -13-156.118 235.852  11
   5   0 -11 108.603 234.688   3
   5   0 -11 99.6654 215.377  11
   5   0  -9 38.3439 212.892   3
   5   0  -9 35.7249 195.689  11
   5   0  -7 236.728 227.488   3
   5   0  -5-14.6357 170.966  11
   5   0  -3 10.8849 69.7864   8
   5   0  -3 107.938 167.729  11
   5   0  -1 44.2259 72.9788   8
   5   0  -1-50.3004 150.393  11
  -5   0   1-19.8168 56.8167   2
   5   0   1-29.0712 77.1182   8
  -5   0  -1-31.2112 70.9045   4
   5   0   1 47.3910 160.770  11
   5   0   3 12.7084 80.6557   8
  -5   0  -3 24.6514 78.6248   4
   5   0   3-22.6450 148.053  11
   5   0   5 56.8922 83.5768   8
  -5   0  -5 7.15313 87.9773   4
   5   0   7 56.2769 93.3462   8
  -5   0  -7-32.8345 87.4285   4
  -5   0  -9-28.0870 86.5648   4
   5   0   9 36.4122 96.9546   8
  -5   0 -11-42.4497 108.865   4
  -5   0 -13 83.7215 130.130   4
   5   0  13 11.5257 99.1414   8
   5   0  15-12.7935 106.310   8
  -5   0 -17-14.7744 122.770   4
   5   0  17 13.9790 110.490   8
   5   0  19 8.09340 110.800  13
  -5   0 -19 16.0218 116.210   4
   5   0  19-44.8707 119.765   8
   5   0  21 8.42463 114.833  13
   5   0  21-77.6642 130.605   8
   5   0  23 8.40603 117.082  13
   5   0  25 39.7057 108.243  13
   5   0  27-70.0072 102.742  13
   5   0  27 5.93080 95.5903  14
   5   0  29-5.64097 85.8862  13
   5   0  29 27.9262 78.4956  14
   5   0  31 55.3539 70.0666  13
  -5   0 -31-23.5207 82.2634  23
  -5   1  32 575.537 118.492  19
   5   1 -32 683.463 165.127  15
   5  -1 -32 697.237 159.237  15
  -5   1  30 475.396 133.564  19
   5   1 -30 642.469 189.396  15
   5  -1 -30 678.829 189.878  15
  -5  -1  28 621.437 147.371  19
  -5   1  28 517.070 159.283  19
   5   1 -28 724.432 212.214  15
   5  -1 -28 596.936 207.551  15
   5  -1 -26 126.820 171.780  22
   5   1 -26-214.362 215.423  22
  -5  -1  26 267.915 141.181  19
   5   1 -26 182.061 186.443  15
   5  -1 -26 38.5600 185.746  15
   5   1 -24-149.846 198.720  22
   5  -1 -24-389.533 238.782  22
   5  -1 -24 39.5938 183.855  15
   5   1 -24 66.6668 180.149  15
  -5   1  22 56.3532 166.869   6
   5   1 -22-382.826 260.183  22
   5  -1 -22 60.4243 196.613  22
   5   1 -22 64.9922 184.089  15
   5  -1 -22 231.631 178.474  15
   5  -1 -20 251.981 207.180  22
   5   1 -20-143.691 192.526  20
   5  -1 -20-43.7204 189.078  20
   5   1 -20 245.164 226.531  22
   5   1 -20 146.070 181.355  15
   5  -1 -20 216.561 187.681  15
   5   1 -18 787.994 353.589  11
   5  -1 -18 583.613 296.664  11
   5  -1 -18 810.912 338.464   3
   5   1 -16 481.164 300.918  11
   5  -1 -16 229.737 253.710  11
   5  -1 -16 379.951 302.288   3
   5  -1 -14 78.4413 232.278   3
   5   1 -14 24.0659 256.324  11
   5  -1 -14 46.3223 214.155  11
   5   1 -12-150.797 266.374  11
   5  -1 -12-20.8192 190.636  11
   5   1 -12 209.399 231.081   3
   5   1 -10 40.9976 219.992   3
   5  -1 -10 226.533 234.780   3
   5   1 -10 365.155 224.587  11
   5  -1 -10 262.391 219.023  11
   5   1  -8 324.268 220.373   3
   5   1  -8 34.3092 189.244  11
   5  -1  -8 50.8544 194.434  11
   5   1  -6 94.9221 205.909   3
   5   1  -6 184.927 181.144  11
   5   1  -4 152.302 177.553   3
   5   1  -4 90.7486 76.5426   8
   5   1  -4 83.5917 175.051  11
   5  -1  -4 158.311 187.304  11
   5   1  -2 96.5385 159.303   3
   5  -1  -2 11.7142 80.1888   8
   5   1  -2 5.11186 69.9865   8
   5  -1  -2 149.887 164.891   5
   5   1  -2 152.817 165.718  11
   5  -1  -2 175.243 176.268  11
  -5  -1   2 5.11281 64.2367   2
   5  -1   0 23.8687 83.4640   8
   5   1   0 5.37410 65.0068   8
   5  -1   0-33.7734 151.393   5
   5   1   0-82.4563 170.210  11
   5  -1   0 38.3941 164.915  11
  -5   1   0 15.2848 55.4323   2
  -5   1  -2 389.405 99.2891   4
   5  -1   2 477.303 106.780   8
   5   1   2 294.864 86.2412   8
   5   1   2 417.967 173.071  11
   5  -1   2 568.487 196.946  11
   5  -1   4 860.402 125.074   8
   5   1   4 891.372 128.646   8
  -5   1  -4 902.247 130.272   4
   5  -1   4 935.687 203.478  11
   5   1   6 22.7967 86.0552   8
  -5   1  -6-7.66371 90.0649   4
   5  -1   6 75.8091 86.3999   8
  -5   1  -8 552.187 130.215   4
   5   1   8 659.119 134.960   8
  -5   1 -10 1065.80 167.252   4
   5   1  10 1192.86 170.343   8
  -5  -1 -10 969.330 160.843   4
  -5   1 -12 6960.49 430.236   4
  -5  -1 -12 7284.96 431.915   4
   5   1  12 7007.34 429.827   8
   5  -1  12 7146.26 423.402   8
   5  -1  14 8096.35 471.801   8
  -5   1 -16 4082.60 352.481   4
  -5  -1 -16 4334.43 360.065   4
   5  -1  16 4400.13 349.442   8
   5   1  16 4602.71 365.976   8
   5  -1  18 1440.62 217.362   8
   5  -1  18 1343.81 175.003  13
   5   1  18 1535.42 230.593   8
  -5   1 -18 1545.18 239.582   4
  -5  -1 -18 1536.49 238.129   4
   5  -1  20 1696.35 193.127  13
   5   1  20 1419.72 191.463  13
   5   1  20 1434.76 244.115   8
  -5  -1 -20 2039.07 269.169   4
   5  -1  20 1486.90 231.475   8
   5  -1  22 1610.33 187.027  13
   5   1  22 1320.72 185.586  13
   5  -1  24 728.517 153.016  13
   5   1  24 826.009 159.073  13
   5   1  26 221.314 120.444  13
   5  -1  26 258.136 120.565  13
   5  -1  26 266.018 110.419  14
   5   1  28-58.2249 98.1494  13
   5  -1  28-30.9706 96.6203  13
   5   1  28 71.7478 96.2518  14
   5  -1  30-41.7154 80.8346  13
   5   1  30 59.3933 83.2296  13
   5   1  30 20.5258 71.0108  14
  -5  -1 -32 37.1996 73.4375  23
  -5   1 -32 42.0005 80.3036  23
   5  -2 -33 1391.71 168.295  15
  -5   2  31 1396.10 170.415  19
  -5   2  29 1564.30 201.166  19
   5   2 -29 2011.01 258.262  15
   5  -2 -29 2182.15 257.761  15
  -5   2  27 2338.50 246.945  19
   5   2 -27 1805.82 265.908  15
   5  -2 -27 2531.95 295.492  15
   5   2 -25 110.888 211.319  22
   5  -2 -25 337.126 179.514  22
   5   2 -25 1163.69 237.864  15
   5  -2 -25 878.507 221.529  15
   5  -2 -23 179.589 199.382  22
   5   2 -23 338.870 223.927  22
   5   2 -23 756.358 227.353  15
   5  -2 -23 610.261 210.315  15
  -5   2  21 396.163 196.716   6
   5  -2 -21 150.038 176.573  20
   5  -2 -21 314.666 193.318  22
   5   2 -21 406.658 196.416  15
   5  -2 -21 409.733 204.695  15
   5   2 -19 440.724 252.705  22
   5  -2 -19 283.559 206.080  22
   5  -2 -19 86.3034 163.772  20
   5   2 -19 318.673 182.326  15
   5  -2 -19 102.931 162.079  15
   5  -2 -19 236.686 297.279   3
   5   2 -17 461.024 342.623  11
   5  -2 -17 26.2101 251.498  11
   5  -2 -17-61.8005 256.778   3
   5  -2 -15 195.316 247.921   3
   5   2 -15 339.837 286.430  11
   5  -2 -15 96.2737 213.872  11
   5   2 -13 727.884 281.455  11
   5  -2 -13 632.697 263.106  11
   5   2 -13 582.432 292.842   3
   5  -2 -13 774.640 276.274   3
   5   2 -11-20.9456 256.195  11
   5  -2 -11 79.0499 197.908  11
   5   2 -11-22.2885 228.628   3
   5   2  -9 298.932 224.819  11
   5  -2  -9 89.8748 195.673  11
   5   2  -9 391.074 253.296   3
   5   2  -7 765.595 234.328  11
   5  -2  -7 629.172 226.252  11
   5   2  -7 377.352 214.968   3
   5   2  -5 659.998 234.746   3
   5  -2  -5 725.024 241.372   5
   5   2  -5 655.873 228.543  11
   5   2  -3 1771.44 262.273   3
   5  -2  -3 1950.26 175.348   8
   5  -2  -3 1877.48 279.649   5
   5   2  -3 1571.40 258.339  11
   5  -2  -3 2017.48 293.513  11
   5   2  -1 1625.21 142.330   8
   5  -2  -1 1644.98 163.892   8
   5  -2  -1 1387.63 246.306   5
   5   2  -1 1738.72 254.463  11
   5  -2  -1 1662.55 268.517  11
   5  -2   1 2901.17 210.199   8
   5   2   1 2742.83 190.297   8
  -5   2  -1 2831.44 188.413   2
   5   2   1 2683.87 286.270  11
   5  -2   1 3130.82 323.457  11
   5  -2   1 2538.32 286.768   5
  -5   2  -3 99.8744 81.2484   4
   5  -2   3 40.6273 79.5926   8
   5   2   3 62.0141 78.7359   8
   5  -2   3 26.8127 162.176  11
   5  -2   5 256.571 102.898   8
  -5   2  -5 340.841 103.903   4
   5   2   5 293.339 98.3280   8
   5  -2   5 432.946 183.793  11
  -5   2  -7 1538.70 179.496   4
   5  -2   7 1134.81 227.795  11
   5   2   7 1403.42 172.473   8
   5  -2   9 10776.4 503.982   8
  -5   2  -9 9820.75 506.466   4
   5   2   9 10587.1 512.019   8
  -5   2 -11 13926.6 645.110   4
   5  -2  11 13703.0 630.502   8
   5   2  11 14467.4 653.273   8
  -5   2 -13 12652.2 637.731   4
   5  -2  13 13276.0 620.809   8
   5  -2  15 15471.4 716.812   8
  -5  -2 -15 15386.6 750.193   4
   5  -2  17 6813.97 442.558   8
  -5  -2 -17 6599.73 467.071   4
   5  -2  19 4799.90 380.746   8
  -5  -2 -19 5691.19 434.385   4
   5   2  19 5137.76 411.812   8
   5  -2  19 5487.49 324.715  13
  -5  -2 -21 3825.43 377.260   4
   5  -2  21 3885.30 347.457   8
   5   2  21 4124.33 378.022   8
   5  -2  21 3938.62 281.604  13
   5   2  23 1495.27 195.482  13
   5  -2  23 1300.76 178.235  13
   5  -2  23 1590.96 174.662  14
   5  -2  25 1972.46 184.417  14
   5  -2  25 2052.95 202.861  13
   5   2  25 2202.78 211.999  13
   5   2  27 642.083 133.834  13
   5  -2  27 343.184 115.222  13
   5  -2  29-77.8053 87.4777  13
   5   2  29-5.77288 89.7444  13
  -5   2 -29 86.1893 102.618  23
   5   2  29 49.4956 83.7140  14
  -5  -2 -31 461.631 102.263  23
   5   2  31 540.021 94.0758  13
  -5   2 -31 514.149 107.969  23
   5   2  31 462.054 86.7593  14
  -5   3  32 1934.19 172.230  19
   5   3 -32 2062.91 212.250  15
   5  -3 -32 2190.05 206.749  15
  -5   3  30 1995.13 203.113  19
   5  -3 -30 1702.42 226.376  15
  -5   3  28 3514.66 279.668  19
   5  -3 -28 4194.99 340.864  15
   5  -3 -26 2082.43 260.955  22
   5  -3 -26 3023.49 313.611  15
   5  -3 -24 1060.27 231.980  22
   5  -3 -24 1739.51 273.067  15
  -5   3  22 1132.49 281.245   6
   5   3 -22 720.254 265.605  22
   5  -3 -22 813.342 212.045  22
   5  -3 -22 562.878 202.223  20
   5  -3 -22 1243.98 244.451  15
   5  -3 -20 256.598 181.518  22
   5  -3 -20-57.1994 170.440  20
   5   3 -20 74.2795 171.710  15
   5  -3 -20 225.344 174.728  15
   5  -3 -20 34.9398 286.866   3
   5   3 -20-224.557 290.316  22
   5  -3 -18 32.5376 263.860   3
   5  -3 -16 268.107 270.144   3
   5   3 -16 767.934 362.897  11
   5  -3 -16-24.8921 249.337  11
   5   3 -14 230.899 303.291  11
   5  -3 -14 22.8582 196.624  11
   5  -3 -14 80.8176 246.686   3
   5  -3 -12 581.742 281.949   3
   5  -3 -12 626.603 243.106  11
   5   3 -10 984.598 308.801  11
   5  -3 -10 1549.36 294.442  11
   5   3  -8 769.127 262.181  11
   5  -3  -8 1276.26 269.682  11
   5   3  -8 1271.97 296.696   3
   5  -3  -6 497.622 229.418  11
   5  -3  -6 720.032 236.067   5
   5   3  -6 392.468 210.059  11
   5   3  -6 282.417 202.476   3
   5  -3  -4 220.147 204.654   5
   5   3  -4 131.443 167.528  11
   5   3  -4 43.3605 177.789   3
   5  -3  -2 1776.18 173.281   8
   5  -3  -2 1708.13 275.137   5
   5   3  -2 1807.22 264.825  11
   5  -3  -2 1819.73 287.070  11
   5  -3   0 1155.54 143.709   8
   5  -3   0 1346.27 247.950   5
   5   3   0 1117.98 217.775  11
   5  -3   0 825.187 232.741  11
   5  -3   2 3425.68 334.447   5
   5   3   2 3530.90 221.897   8
   5  -3   2 3827.34 369.277  11
   5  -3   2 3562.92 246.026   8
   5   3   4 409.200 103.210   8
   5  -3   4 539.067 211.545  11
  -5   3  -6 5531.04 333.221   4
   5  -3   6 6358.09 343.629   8
   5   3   6 5681.83 328.841   8
   5  -3   6 6417.02 474.575  11
  -5   3  -8 10531.8 507.786   4
   5  -3   8 10696.8 498.229   8
   5   3   8 10067.7 499.001   8
   5  -3   8 10130.2 622.403  11
  -5   3 -10 26139.4 1016.80   4
   5  -3  10 27626.5 1007.05   8
   5  -3  12 18814.0 785.559   8
   5  -3  14 16532.1 737.233   8
  -5  -3 -16 10289.2 592.971   4
   5  -3  16 10618.2 560.201   8
  -5  -3 -18 5374.06 423.474   4
   5  -3  18 5593.32 398.227   8
   5  -3  18 5492.40 320.240  13
   5   3  18 5244.95 327.470  13
   5  -3  20 4638.44 370.301   8
   5   3  20 4460.42 392.404   8
  -5  -3 -20 5438.37 435.640   4
   5  -3  20 4612.92 283.449  14
   5  -3  20 4848.51 306.757  13
   5   3  20 5152.28 327.463  13
   5  -3  22 4543.77 273.709  14
   5  -3  22 4340.32 290.075  13
   5   3  24 1196.46 178.573  13
   5  -3  24 1271.90 171.251  13
   5   3  26 252.358 123.897  13
   5  -3  26 316.320 118.563  13
   5  -3  28-84.1261 91.2547  13
   5   3  28 51.5530 98.4701  13
  -5   3 -28-86.1418 108.481  23
  -5   3 -30 67.6130 89.7278  23
   5   3  30 9.85584 82.8776  13
  -5  -3 -30 76.2145 109.200  15
   5   3  30 46.5903 78.7095  14
  -5   4  31 2080.81 188.952  19
   5   4 -31 2259.18 232.243  15
   5  -4 -31 1970.77 211.143  15
  -5   4  29 2901.20 251.176  19
   5   4 -29 3242.10 300.779  15
   5  -4 -29 3047.35 279.353  15
   5   4 -27 3578.56 343.020  15
   5  -4 -27 3432.05 320.680  15
   5   4 -25 3056.93 323.270  15
   5  -4 -25 2631.56 294.906  15
   5  -4 -23 1800.79 258.420  22
   5   4 -23 1018.24 278.246  22
   5  -4 -21 883.877 207.024  22
   5  -4 -21 357.720 184.171  20
   5   4 -21 413.087 246.346  22
   5  -4 -21 781.953 341.421   3
   5   4 -19-239.934 288.948  22
   5  -4 -19 22.5149 156.151  20
   5  -4 -19 266.361 176.029  22
   5  -4 -19 271.568 288.727   3
   5  -4 -17-63.3053 275.267   3
   5  -4 -15 667.196 322.358   3
   5  -4 -15 333.805 233.163  11
   5  -4 -13 2822.13 382.192  11
   5  -4 -11 2885.70 434.333   9
   5  -4 -11 3584.11 413.008  11
   5   4 -11 2860.64 430.796  11
   5  -4  -9 849.241 298.225   9
   5   4  -9 182.874 239.323  11
   5  -4  -9 817.015 254.855  11
   5  -4  -7 384.233 246.392   9
   5  -4  -7 476.997 242.592   5
   5   4  -7 453.083 240.784  11
   5  -4  -7 679.347 231.934  11
   5  -4  -5 3418.14 396.419   9
   5  -4  -5 3274.50 369.945  11
   5   4  -5 2479.82 343.779  11
   5  -4  -5 3121.25 376.357   5
   5  -4  -3-32.9819 197.230   9
   5  -4  -3 115.578 205.261   5
   5   4  -3 72.5149 201.149  11
   5  -4  -1 74.1068 187.179   9
   5  -4  -1 43.8923 92.8778   8
   5  -4  -1 125.455 183.197   5
   5   4  -1 51.8174 155.830  11
   5  -4  -1 176.764 196.563  11
   5  -4   1 4862.24 414.129   5
   5  -4   1 5269.29 449.138  11
   5  -4   3 8771.82 566.068   5
   5   4   3 9101.89 408.125   8
   5  -4   3 9624.62 609.202  11
   5  -4   5 8645.91 429.000   8
   5   4   5 8658.92 417.010   8
   5  -4   5 9088.24 594.325  11
   5   4   7 10275.3 490.910   8
   5  -4   7 9839.63 649.897  11
   5  -4   7 10659.4 492.032   8
   5  -4   9 15850.9 671.685   8
   5  -4   9 15626.4 843.229  11
   5  -4  11 24580.1 946.614   8
   5  -4  13 15188.7 682.504   8
   5  -4  15 15134.3 699.183   8
   5   4  17 2966.63 217.725  24
  -5  -4 -17 3921.53 356.205   4
   5  -4  17 3736.99 307.683   8
   5  -4  17 2980.10 215.581  14
   5  -4  17 3295.69 243.558  13
   5   4  17 2892.80 239.239  13
   5  -4  19 5935.39 414.061   8
  -5  -4 -19 5986.42 456.919   4
   5  -4  19 5692.63 339.426  13
   5   4  19 6581.30 365.478  13
  -5  -4 -21 3521.15 363.286   4
   5  -4  21 3639.03 269.703  13
   5   4  21 3791.77 283.362  13
   5  -4  23 247.199 119.881  13
   5  -4  25 288.776 119.399  13
   5  -4  27 70.9365 95.0333  13
   5   4  27 146.445 106.980  13
  -5   4 -27 173.157 117.197  23
   5   4  29-44.6529 90.2451  13
  -5   4 -29 11.3041 96.1450  23
  -5   4 -31-53.3356 79.2581  23
  -5  -4 -31 3.77168 73.9774  23
   5   4  31 47.3136 70.5958  13
  -5   5  32 1253.20 139.718  19
   5   5 -32 1222.74 170.311  15
   5   5 -30 1089.24 193.219  15
   5   5 -28 3034.50 298.090  15
   5   5 -26 3121.25 323.493  15
   5   5 -24 1099.52 193.473  17
   5   5 -24 1419.16 258.401  15
   5   5 -22-48.8038 260.188  22
   5   5 -22 969.146 235.414  15
   5   5 -20 129.666 243.483  22
   5   5 -20 518.134 207.157  15
   5  -5 -20 522.381 328.311   3
   5  -5 -18-33.2798 266.510   3
   5   5 -18-385.170 306.581  22
   5   5 -18-83.1780 165.548  15
   5  -5 -16 1614.94 400.753   3
   5  -5 -14 658.499 333.010   9
   5  -5 -14 786.444 255.965  11
   5  -5 -12 630.482 305.203   9
   5  -5 -12 648.565 242.677  11
   5  -5 -10 2093.27 369.314   5
   5   5 -10 2551.94 419.589  11
   5  -5 -10 2338.61 352.850  11
   5  -5  -8 3634.26 461.465   9
   5  -5  -8 3929.23 423.569  11
   5   5  -8 3708.15 457.012  11
   5  -5  -6 8302.59 635.255   9
   5   5  -6 8193.42 612.961  11
   5  -5  -6 8544.89 633.538   5
   5  -5  -6 9715.54 628.402  11
   5  -5  -4 7158.08 551.691   5
   5  -5  -4 7530.22 568.180   9
   5   5  -4 6353.06 514.713  11
   5  -5  -4 7807.70 550.524  11
   5  -5  -2 100.749 214.269   9
   5  -5  -2 302.063 214.978   5
   5   5  -2 101.502 189.657  11
   5  -5   0 1890.29 289.823   9
   5  -5   0 2434.67 325.806   5
   5  -5   0 2303.02 335.320  11
   5  -5   2 9756.87 462.511   8
   5  -5   2 10203.2 631.701   5
   5  -5   2 8665.97 605.934  11
   5  -5   4 6231.26 353.167   8
   5  -5   4 6167.63 491.299   5
   5  -5   4 6173.13 509.797  11
   5   5   6 7983.08 409.371   8
   5  -5   6 8059.50 595.994  11
   5  -5   6 8278.16 422.411   8
   5  -5   8 6682.77 371.677   8
   5  -5   8 5253.83 492.786  11
   5  -5  10 13212.9 597.976   8
   5  -5  10 12557.0 785.830  11
   5  -5  12 12848.5 603.827   8
   5  -5  14 12812.8 616.881   8
   5  -5  16 4711.54 346.061   8
   5  -5  16 4404.54 283.366  13
   5   5  16 4542.41 296.074  13
   5   5  18 2342.35 198.366  24
  -5  -5 -18 2832.70 311.155   4
   5  -5  18 2415.14 213.675  13
   5   5  18 2896.48 245.769  13
   5  -5  20 767.290 150.924  13
  -5  -5 -20 553.678 189.319   4
   5   5  20 787.951 161.201  13
   5  -5  22 391.369 121.085  13
   5   5  22 462.662 137.136  13
   5  -5  24 540.387 126.981  13
   5   5  24 372.337 132.283  13
  -5   5 -26 169.578 115.409  23
   5   5  28 30.4856 92.1699  13
  -5   5 -28-29.7309 98.8210  23
   5   5  30 438.421 97.2031  13
  -5   5 -30 451.843 102.113  23
  -5  -5 -30 288.770 115.637  15
   5   5  30 562.039 96.0103  14
  -5   6  31 285.618 102.720  19
   5   6 -31 410.032 142.591  15
  -5   6  29 758.767 147.693  19
   5   6 -29 1026.10 202.550  15
   5   6 -27 1190.89 188.349  17
   5   6 -27 1064.15 222.473  15
   5   6 -25 599.822 171.119  17
   5   6 -25 406.472 199.672  15
   5   6 -23 298.198 159.123  17
   5   6 -23 193.944 188.429  15
   5  -6 -21-12.0342 148.007  20
   5   6 -21 94.4123 151.204  17
   5   6 -21 64.7058 187.000  15
   5  -6 -19-68.7596 285.683   3
   5  -6 -19-46.3409 144.785  20
   5   6 -19 199.502 193.179  15
   5   6 -19-193.098 254.768  22
   5  -6 -17 65.7341 282.796   3
   5  -6 -17 605.507 173.321  20
   5   6 -17 328.934 150.737  17
   5   6 -17 199.620 169.836  15
   5  -6 -15 215.557 270.694   3
   5  -6 -15-65.8577 280.071   9
   5  -6 -13 91.4667 265.154   9
   5  -6 -13 91.1000 200.216  11
   5  -6 -11 987.355 310.170   5
   5  -6 -11 454.745 224.556  11
   5  -6  -9 5072.45 490.596  11
   5  -6  -9 4874.16 543.322   9
   5  -6  -9 5761.23 546.057   5
   5   6  -9 6676.12 609.268  11
   5  -6  -7 4987.48 521.519   9
   5   6  -7 5340.20 518.755  11
   5  -6  -7 5059.32 475.702  11
   5  -6  -5 11528.5 763.420   9
   5  -6  -5 12587.6 776.546   5
   5   6  -5 11888.6 753.200  11
   5  -6  -5 12051.2 737.463  11
   5  -6  -3 3087.80 388.511   9
   5  -6  -3 3959.94 423.992   5
   5   6  -3 3407.51 408.343  11
   5  -6  -3 4069.31 422.306  11
   5  -6  -1-34.6855 184.718   9
   5  -6  -1 156.032 222.279   5
   5  -6   1 4797.55 306.468   8
   5  -6   1 4774.95 463.410   5
   5  -6   1 4206.81 447.293  11
   5  -6   3 1131.90 156.140   8
   5  -6   3 1421.27 295.041   5
   5  -6   3 1015.15 277.399  11
   5  -6   5 1619.60 181.727   8
   5  -6   5 1725.27 317.865   5
   5  -6   5 1662.34 321.985  11
   5  -6   7 1025.02 156.218   8
   5  -6   7 742.585 268.896  11
   5  -6   9 1240.93 168.392   8
   5  -6   9 1639.50 334.385  11
   5  -6  11 4703.64 325.173   8
   5  -6  11 4367.58 499.039  11
   5  -6  13 4374.57 321.012   8
   5  -6  15 6689.79 417.942   8
   5  -6  17-22.5748 101.194  13
   5   6  17 33.2705 118.279  13
   5   6  17-13.6132 93.5917  24
   5  -6  19 69.2860 106.833  13
   5   6  19 69.0808 96.6936  24
  -5  -6 -19 190.504 149.007   4
   5   6  19 312.491 136.816  13
   5  -6  21 1821.88 191.556  13
   5   6  21 1967.17 210.651  13
   5   6  23 681.217 149.300  13
   5  -6  23 596.969 132.606  13
   5   6  25-76.4205 111.734  13
  -5   6 -25-42.3539 112.697  23
  -5   6 -27 511.266 124.707  23
   5   6  29 696.921 118.056  13
  -5   6 -29 875.237 123.297  23
  -5   6 -29 471.450 88.5281  12
  -5   7  30-54.2284 98.0509  19
   5   7 -30-117.666 136.010  15
   5   7 -28 39.5299 121.842  17
  -5   7  28 78.3414 127.465  19
   5   7 -28 47.5927 156.780  15
   5   7 -26-88.3616 149.267  17
   5   7 -26-11.2083 168.220  15
   5   7 -24 54.1018 144.409  17
   5   7 -24 24.6688 183.078  15
   5  -7 -22-107.055 157.776  20
   5   7 -22-9.49749 148.159  17
   5   7 -22-64.1082 172.433  15
   5  -7 -20-82.9642 160.115  20
   5   7 -20 9.52250 149.048  17
   5   7 -20-102.307 197.457  15
   5  -7 -18 272.924 293.437   3
   5  -7 -18 34.0645 134.229  20
   5   7 -18 92.0791 142.168  17
   5   7 -18 160.582 190.719  15
   5  -7 -16 322.950 301.891   9
   5  -7 -16 327.082 319.570   3
   5  -7 -16 487.220 164.998  20
   5   7 -16 286.861 155.205  17
   5   7 -16 409.116 175.746  15
   5  -7 -14 101.212 290.198   9
   5  -7 -10 1362.09 355.880   9
   5  -7 -10 1167.52 330.834   5
   5  -7 -10 972.363 273.615  11
   5  -7  -8 879.813 335.610   9
   5  -7  -8 635.287 275.729   5
   5  -7  -8 790.533 245.944  11
   5  -7  -6 2710.94 404.803   9
   5  -7  -6 2393.98 358.130  11
   5  -7  -4 9175.50 677.287   9
   5  -7  -4 10672.5 728.410   5
   5  -7  -4 10255.9 686.935  11
   5  -7  -2 1251.20 290.733   9
   5  -7  -2 809.004 277.620   5
   5  -7  -2 1056.91 282.689  11
   5  -7   0 1497.04 327.105   5
   5  -7   2 9.14392 88.5222   8
   5  -7   2 87.4544 227.748   5
   5  -7   2 153.807 228.882  11
   5  -7   4 92.5448 90.4301   8
   5  -7   4 267.396 230.373   5
   5  -7   4 138.418 238.505  11
   5  -7   6 66.6700 91.3964   8
   5  -7   6 22.8849 215.631   5
   5  -7   6-24.3407 229.347  11
   5  -7   8 218.383 108.935   8
   5  -7   8 283.278 240.474  11
   5  -7  10 478.631 132.121   8
   5  -7  10 570.264 287.455  11
   5  -7  12 131.607 96.4860   8
   5  -7  12 198.445 241.147  11
   5  -7  16 956.392 156.833  13
   5   7  16 1232.89 153.905  24
   5   7  16 1240.64 172.356  13
   5   7  18 2481.75 207.067  24
   5  -7  18 2544.15 217.949  13
   5   7  18 2841.73 242.639  13
   5   7  20 1450.02 189.666  13
  -5   7 -22 58.8516 112.060  23
   5   7  22 202.629 117.648  13
   5   7  24 179.123 116.582  13
  -5   7 -24 214.618 118.892  23
   5   7  26 607.005 130.081  13
  -5   7 -26 516.921 124.032  23
   5   7  28 891.862 128.638  13
  -5   7 -28 719.815 119.425  23
  -5   7 -28 812.356 104.459  12
   5   8 -29 416.097 146.711  15
  -5   8  29 558.406 133.780  19
   5   8 -29 404.971 122.374  17
  -5   8  27 742.107 157.162  19
   5   8 -27 508.266 150.037  17
   5   8 -27 656.657 184.075  15
   5   8 -25 325.814 161.038  17
   5   8 -25 471.802 192.468  15
   5   8 -23 220.889 153.150  17
   5   8 -23 355.639 189.499  15
   5  -8 -21-11.7027 144.707  20
   5   8 -21 47.9231 149.003  17
   5   8 -21 76.1878 187.767  15
   5  -8 -19 11.6114 138.068  20
   5   8 -19 19.1143 147.561  17
   5   8 -19 50.6910 176.511  15
   5  -8 -17 730.529 385.181   9
   5  -8 -17 306.288 308.730   3
   5  -8 -17 344.542 150.505  20
   5   8 -17 461.724 165.674  17
   5   8 -17 258.174 182.093  15
   5  -8 -15 737.467 351.099   9
  -5   8  15 550.503 125.470  13
   5  -8 -15 675.416 163.639  20
   5   8 -15 927.143 183.464  17
   5   8 -15 517.534 192.809  15
   5  -8 -13 1113.84 387.758   9
   5  -8 -11-32.5533 289.182   9
   5  -8 -11 28.3902 238.704   5
   5  -8  -9 423.091 310.098   9
   5  -8  -9 365.417 228.855  11
   5  -8  -9 107.759 251.602   5
   5  -8  -7-167.515 255.652   9
   5  -8  -7 77.2841 233.569   5
   5  -8  -7 179.060 212.839  11
   5  -8  -5 564.572 294.837   9
   5  -8  -5 688.119 261.454  11
   5  -8  -3 2649.63 407.632   9
   5  -8  -3 3091.89 431.871   5
   5  -8  -3 2236.22 352.812  11
   5  -8  -1 1980.73 371.331   5
   5  -8  -1 1295.02 293.503   9
   5  -8  -1 1302.79 305.890  11
   5  -8   1 826.710 288.522   5
   5  -8   1 970.310 299.906  11
   5  -8   3 5574.44 563.118   5
   5  -8   3 6321.94 580.250  11
   5  -8   5 4179.04 303.420   8
   5  -8   5 4655.15 513.425   5
   5  -8   5 4526.58 520.853  11
   5  -8   7 1833.16 202.873   8
   5  -8   7 1363.12 332.630   5
   5  -8   7 1520.92 362.877  11
   5  -8   9 2087.91 215.206   8
   5  -8   9 2190.66 411.071  11
   5  -8  11 764.279 326.306  11
   5   8  13 2984.80 217.908  24
   5  -8  13 3346.52 493.115  11
   5   8  15 532.633 123.480  24
   5   8  15 534.580 134.218  13
   5   8  17 1223.01 156.589  24
   5   8  17 1149.06 170.223  13
   5   8  19 342.111 136.023  13
   5   8  19 376.284 114.169  24
   5   8  21 293.273 132.712  13
   5   8  23 875.560 155.916  13
   5   8  25 907.570 145.199  13
   5   8  27 827.643 126.931  13
  -5   8 -27 821.828 121.054  23
  -5   8 -27 612.572 105.660  12
   5   8  29 953.529 114.767  13
  -5   8 -29 737.393 88.5658  12
  -5   9  30 514.682 102.376  19
  -5   9  28 431.588 125.582  19
   5   9 -28 431.457 127.645  17
   5   9 -28 409.071 150.004  15
   5   9 -26 1589.01 197.302  17
   5   9 -26 1973.65 244.560  15
   5   9 -24 1296.48 200.935  17
   5   9 -24 1380.65 238.797  15
   5   9 -22 1262.18 205.243  17
   5   9 -22 1381.46 242.987  15
   5   9 -20 19.2075 144.656  17
   5   9 -20 126.003 176.243  15
   5  -9 -20-68.5147 140.437  20
   5  -9 -18 522.209 389.078   9
  -5   9  18 409.802 127.906  13
   5  -9 -18 441.317 154.100  20
   5   9 -18 535.455 169.048  17
   5   9 -18 530.358 198.065  15
   5  -9 -16 1699.31 459.102   9
   5  -9 -16 1845.53 228.496  20
   5   9 -16 1750.94 223.767  17
   5   9 -16 1949.39 272.723  15
  -5   9  16 2054.31 201.497  13
   5  -9 -14 266.307 361.849   9
  -5   9  14 285.582 116.788  13
   5  -9 -14 326.164 136.677  20
   5   9 -14 255.902 147.303  17
   5   9 -14 262.187 176.406  15
   5  -9 -12 30.6470 232.478   5
   5  -9 -10 101.827 288.716   9
   5  -9 -10-264.635 258.504   5
   5  -9  -8 316.623 281.332   9
   5  -9  -8 169.824 254.112   5
   5  -9  -8 190.852 220.663  11
   5  -9  -6 323.225 284.712   9
   5  -9  -6 411.769 281.849   5
   5  -9  -6 546.731 253.472  11
   5  -9  -4 1299.55 352.578   9
   5  -9  -4 1366.53 320.157  11
   5  -9  -2 296.910 249.837   9
   5  -9  -2-26.6917 232.156   5
   5  -9  -2 195.967 241.290  11
   5  -9   0 1046.59 318.401   5
   5  -9   0 912.469 302.615  11
   5  -9   2 3765.39 489.993   5
   5  -9   2 3814.44 478.786  11
   5  -9   4 7438.54 674.941   5
   5  -9   4 7171.91 669.850  11
  -5   9  -4 7114.57 405.250   7
   5  -9   6 8409.41 720.213   5
   5  -9   6 8610.51 738.490  11
   5  -9   8 10110.9 522.096   8
   5  -9   8 11147.4 829.684   5
   5  -9   8 10106.0 820.161  11
   5  -9  10 7271.72 707.823  11
   5   9  12 1019.02 143.813  24
   5  -9  12 1181.52 383.375  11
   5   9  14 49.1079 98.5462  24
   5  -9  14 34.3100 267.598  11
   5   9  16 12862.4 543.028  24
   5   9  16 13291.1 571.806  13
   5   9  18 7405.80 378.747  24
   5   9  18 8295.99 418.331  13
   5   9  20 4290.66 291.749  13
   5   9  22 1113.24 165.227  13
   5   9  24 192.645 112.412  13
   5   9  26 853.429 129.191  13
  -5   9 -26 772.368 115.769  12
   5   9  28 431.841 94.4965  13
  -5   9 -28 416.188 80.5943  12
  -5  10  29 1618.04 145.952  19
   5  10 -29 1841.07 162.019  17
  -5  10  27 1846.96 180.357  19
   5  10 -27 1691.62 181.332  17
   5  10 -25 1124.84 179.162  17
   5  10 -25 1070.13 193.521  15
   5  10 -23 1260.96 202.869  17
   5  10 -23 1255.21 231.368  15
  -5  10  21 882.156 151.554  13
   5  10 -21 843.311 188.252  17
   5  10 -21 381.837 194.619  15
  -5  10  19 131.130 114.513  13
   5 -10 -19 66.2524 125.862  20
   5  10 -19 47.8391 147.233  17
   5  10 -19 49.8502 187.050  15
   5 -10 -17 123.509 316.773   9
  -5  10  17 226.620 119.523  13
   5 -10 -17 285.046 137.840  20
   5  10 -17 104.991 156.820  17
   5  10 -17 113.213 178.235  15
   5 -10 -15 447.095 357.447   9
  -5  10  15 505.175 136.067  13
   5 -10 -15 221.883 126.102  20
   5  10 -15 427.617 166.798  17
   5  10 -15 496.645 215.634  15
   5 -10 -13 369.496 136.535  20
  -5  10  13 332.068 117.905  13
   5  10 -13 556.138 196.376  15
   5 -10 -11 1126.48 394.614   9
  -5  10  11 837.530 143.842  13
   5  10 -11 615.971 131.095  12
   5 -10 -11 821.833 337.272   5
   5  10 -11 643.846 204.063  15
   5 -10  -9 70.9215 294.665   9
   5 -10  -9-30.7221 252.232   5
   5 -10  -7 3489.54 543.343   9
   5 -10  -7 2578.55 440.694   5
   5 -10  -7 2820.05 404.839  11
   5 -10  -5 92.8176 291.564   9
   5 -10  -5-58.9346 247.817   5
   5 -10  -5 509.548 248.843  11
   5 -10  -3 171.150 253.432   9
   5 -10  -3 130.331 224.241  11
   5 -10  -1 176.241 266.328   5
   5 -10  -1 26.9690 229.390  11
   5 -10   1 119.189 264.730   5
   5 -10   1 168.680 254.923  11
   5 -10   3 4817.13 571.664  11
  -5  10  -3 4587.05 323.426   7
   5 -10   3 4543.00 566.389   5
   5 -10   5 10461.4 845.087   5
  -5  10  -5 10833.6 549.172   7
   5 -10   7 10104.2 845.791   5
   5 -10   7 10308.1 849.398  11
  -5  10  -7 10833.4 560.814   7
   5  10   9 5572.21 310.966  24
   5 -10   9 6327.87 669.952   5
   5 -10   9 7118.71 702.878  11
  -5  10  -9 6167.63 415.355   7
   5  10  11 2014.51 186.576  24
   5 -10  11 1747.62 425.206  11
   5  10  13 7923.49 389.360  24
   5 -10  13 7775.77 787.119  11
   5  10  15 10982.1 485.225  24
   5 -10  15 10432.3 908.403  11
   5  10  17 9900.77 451.217  24
   5  10  17 9978.10 471.894  13
   5  10  19 4169.06 256.594  24
   5  10  19 3431.98 263.654  13
   5  10  21 4104.06 276.819  13
   5  10  23 1642.06 171.770  13
   5  10  25 370.022 111.125  13
  -5  10 -25 332.532 97.1710  12
   5  10  27 158.840 84.5748  13
  -5  10 -27 128.679 73.2441  12
   5  11 -28 1745.67 159.528  17
  -5  11  26 2063.85 183.720  19
   5  11 -26 2232.09 201.155  17
   5  11 -24 532.646 150.991  17
   5  11 -22 578.881 164.716  17
  -5  11  22 688.118 136.037  13
   5  11 -20 82.5156 143.015  17
  -5  11  20-14.9519 106.742  13
   5  11 -20-23.1075 172.126  15
  -5  11  18-7.87289 112.412  13
   5 -11 -18-42.2337 128.436  20
   5  11 -18-48.6478 175.738  15
  -5  11  16 63.7770 106.247  13
   5  11 -16 86.7689 172.660  15
  -5  11  14 204.053 116.670  13
   5  11 -14 298.901 124.883  12
   5  11 -14 173.203 173.167  15
   5 -11 -12 284.478 357.294   9
  -5  11  12 243.536 116.865  13
   5  11 -12 216.167 118.933  12
   5 -11 -12 398.815 279.508   5
   5  11 -12 153.310 136.477  17
   5  11 -12 268.828 186.154  15
   5 -11 -10 779.843 367.837   9
  -5  11  10 555.427 135.055  13
   5  11 -10 590.202 138.030  12
   5 -11 -10 852.055 334.009   5
   5  11 -10 851.016 174.862  17
   5  11 -10 589.812 207.854  15
   5 -11  -8 3516.29 553.220   9
   5  11  -8 2813.64 218.383  12
   5  11  -8 2694.29 244.508  17
   5 -11  -8 2840.22 492.776   5
  -5  11   8 3034.97 225.104  13
   5 -11  -6 4594.84 607.682   9
   5 -11  -6 4542.30 524.309  11
   5 -11  -6 4752.86 579.819   5
   5 -11  -4 324.193 296.875   9
   5 -11  -4-95.2362 273.072   5
   5 -11  -4 219.435 260.851  11
   5 -11  -2 28.3826 233.025  11
   5 -11   0-96.7668 274.341   5
   5 -11   0 29.6006 254.605  11
   5 -11   2 789.812 329.962   5
   5 -11   2 403.192 308.466  11
  -5  11  -4 2651.47 259.434   7
   5 -11   4 2124.33 454.714   5
   5 -11   4 2381.90 461.700  11
   5  11   6 3014.79 221.348  24
  -5  11  -6 3060.35 286.101   7
   5 -11   6 3283.10 521.872   5
   5  11   8 2911.85 226.842  12
   5 -11   8 3084.10 212.647  16
  -5  11  -8 4481.10 344.725   7
   5 -11   8 4449.65 587.177   5
   5 -11   8 3734.83 560.214  11
   5  11  10 6499.29 339.768  24
   5  11  10 5791.35 327.421  12
   5 -11  10 7480.81 752.228   5
   5 -11  10 6621.35 716.334  11
  -5  11 -10 6481.29 442.418   7
   5  11  12 11883.6 525.998  24
   5 -11  12 14180.4 1042.64  11
  -5  11 -12 13437.5 683.364   7
   5 -11  14 8732.15 841.473  11
  -5  11 -14 10149.3 577.863   7
   5  11  14 8435.16 417.224  24
   5  11  16 15078.2 605.857  24
   5  11  18 2540.35 204.241  24
   5  11  20 1311.69 161.576  13
   5  11  22 1528.43 165.155  13
   5  11  24 1215.03 143.207  13
   5  11  26 523.546 101.398  13
  -5  11 -26 596.954 92.6686  12
   5  12 -27 733.508 125.471  17
   5  12 -25 1172.28 162.867  17
  -5  12  23 416.069 112.642  13
   5  12 -23 744.919 163.622  17
  -5  12  21-27.4569 103.769  13
  -5  12  19 385.775 128.390  13
  -5  12  17 119.380 112.298  13
   5  12 -17 111.877 152.186  17
  -5  12  15 508.702 145.346  13
   5  12 -15 370.093 125.051  12
   5  12 -15 272.802 152.472  17
   5  12 -13 2500.66 217.720  12
   5 -12 -13 2135.03 522.151   9
   5 -12 -13 2944.68 491.203   5
   5  12 -13 2782.20 265.205  17
  -5  12  13 3093.87 246.159  13
   5 -12 -11 3800.74 626.019   9
   5  12 -11 3740.84 254.952  12
   5 -12 -11 3271.62 521.587   5
   5  12 -11 3675.37 298.745  17
  -5  12  11 3636.44 262.931  13
   5 -12  -9 1852.33 483.821   9
   5  12  -9 1659.31 181.704  12
  -5  12   9 1641.08 183.703  13
   5 -12  -9 1667.37 407.267   5
   5  12  -9 1655.54 215.594  17
   5 -12  -7 4718.11 639.556   9
   5  12  -7 4795.51 288.879  12
   5 -12  -7 5056.95 607.769   5
   5  12  -7 4371.45 368.297  15
   5 -12  -5 144.503 300.197   9
  -5  12   5 49.5879 103.182  13
   5  12  -5 179.068 108.919  12
   5 -12  -5-135.703 249.894   5
   5  12  -5-158.853 184.066  15
   5 -12  -5 368.988 259.909  11
   5  12  -3 26.1408 106.331  12
   5 -12  -3 136.451 286.820   5
   5 -12  -3 88.4730 245.062  11
   5 -12  -1 523.296 284.989  11
   5  12   1 52.4900 92.9503  24
   5  12   1 97.2653 102.192  12
   5 -12   1 175.616 291.869   5
   5 -12   1 128.866 283.203  11
   5  12   3 33.6138 92.4478  24
   5  12   3 58.8470 104.048  12
   5 -12   3 41.7925 94.3887  16
   5 -12   3-71.8043 287.484   5
   5 -12   3 304.486 306.740  11
   5  12   5 489.448 125.245  24
   5  12   5 438.336 124.571  12
   5 -12   5 683.140 125.558  16
  -5  12  -5 487.453 150.862   7
   5 -12   5 477.259 339.764   5
   5 -12   5 567.542 321.940  11
   5 -12   7 2262.59 260.786  22
   5  12   7 1830.18 186.795  12
   5 -12   7 1903.25 174.614  16
  -5  12  -7 2133.29 255.421   7
   5 -12   7 2394.71 487.718   5
   5  12   9 6931.81 363.965  24
   5  12   9 6690.88 355.364  12
   5 -12   9 8657.08 823.189   5
   5 -12   9 6486.42 332.363  16
   5 -12   9 8280.04 819.461  11
  -5  12  -9 8859.14 515.071   7
   5  12  11 6936.51 369.753  24
   5 -12  11 7226.22 781.711   5
   5 -12  11 8275.19 830.132  11
  -5  12 -11 8287.10 513.201   7
   5  12  13 6194.37 340.030  24
   5  12  15 5533.84 315.423  24
   5  12  17 6528.91 346.652  24
  -5  12 -17 7088.67 343.513  12
  -5  12 -19 1215.80 152.046  12
   5  12  19 1083.41 140.958  24
  -5  12 -21 373.587 107.698  12
   5  12  21 110.054 93.2905  13
  -5  12 -23-13.5329 83.4193  12
   5  12  23 57.3497 87.1621  13
   5  12  25 98.4491 76.4503  13
  -5  13  24 46.9392 80.7579  13
  -5  13  22 188.956 102.278  13
  -5  13  20 404.255 124.546  13
   5  13 -20 499.407 152.642  17
  -5  13  18 806.929 146.486  13
   5  13 -18 818.467 176.918  17
  -5  13  16 1207.71 167.758  13
   5  13 -16 905.332 149.747  12
   5  13 -16 800.055 185.588  17
   5  13 -14 1479.85 215.492  17
   5  13 -14 1278.03 170.520  12
  -5  13  14 1765.04 197.764  13
   5  13 -12 4669.80 293.966  12
   5  13 -12 4693.77 332.489  17
  -5  13  12 5287.62 326.165  13
   5 -13 -10 7699.26 853.152   9
   5 -13 -10 7112.41 731.597   5
   5  13 -10 8288.91 401.591  12
   5  13 -10 7893.79 434.741  17
   5 -13  -8 2387.90 520.007   9
   5  13  -8 1888.72 190.488  12
   5 -13  -8 1797.54 422.525   5
   5 -13  -6 1021.66 401.665   9
  -5  13   6 1479.98 182.431  13
   5  13  -6 1342.62 169.540  12
   5 -13  -6 1066.43 363.718   5
  -5  13   4 154.520 111.324  13
   5 -13  -4 215.349 291.092   5
   5  13  -2 862.042 141.019  24
   5  13  -2 814.128 148.223  12
   5 -13  -2 981.794 370.850   5
   5 -13  -2 1005.75 345.156  11
   5  13   0 826.065 139.308  24
   5  13   0 857.165 144.470  12
   5 -13   0 890.188 339.015  11
   5  13   2 600.210 129.489  24
   5  13   2 544.842 134.308  12
   5 -13   2 867.113 387.068   5
   5 -13   2 588.034 329.332  11
   5  13   4 78.3049 105.269  24
   5  13   4 13.7061 102.854  12
   5 -13   4-115.328 307.826   5
   5 -13   4 144.788 286.104  11
   5  13   6 840.730 146.902  24
   5  13   6 824.729 144.779  12
  -5  13  -6 747.411 183.831   7
   5 -13   6 585.772 351.228   5
   5 -13   6 979.974 378.126  11
   5  13   8 2957.45 227.654  12
  -5  13  -8 3052.83 316.481   7
   5 -13   8 3580.51 598.685   5
   5  13  10 1303.44 166.082  24
   5  13  10 1236.63 160.582  12
  -5  13 -10 1469.14 235.047   7
   5 -13  10 1328.90 417.900   5
   5 -13  10 1385.29 441.025  11
  -5  13 -12 3213.38 213.720  12
   5  13  12 2663.82 223.381  24
   5  13  14 2268.79 203.202  24
  -5  13 -14 2209.61 184.527  12
   5  13  16 3236.79 231.875  24
  -5  13 -16 3460.95 227.624  12
   5  13  18 727.699 124.889  24
  -5  13 -18 635.285 122.950  12
  -5  13 -20 20.2508 87.5758  12
  -5  13 -22-11.5090 66.9088  24
  -5  13 -22-47.9078 79.1747  12
   5  13  24 3.72712 70.0761  13
   5 -13  24 66.2771 112.742  22
  -5  13 -24 31.3361 68.8760  12
  -5  14  23 238.377 90.5399  13
  -5  14  21 151.191 100.948  13
   5  14 -21 142.045 128.413  17
  -5  14  19 403.247 119.102  13
   5  14 -19 498.174 153.049  17
  -5  14  17 562.413 136.457  13
   5  14 -17 549.737 162.049  17
   5  14 -17 589.944 126.422  12
  -5  14  15 1417.97 182.949  13
   5  14 -15 1290.06 165.345  12
   5  14 -15 1481.00 213.421  17
   5  14 -13 2151.15 205.785  12
  -5  14  13 2264.18 220.033  13
   5  14 -13 1897.58 227.767  17
   5  14 -11 1467.72 177.882  12
   5  14  -9 3972.09 270.795  12
  -5  14   9 4324.12 293.249  13
   5 -14  -7 9356.32 929.459   9
   5  14  -7 11247.8 489.462  12
   5 -14  -7 9633.64 862.875   5
  -5  14   7 10625.7 489.680  13
  -5  14   5 184.411 117.548  13
   5 -14  -5 405.659 327.654   5
   5  14  -3 1187.27 157.408  24
  -5  14   3 961.826 154.899  13
   5  14  -3 1234.86 172.111  12
   5 -14  -3 1050.81 386.217   5
   5  14  -1 1126.40 156.503  24
   5  14  -1 1050.31 157.641  12
   5 -14  -1 1184.03 407.926   5
   5 -14  -1 957.147 342.527  11
   5  14   1 1044.24 156.135  24
  -5  14  -1 1174.48 142.601  24
   5  14   1 1011.97 159.990  12
   5 -14   1 1039.98 354.094  11
   5  14   3 355.513 122.420  24
  -5  14  -3 365.488 109.167  24
   5  14   3 294.120 120.217  12
   5 -14   3 672.553 365.932   5
   5 -14   3 580.548 325.821  11
   5  14   5 73.5100 106.643  24
   5  14   5 7.01902 105.346  12
   5 -14   5 80.1655 299.679   5
   5 -14   5 37.6830 309.383  11
   5  14   7-6.95649 103.637  12
   5  14   9 496.375 130.865  24
   5  14   9 416.167 126.496  12
   5  14  11 233.644 114.418  24
   5 -14  11 146.155 160.624  22
   5  14  13 282.039 113.083  24
  -5  14 -13 158.554 96.2412  12
   5 -14  13 258.098 169.746  22
   5  14  15 151.810 106.444  24
  -5  14 -15 116.672 98.2626  12
   5  14  17 526.993 113.291  24
  -5  14 -17 589.486 112.698  24
  -5  14 -17 452.454 107.010  12
  -5  14 -19 33.0436 77.0406  24
   5 -14  19-36.4922 136.918  22
  -5  14 -19 38.2026 86.3772  12
  -5  14 -21 45.4233 65.8569  24
   5 -14  21 38.6906 127.459  22
  -5  14 -21 86.3865 76.2710  12
   5 -14  23 146.268 109.200  22
  -5  14 -23 148.400 71.5029  12
  -5  15  22 9.04106 78.1958  13
  -5  15  20 620.617 118.851  13
  -5  15  18 200.404 110.346  13
   5  15 -18 92.2123 97.5057  12
  -5  15  16 149.842 110.191  13
   5  15 -16 29.4066 99.2126  12
   5  15 -14 392.358 122.539  12
   5  15 -12 1075.15 160.846  12
   5  15 -10 2180.15 203.783  12
  -5  15  10 2391.23 221.084  13
   5  15  -8 1822.30 191.875  12
  -5  15   8 1620.28 189.995  13
  -5  15   6 4665.53 303.703  13
   5  15  -4 2980.69 219.648  24
   5  15  -4 2654.33 232.818  12
  -5  15   4 2756.97 233.351  13
   5  15  -2 1141.60 155.407  24
  -5  15   2 1109.44 165.616  13
   5  15  -2 1157.10 167.624  12
   5  15   0 702.148 137.504  24
  -5  15   0 775.547 141.276  13
   5  15   0 979.119 153.352  12
   5  15   2 1082.98 155.947  24
   5  15   2 1354.71 170.664  12
  -5  15  -2 1322.86 152.963  24
   5  15   4 315.761 116.332  24
  -5  15  -4 219.362 106.534  24
   5  15   4 293.971 121.974  12
   5  15   6 154.542 115.635  24
  -5  15  -6 143.884 104.479  24
   5  15   6 131.063 111.949  12
  -5  15  -8 58.8728 98.2017  24
   5  15   8 120.220 111.353  12
   5  15  10 1993.28 194.215  24
  -5  15 -10 2072.70 185.918  24
   5  15  12 219.188 107.020  24
  -5  15 -14 162.837 95.0624  24
   5 -15  14 205.265 155.118  22
   5  15  14 242.263 105.459  24
  -5  15 -14 179.788 93.0694  12
  -5  15 -16 26.3188 78.4228  24
   5 -15  16-109.298 142.557  22
   5  15  16 136.700 93.8146  24
  -5  15 -16 4.85463 86.0298  12
   5  15  18 4.77853 77.5020  24
  -5  15 -18-22.7210 75.9698  24
   5 -15  18 8.12479 124.141  22
  -5  15 -18-13.1941 79.1499  12
  -5  15 -20 496.948 87.0151  24
   5 -15  20 493.124 133.627  22
  -5  15 -20 510.207 92.8771  12
  -5  15 -22 443.739 80.1536  12
   5 -15  22 547.689 116.070  22
  -5  16  21 253.760 94.8161  13
  -5  16  19 36.6819 86.0515  13
   5  16 -19 31.9667 76.5157  12
  -5  16  17 72.8626 99.1246  13
   5  16 -17 107.727 93.1607  12
   5  16 -15-22.4567 94.9567  12
  -5  16  13 359.399 126.737  13
   5  16 -13 332.662 119.660  12
  -5  16  11-22.4035 110.428  13
   5  16 -11 13.0878 106.795  12
   5  16  -9 720.536 143.273  12
  -5  16   9 705.144 142.283  13
  -5  16   7 2208.22 213.438  13
  -5  16   5 37.6957 105.017  13
   5  16  -5 70.1706 111.300  12
   5  16  -3 2872.81 221.086  24
   5  16  -3 2982.36 235.631  12
  -5  16   3 3008.76 241.912  13
   5  16  -1 2010.41 190.222  24
   5  16  -1 1911.44 198.789  12
  -5  16   1 2044.38 199.090  13
   5  16   1 595.013 130.769  24
  -5  16  -1 575.982 117.696  24
  -5  16  -1 672.577 131.833  13
   5  16   1 520.145 134.991  12
   5  16   3 193.252 114.457  24
  -5  16  -3 308.001 104.993  24
  -5  16  -3 215.788 109.237  13
   5  16   5 71.5372 99.2743  24
  -5  16  -5 190.844 100.950  24
   5  16   5 100.295 113.464  12
  -5  16  -7 1171.79 147.484  24
   5  16   7 988.848 146.912  12
  -5  16  -9 1498.88 161.109  24
   5  16   9 1261.78 160.261  24
   5  16  11 2671.40 209.934  24
  -5  16 -13 1720.10 161.668  24
   5  16  13 1674.22 164.293  24
  -5  16 -15 1341.03 136.392  24
   5  16  15 1143.96 133.519  24
  -5  16 -15 963.208 117.760  12
   5  16  17 67.2890 78.7014  24
  -5  16 -17 103.041 74.1105  24
  -5  16 -17 117.622 79.5320  12
  -5  16 -19 770.942 94.0067  24
  -5  16 -19 870.648 99.6183  12
  -5  17  20 95.1722 71.6217  13
   5  17 -18 3.71510 73.3333  12
   5  17 -16 36.4466 85.0595  12
  -5  17  14 191.261 108.796  13
   5  17 -14 47.0447 90.9630  12
  -5  17  12 224.959 110.848  13
   5  17 -12 293.380 113.780  12
  -5  17  10-6.90390 102.472  13
   5  17 -10 36.8757 99.0553  12
  -5  17   8 247.101 116.485  13
  -5  17   6 63.8012 105.245  13
   5  17  -6 105.155 110.542  12
   5  17  -4 6.23142 88.9783  24
   5  17  -4 46.4897 104.993  12
  -5  17   4 77.3434 113.327  13
   5  17  -2 45.5054 94.3072  24
  -5  17   2 20.6194 97.7419  13
   5  17  -2 26.5989 111.499  12
   5  17   0 153.572 102.466  24
  -5  17   0 113.177 101.808  13
   5  17   0 197.898 115.741  12
   5  17   2 803.914 136.704  24
  -5  17  -2 810.529 126.916  24
  -5  17  -2 803.292 135.513  13
   5  17   2 636.779 133.189  12
   5  17   4 756.535 133.713  24
  -5  17  -4 1141.01 141.793  24
   5  17   4 1148.35 154.322  12
   5  17   6 492.418 124.695  24
  -5  17  -6 536.749 115.776  24
   5  17   6 444.456 118.602  12
   5  17   8 57.9012 96.2437  24
  -5  17  -8 145.641 89.6836  24
   5  17  10 2986.51 213.829  24
  -5  17 -10 3029.62 206.023  24
   5  17  12 2595.79 190.291  24
  -5  17 -14 3728.27 210.639  24
   5  17  14 3662.78 217.055  24
   5  17  16 1951.87 143.585  24
  -5  17 -16 2011.70 144.452  24
  -5  17 -18 128.501 64.1586  24
  -5  17 -18 142.607 62.3186  12
  -5  18  17 41.3950 75.9943  13
   5  18 -17-39.8648 75.9588  12
  -5  18  15 58.4012 84.4267  13
   5  18 -15 40.9753 80.3805  12
  -5  18  13 147.123 91.4707  13
   5  18 -13 170.238 92.4598  12
   5  18 -11 1566.62 157.848  12
  -5  18  11 1493.01 160.086  13
  -5  18   9 1479.09 165.440  13
  -5  18   7 742.883 134.447  13
   5  18  -7 607.544 127.616  12
   5  18  -5 3360.73 230.729  12
  -5  18   5 3020.53 227.256  13
   5  18  -3 565.727 116.640  24
  -5  18   3 586.109 125.791  13
   5  18  -3 708.795 138.917  12
   5  18  -1 84.2231 90.3157  24
  -5  18   1 66.5666 94.1045  13
   5  18  -1 102.671 107.327  12
   5  18   1 441.987 112.882  24
  -5  18  -1 334.917 98.1257  24
   5  18   1 327.411 113.157  12
   5  18   3 450.065 117.479  24
  -5  18  -3 603.680 110.625  24
   5  18   3 373.669 112.340  12
   5  18   5 97.0143 91.6793  24
  -5  18  -5 70.5233 84.9270  24
   5  18   5 32.5156 95.0393  12
  -5  18  -7 603.094 112.521  24
   5  18   9 1016.20 135.381  24
  -5  18  -9 1158.72 130.354  24
  -5  18 -11 2420.51 172.119  24
   5  18  11 2273.38 172.531  24
   5  18  13 2390.69 166.792  24
  -5  18 -13 2502.14 164.285  24
   5  18  15 2715.55 162.234  24
  -5  18 -15 2688.93 159.589  24
  -5  19  14 574.649 96.4246  13
   5  19 -14 502.076 90.8874  12
   5  19 -12 1694.86 143.883  12
  -5  19  12 1711.60 148.067  13
  -5  19  10 2447.28 182.634  13
   5  19  -8 5700.40 276.670  12
  -5  19   8 4933.73 272.069  13
   5  19  -6 5313.60 269.624  12
  -5  19   6 4327.10 257.182  13
   5  19  -4 2739.10 195.310  12
   5  19  -4 2424.15 175.734  24
  -5  19   4 2340.56 185.418  13
   5  19  -2 733.958 117.337  24
   5  19  -2 830.990 128.551  12
   5  19   0 190.997 91.6176  24
   5  19   0 103.921 98.6838  12
   5  19   2 26.8887 85.0115  24
  -5  19  -2-23.2290 76.7487  24
   5  19   2-4.98793 90.2201  12
   5  19   4-21.2464 84.7907  24
  -5  19  -4 32.8259 77.0014  24
  -5  19  -6 225.454 86.1290  24
   5  19   8 705.361 108.763  24
  -5  19  -8 649.136 102.045  24
   5  19  10 1758.70 144.799  24
  -5  19 -10 2041.25 145.127  24
   5  19  12 862.138 103.125  24
  -5  19 -14 1626.17 115.355  24
  -5  20  11 2538.34 155.780  13
   5  20  -9 4620.99 218.133  12
  -5  20   9 3499.41 202.927  13
   5  20  -7 4474.58 223.700  12
  -5  20   7 3797.90 211.706  13
   5  20  -5 3762.06 210.333  12
   5  20  -3 2134.34 157.336  12
   5  20  -3 1604.42 135.174  24
   5  20  -1 1480.06 136.206  24
   5  20  -1 1765.65 146.388  12
   5  20   1 521.825 96.6916  24
   5  20   1 375.002 92.1147  12
   5  20   3 75.1013 74.9512  24
  -5  20  -3 45.2786 68.6104  24
  -5  20  -5 14.9958 65.5577  24
   5  20   5-25.6606 74.9882  24
  -5  20  -7 254.647 73.6358  24
   5  20   9 358.360 80.4972  24
  -5  20  -9 438.500 77.0264  24
  -5  20 -11 1082.36 94.2921  24
   5  20  11 1074.79 98.4003  24
   5  21  -6 2145.74 138.685  12
   5  21  -2 1535.35 117.404  24
   5  21  -2 1734.95 125.732  12
   5  21   0 981.518 101.751  24
   5  21   2 444.579 83.9440  24
   5  21   4 26.4995 59.3137  24
   6   0 -32-88.1865 117.900  15
   6   0 -30 265.610 157.475  15
  -6   0  28 45.4053 114.433  19
   6   0 -28 242.101 179.615  15
   6   0 -26-344.792 233.476  22
   6   0 -26 313.977 191.901  15
   6   0 -24 281.630 205.059  15
   6   0 -22 89.3091 259.796  22
   6   0 -22 378.637 206.022  15
   6   0 -20 297.287 249.716  22
   6   0 -20 44.4531 206.125  20
   6   0 -20 299.539 199.814  15
   6   0 -18 609.506 267.364  21
   6   0 -18 10.4975 190.359  20
   6   0 -18-19.2540 239.360  18
   6   0 -18-97.1089 316.093  11
   6   0 -18-24.3187 165.006  15
   6   0 -16 1359.63 401.634  11
   6   0 -16 2065.32 429.715   3
   6   0 -14 6925.00 666.264  11
   6   0 -14 7961.25 713.222   3
   6   0 -12 350.767 263.688   3
   6   0 -12 403.372 270.657  11
   6   0 -10 8728.52 668.613  11
   6   0 -10 8802.36 688.431   3
   6   0  -8 11707.0 744.293  11
   6   0  -8 10536.5 726.245   3
   6   0  -6 11257.4 698.579  11
   6   0  -6 9771.52 668.025   3
   6   0  -4 42169.0 1627.94  11
   6   0  -4 41012.7 1606.14   3
   6   0  -2 20973.3 779.204   8
   6   0  -2 21974.2 1001.71  11
   6   0   0 23897.3 850.162   8
   6   0   0 21950.0 1013.25  11
   6   0   2 19304.0 732.224   8
   6   0   2 17819.5 862.362  11
  -6   0  -4 21884.9 830.310   4
   6   0   4 22332.8 839.560   8
   6   0   6 31279.0 1104.01   8
  -6   0  -6 29479.4 1087.91   4
   6   0   8 5925.88 374.268   8
  -6   0  -8 5695.38 369.670   4
  -6   0 -10 3195.57 288.397   4
   6   0  10 3699.33 298.345   8
  -6   0 -12 1002.48 183.078   4
   6   0  12 1193.18 194.973   8
  -6   0 -14-28.3948 124.802   4
   6   0  16 549.195 136.584  13
   6   0  16 675.753 179.446   8
  -6   0 -16 775.034 192.494   4
   6   0  18 507.475 165.800   8
   6   0  20 794.448 194.059   8
   6   0  22 60.2375 111.994  13
   6   0  24 249.015 130.810  13
   6   0  24 167.283 114.939  14
   6   0  26 140.434 111.107  13
   6   0  26 209.743 111.191  14
   6   0  28 45.2378 89.4296  13
   6   0  28 141.320 86.5206  14
   6   0  30 592.015 97.3288  13
  -6   1  31 107.127 92.9904  19
   6   1 -31 123.330 136.967  15
   6  -1 -31-7.37168 128.581  15
  -6   1  29 7.06135 109.775  19
   6   1 -29-80.3460 166.911  15
   6  -1 -29 87.8565 159.802  15
  -6   1  27 303.187 144.818  19
   6   1 -27 95.5738 183.178  15
   6  -1 -27 58.2234 177.294  15
   6  -1 -25-107.121 231.961  22
   6   1 -25 223.427 195.084  15
   6  -1 -25 567.671 215.699  15
   6   1 -25-230.894 227.419  22
   6   1 -23 231.595 204.471  15
   6  -1 -23 414.212 206.317  15
   6  -1 -21-137.802 245.740  22
  -6   1  21-74.6813 162.405   6
   6  -1 -21-419.806 251.561  20
   6   1 -21-67.1312 180.592  15
   6  -1 -21 26.3911 189.955  15
   6  -1 -19 179.684 234.461  22
   6  -1 -19 642.511 274.789  21
   6  -1 -19-55.9737 189.896  20
   6   1 -19 19.3936 246.175  18
   6  -1 -19 19.8155 241.046  18
   6   1 -19 711.781 407.691  11
   6  -1 -19 162.332 305.913  11
   6   1 -19-25.5271 181.514  15
   6  -1 -19-24.9392 185.782  15
   6  -1 -17 233.633 215.917  22
   6   1 -17 634.572 277.455  21
   6  -1 -17 137.681 216.703  21
   6  -1 -17 291.738 195.029  20
   6   1 -17 255.621 340.350  11
   6  -1 -17-30.8558 285.332  11
   6  -1 -17-19.0433 235.517  18
   6   1 -17 70.8484 180.476  15
   6   1 -17 358.238 258.017  22
   6  -1 -17-208.803 305.943   3
   6   1 -15 1356.03 396.532  11
   6  -1 -15 1200.73 374.050  11
   6   1 -15 1084.80 372.487   3
   6  -1 -15 2124.02 437.633   3
   6  -1 -13 4638.10 514.925  11
   6  -1 -13 5502.70 593.411   3
   6   1 -13 4491.52 546.305   3
   6  -1 -11 5178.47 524.845  11
   6   1 -11 5207.80 544.203   3
   6  -1 -11 5100.36 555.696   3
   6   1  -9 3139.82 416.493   3
   6  -1  -9 3467.00 429.003   3
   6   1  -9 3101.25 410.079  11
   6  -1  -9 2768.93 390.982  11
   6  -1  -7 17112.5 914.725  11
   6   1  -7 16227.8 908.492   3
   6   1  -7 17403.5 924.591  11
   6   1  -5 21265.2 1036.52  11
   6  -1  -5 22962.2 1064.55  11
   6   1  -5 21785.5 1036.21   3
   6  -1  -3 19393.0 724.294   8
   6   1  -3 18019.1 909.231  11
   6  -1  -3 17992.3 918.655  11
   6   1  -3 17546.8 879.886   3
   6  -1  -1 22772.4 840.473   8
   6   1  -1 23359.2 830.297   8
   6   1  -1 22989.3 1019.96  11
   6  -1  -1 22434.7 1037.52  11
   6  -1   1 31933.9 1117.42   8
   6   1   1 31114.4 1271.18  11
   6  -1   1 32053.1 1303.94  11
   6   1   1 33421.9 1112.63   8
  -6  -1  -3 19260.7 755.511   4
   6   1   3 20977.3 770.170   8
   6  -1   3 19503.3 772.040   8
   6  -1   3 20169.7 926.513  11
   6  -1   5 8554.75 439.320   8
  -6   1  -5 8490.99 430.731   4
  -6  -1  -5 8246.99 434.647   4
   6   1   5 8687.02 441.546   8
  -6  -1  -7 7979.16 439.541   4
   6  -1   7 8341.68 443.061   8
   6   1   7 8123.32 444.541   8
  -6   1  -7 7887.62 435.181   4
  -6   1  -9 8653.98 491.504   4
  -6  -1  -9 8938.34 494.318   4
   6  -1   9 9478.59 502.170   8
   6   1   9 10020.5 512.443   8
  -6   1 -11 874.927 172.157   4
  -6  -1 -11 789.828 164.461   4
   6   1  11 760.519 158.881   8
  -6   1 -13 351.012 149.424   4
  -6  -1 -13 300.889 137.524   4
   6  -1  13 601.590 151.427   8
   6   1  13 557.259 152.433   8
  -6   1 -15 386.154 157.480   4
  -6  -1 -15 300.003 148.205   4
   6  -1  15 595.725 155.836   8
   6   1  17 571.486 146.290  13
   6  -1  17 604.600 174.113   8
   6  -1  19 171.990 126.276  13
   6   1  19 26.2619 116.187  13
  -6  -1 -19 256.159 154.893   4
   6  -1  19 219.427 144.983   8
   6   1  19 214.420 154.024   8
   6  -1  21 138.036 128.085  13
   6  -1  21 82.7659 111.718  14
   6  -1  23 1198.05 174.202  13
   6   1  23 1443.96 191.508  13
   6  -1  23 1378.93 169.705  14
   6  -1  25 44.7147 113.063  13
   6   1  25-22.9206 106.415  13
   6  -1  25 18.9220 99.7071  14
   6   1  25 6.67838 103.822  14
   6  -1  27 155.860 102.778  13
   6   1  27 141.728 103.924  13
   6  -1  27 98.0092 91.5162  14
   6   1  27 260.011 104.586  14
   6  -1  29 89.6253 81.6514  13
   6   1  29 108.705 87.6101  13
   6   1  29 124.045 80.4605  14
   6   2 -32 6.34538 112.443  15
  -6   2  30 25.2125 95.2869  19
   6   2 -30-79.8712 143.936  15
   6  -2 -30 139.310 144.454  15
  -6   2  28-56.7805 124.376  19
   6   2 -28-43.9416 168.440  15
   6  -2 -28 31.2041 163.343  15
   6  -2 -26-328.435 204.893  22
   6   2 -26 138.531 188.340  15
   6  -2 -26-60.1246 179.835  15
   6  -2 -24 90.4657 192.547  15
   6  -2 -24-277.685 259.968  22
   6  -2 -22 174.170 229.755  22
   6  -2 -22-24.0196 243.718  20
   6   2 -22 710.575 238.557  15
   6  -2 -22 864.890 237.867  15
   6  -2 -20 390.012 220.718  22
   6   2 -20 597.942 315.215  22
   6  -2 -20 35.3546 205.258  20
   6  -2 -20 304.652 263.233  18
   6   2 -20 597.660 212.292  15
   6  -2 -20 596.364 206.079  15
   6   2 -18 573.287 297.780  22
   6  -2 -18 506.889 229.324  22
   6  -2 -18-66.8124 177.200  20
   6   2 -18-57.3195 234.993  18
   6  -2 -18-19.8332 250.470  18
   6  -2 -18-249.964 310.336  11
   6   2 -18 49.8331 165.254  15
   6  -2 -18-36.2337 290.146   3
   6   2 -16 972.623 406.585  11
   6  -2 -16 382.491 285.236  11
   6  -2 -16 502.100 327.228   3
   6  -2 -14 1160.11 351.966   3
   6   2 -14 1354.00 394.305  11
   6  -2 -14 1362.52 347.760  11
   6  -2 -12 248.772 279.070   3
   6  -2 -12-199.984 248.278  11
   6   2 -12 109.728 251.188   3
   6   2 -10 7112.48 620.831  11
   6  -2 -10 7638.46 622.393  11
   6   2 -10 7491.31 638.838   3
   6  -2 -10 7809.95 649.347   3
   6   2  -8 10563.8 726.863  11
   6  -2  -8 11411.0 735.689  11
   6   2  -8 10089.5 711.162   3
   6   2  -6 3535.46 410.076  11
   6   2  -6 3571.07 421.561   3
   6   2  -4 15059.8 815.000  11
   6   2  -4 13972.4 781.484   3
   6  -2  -4 15494.9 836.612  11
   6  -2  -2 14842.3 795.214   5
   6  -2  -2 15553.1 640.316   8
   6   2  -2 14923.9 788.425  11
   6  -2  -2 16245.9 844.381  11
   6  -2   0 26495.0 961.277   8
   6  -2   0 25416.9 1112.79   5
   6   2   0 26909.4 929.875   8
   6  -2   0 26829.6 1169.86  11
   6   2   0 27501.7 1124.09  11
   6   2   2 7839.30 385.700   8
   6  -2   2 7550.18 403.237   8
   6  -2   2 7602.75 535.790  11
  -6   2  -4 3985.44 272.412   4
   6  -2   4 4169.89 288.162   8
   6   2   4 3865.55 270.550   8
   6  -2   4 3785.63 387.008  11
  -6   2  -6 8455.51 449.706   4
   6  -2   6 9166.84 463.554   8
   6   2   6 8787.19 452.837   8
   6  -2   6 8372.56 561.579  11
  -6   2  -8 1198.74 184.411   4
   6   2   8 1445.03 192.468   8
  -6   2 -10 985.949 169.671   4
  -6  -2 -10 836.633 171.311   4
   6   2  10 1016.75 179.382   8
   6   2  12 475.350 148.568   8
   6  -2  12 630.321 152.944   8
  -6   2 -12 620.931 158.267   4
  -6  -2 -12 742.342 173.333   4
  -6   2 -14 114.402 124.385   4
   6  -2  14 188.017 127.729   8
  -6  -2 -14 58.3758 125.552   4
   6   2  14 29.0657 108.683   8
   6   2  16 518.664 137.819  13
   6  -2  16 388.269 150.336   8
   6   2  16 392.911 157.904   8
   6  -2  16 493.235 130.609  14
   6  -2  18 479.443 140.932  13
   6   2  18 390.957 138.109  13
  -6  -2 -18 269.518 153.013   4
   6  -2  18 346.698 160.822   8
   6  -2  18 234.471 115.447  14
   6  -2  20 1670.03 196.567  13
   6   2  20 1332.78 184.195  13
   6  -2  20 1498.65 176.689  14
   6  -2  22 309.410 126.765  13
   6  -2  22 363.046 122.139  14
   6  -2  24 232.117 118.781  13
   6  -2  24 194.465 107.891  14
   6  -2  26 53.4704 96.2006  13
   6   2  26 49.5337 103.850  13
   6  -2  26 32.8329 95.4360  14
   6   2  26-31.0733 97.5959  14
   6  -2  28 21.1346 83.5336  13
   6   2  28 91.3294 95.1543  13
   6   2  28 34.4681 85.1843  14
   6   2  30 45.1275 74.9552  13
  -6   2 -30 72.0596 79.3292  23
   6   2  30 17.1769 63.2317  14
  -6   3  31-15.9538 88.3814  19
   6   3 -31 14.8542 137.344  15
   6  -3 -31-44.2101 126.755  15
  -6   3  29 305.994 132.571  19
   6   3 -29 195.868 167.637  15
   6  -3 -29 105.383 149.075  15
   6   3 -27 58.3317 169.246  15
   6  -3 -27 64.6350 171.418  15
   6   3 -25 91.0384 184.203  15
   6  -3 -25 72.7122 174.435  15
   6   3 -23 542.190 268.254  22
   6  -3 -23 60.0925 198.147  22
   6   3 -23 504.420 210.679  15
   6  -3 -21 753.755 235.356  22
   6  -3 -21 267.941 208.321  20
   6  -3 -21 782.833 299.236  18
   6   3 -21 1153.55 247.175  15
   6  -3 -19 482.797 219.107  22
   6  -3 -19 258.654 197.470  20
   6  -3 -19 370.325 285.574  18
   6   3 -19 375.236 320.545  22
   6   3 -19 521.808 205.867  15
   6  -3 -19 561.382 378.028   3
   6  -3 -17 662.981 210.657  22
   6  -3 -17 187.052 176.818  20
   6   3 -17-151.271 241.266  18
   6  -3 -17-240.352 308.205  11
   6   3 -17 36.6389 167.975  15
   6   3 -17 303.708 285.947  22
   6  -3 -17-140.715 292.347   3
   6  -3 -15 422.572 312.114   3
   6   3 -15 926.305 400.014  11
   6  -3 -15 197.705 263.901  11
   6  -3 -13 261.774 230.224  11
   6   3 -11-25.5289 257.787  11
   6  -3 -11 362.979 238.377  11
   6   3  -9-23.0758 261.314  11
   6  -3  -9-22.4597 211.622  11
   6   3  -9 141.553 226.372   3
   6   3  -7 4194.10 449.410  11
   6  -3  -7 4172.25 440.510  11
   6   3  -7 3555.20 437.397   3
   6  -3  -5 9076.90 639.414   5
   6   3  -5 10070.7 664.006  11
   6   3  -5 9210.28 629.219   3
   6  -3  -3 5582.41 480.427   5
   6  -3  -3 5374.17 495.223  11
   6   3  -3 5574.52 470.180  11
   6  -3  -1 2617.98 226.707   8
   6   3  -1 2875.64 326.459  11
   6  -3  -1 2768.56 347.885   5
   6  -3  -1 2766.14 351.784  11
   6  -3   1 2736.25 332.736   5
   6  -3   1 3348.01 253.516   8
   6  -3   1 3133.13 368.021  11
   6   3   3 1299.98 158.067   8
   6  -3   3 1312.85 172.090   8
   6  -3   3 1624.62 285.031  11
   6   3   5 1061.51 156.430   8
   6  -3   5 995.098 154.465   8
   6  -3   5 1018.81 252.873  11
   6   3   7 558.369 133.141   8
   6  -3   7 535.451 212.310  11
   6  -3   9-10.8879 97.7230   8
   6   3   9 11.3523 106.963   8
   6  -3  11 11.8225 92.2101   8
   6   3  11 38.3473 113.553   8
   6  -3  13 448.015 139.793   8
   6   3  13 439.665 152.630   8
  -6  -3 -13 413.707 144.537   4
   6   3  15 24.1194 109.103  13
   6   3  15 40.2594 94.2534  24
   6  -3  15 7.78949 112.562  13
   6  -3  15 27.4391 114.010   8
  -6  -3 -15 108.796 136.626   4
   6   3  15 123.800 141.706   8
   6  -3  15 27.0310 100.683  14
   6   3  17-8.57058 116.818  13
   6  -3  17 8.21416 113.436  13
   6  -3  17-14.4534 112.728   8
   6   3  17-16.5185 128.834   8
   6  -3  17 113.030 111.674  14
   6   3  19 257.567 130.196  13
   6  -3  19 422.416 134.332  13
  -6  -3 -19 364.245 172.535   4
   6  -3  19 326.311 151.254   8
   6   3  19 341.948 156.849   8
   6  -3  19 352.368 123.733  14
   6  -3  21 209.315 126.187  13
   6   3  21 159.610 124.623  13
   6  -3  21 112.641 108.032  14
   6  -3  23 339.631 131.626  13
   6   3  23 421.916 140.992  13
   6  -3  23 307.274 115.350  14
   6  -3  25 147.089 108.569  13
   6  -3  25 101.897 94.9773  14
   6  -3  27-11.4604 88.8113  13
   6   3  27 120.302 101.429  13
   6   3  27 184.112 100.944  14
  -6   3 -29 81.0691 94.9417  23
   6   3  29 38.7019 82.5465  13
   6   3  29 83.6954 77.5942  14
  -6   4  30 99.4630 102.424  19
  -6   4  28-8.06360 117.431  19
   6  -4 -26-118.136 176.751  22
   6  -4 -24-279.671 208.995  22
   6   4 -22 449.961 271.519  22
   6  -4 -22-393.572 238.143  20
   6  -4 -22-188.959 195.127  22
   6  -4 -22-41.0426 249.642  18
   6   4 -22 217.772 210.894  15
   6  -4 -20 36.6074 183.800  20
   6  -4 -20 306.918 201.370  22
   6   4 -20 174.623 194.098  15
   6  -4 -20-190.559 331.432   3
   6   4 -18 233.461 327.772  22
   6  -4 -18 634.967 220.783  22
   6  -4 -18 442.631 189.852  20
   6   4 -18 308.013 195.733  15
   6  -4 -18 256.435 335.639   3
   6  -4 -16 240.986 282.685   3
   6   4 -16 193.843 292.951  22
   6  -4 -16 324.938 173.522  20
   6   4 -16 56.5513 235.627  18
   6  -4 -16-116.154 268.534  11
   6   4 -16 264.111 191.697  15
   6  -4 -16 127.704 172.123  22
   6  -4 -14 63.6984 261.512   3
   6  -4 -14 191.068 232.182  11
   6   4 -12 665.163 344.546  11
   6  -4 -12-280.384 251.051  11
   6   4 -10-175.861 288.119  11
   6  -4 -10 142.990 220.350  11
   6   4  -8 22.7167 240.366  11
   6  -4  -8 786.906 285.527  11
   6  -4  -6 65.6362 213.645   5
   6   4  -6-61.6950 252.918  11
   6  -4  -6-42.7470 215.789  11
   6  -4  -4 20.4026 212.534   5
   6   4  -4-130.356 245.840  11
   6  -4  -2 941.682 264.469   5
   6   4  -2 1030.77 255.939  11
   6  -4  -2 914.840 252.583  11
   6  -4   0 27.2687 87.2217   8
   6  -4   0 91.5267 172.480   5
   6  -4   0 19.6190 172.461  11
   6  -4   2 767.512 147.317   8
   6  -4   2 879.945 233.344   5
   6  -4   2 707.462 237.375  11
   6  -4   4 1394.07 290.391  11
   6  -4   6 826.403 154.545   8
   6   4   6 602.545 133.516   8
   6  -4   6 468.048 228.216  11
   6  -4   8 920.179 156.084   8
   6   4   8 703.509 145.801   8
   6  -4   8 584.566 235.871  11
   6  -4  10 91.9465 102.125   8
   6   4  10 73.7515 103.376   8
   6  -4  12 49.3695 104.975   8
   6   4  12-68.8565 117.128   8
   6  -4  14 159.680 119.045  13
   6  -4  14 79.0687 118.316   8
   6   4  14 136.321 135.980   8
  -6  -4 -14 45.9641 125.824   4
   6  -4  16 224.906 121.678  13
   6   4  16 395.499 136.704  13
   6   4  16 273.195 113.172  24
   6  -4  16 250.170 132.393   8
   6   4  16 309.975 149.594   8
   6  -4  16 265.803 110.817  14
   6   4  18 519.866 147.164  13
   6  -4  18 516.120 152.289   8
  -6  -4 -18 726.404 197.646   4
   6   4  18 376.406 167.710   8
   6  -4  18 573.140 148.680  13
   6  -4  18 495.295 125.756  14
   6   4  20 26.7477 118.844  13
   6  -4  20 141.307 119.198  13
   6  -4  20 151.742 109.434  14
   6  -4  22 199.258 123.492  13
   6   4  22-8.63818 116.174  13
   6  -4  22 6.49802 96.4585  14
   6  -4  24 1427.66 170.820  13
   6   4  24 1665.31 193.105  13
   6  -4  26 424.315 115.366  13
  -6   4 -28 41.1390 88.9574  23
   6   4  28 28.7529 84.4784  14
   6   4  30 111.262 74.4772  13
  -6   4 -30 51.1102 74.3424  23
  -6   5  31 44.4347 84.6962  19
   6   5 -31-98.6762 122.524  15
  -6   5  29 131.504 109.831  19
   6   5 -29 125.705 151.033  15
   6   5 -27 65.8953 171.323  15
   6   5 -25 99.5350 179.803  15
   6  -5 -23 19.8991 257.711  18
   6  -5 -23-176.636 176.836  22
   6   5 -21 171.106 271.882  22
   6  -5 -21 68.9837 165.479  22
   6  -5 -21-185.456 190.236  20
   6  -5 -19-60.5633 165.100  20
   6  -5 -19 148.187 177.814  22
   6  -5 -19 225.363 333.666   3
   6  -5 -17 108.227 277.566   3
   6   5 -17 235.320 340.942  22
   6   5 -17-116.682 251.863  18
   6  -5 -17 283.697 187.226  22
   6  -5 -15-203.654 316.841   3
   6  -5 -15-28.1978 228.671  11
   6   5 -15 11.8812 170.330  15
   6   5 -13 2917.57 542.762  11
   6  -5 -13 908.807 322.141  11
   6   5 -11 1779.27 429.714  11
   6  -5 -11 907.837 298.202  11
   6   5  -9 1293.42 363.794  11
   6  -5  -9 1149.84 291.716  11
   6  -5  -7 3238.39 442.076   5
   6   5  -7 3293.99 440.954  11
   6  -5  -5 9636.61 685.029   5
   6   5  -5 8800.32 655.686  11
   6  -5  -5 8376.57 640.441  11
   6  -5  -3 5915.56 521.041   5
   6   5  -3 5281.70 488.865  11
   6  -5  -1 5241.92 501.329   5
   6  -5  -1 6005.70 529.058  11
   6  -5   1 5303.42 481.776   5
   6  -5   1 4670.05 483.719  11
   6  -5   3 6904.62 551.879   5
   6  -5   3 7763.53 604.461  11
   6  -5   5 2662.54 250.464   8
   6  -5   5 3007.29 404.194  11
   6  -5   7 989.236 165.362   8
   6   5   7 952.074 163.029   8
   6  -5   7 964.593 282.215  11
   6   5   9 3775.77 303.570   8
   6  -5   9 3445.65 293.491   8
   6  -5   9 3290.18 428.843  11
   6  -5  11 169.276 111.946   8
   6   5  11 265.373 138.336   8
   6  -5  13 243.586 128.572   8
   6   5  13 250.038 132.191   8
   6  -5  15 236.668 122.096  13
   6   5  15 378.296 136.935  13
   6  -5  15 337.223 139.697   8
   6   5  15 383.261 157.504   8
   6   5  15 343.114 119.073  24
   6  -5  15 210.996 111.200  14
   6  -5  17 1503.28 189.880  13
   6   5  17 1538.14 254.903   8
   6   5  17 1523.79 174.158  24
   6   5  17 1484.47 190.345  13
   6  -5  17 1741.36 239.899   8
  -6  -5 -17 1946.24 274.208   4
   6  -5  17 1756.13 178.569  14
   6  -5  19 222.231 120.052  13
   6   5  19 213.100 136.308  13
   6  -5  19 275.240 116.317  14
   6  -5  21 55.7960 112.429  13
   6   5  21 26.1730 112.428  13
   6  -5  23 131.816 110.726  13
   6   5  23 32.6255 116.947  13
   6   5  25 43.1035 108.605  13
   6   5  27 76.6425 93.5443  13
  -6   5 -27 123.286 98.9232  23
  -6   5 -29 266.953 88.7198  23
  -6  -5 -29 161.676 96.9533  15
   6   5  29 248.552 82.3768  14
   6   6 -30 64.6028 129.521  15
   6   6 -28 85.1469 152.015  15
   6   6 -26 237.259 177.545  15
   6   6 -24 62.8763 181.717  15
   6   6 -22-27.7213 148.458  17
   6   6 -22 119.833 197.626  15
   6   6 -20-118.128 278.051  22
   6  -6 -20-172.362 189.431  20
   6   6 -20 180.726 155.711  17
   6   6 -20 80.5630 190.938  15
   6  -6 -18 483.470 366.502   3
   6  -6 -18 682.603 200.028  20
   6  -6 -18 603.840 195.988  22
   6   6 -18 479.037 163.872  17
   6   6 -18 564.538 213.983  15
   6   6 -16-74.8625 341.447  22
   6  -6 -16 35.7535 286.296   3
   6  -6 -16 33.9533 141.452  20
   6   6 -16 99.1570 142.508  17
   6  -6 -16 73.9996 158.082  22
   6   6 -16 75.5152 185.415  15
   6  -6 -14 1218.98 329.263  11
   6  -6 -12 3205.50 449.284  11
   6  -6 -10 8514.14 763.311   9
   6   6 -10 8424.10 738.491  11
   6  -6 -10 7239.25 632.752  11
   6  -6  -8 6806.54 672.494   9
   6  -6  -8 6836.08 638.687   5
   6   6  -8 8464.96 688.633  11
   6  -6  -8 8780.16 667.398  11
   6  -6  -6 5160.45 551.717   9
   6  -6  -6 4669.94 528.475   5
   6   6  -6 5870.50 568.463  11
   6  -6  -6 5249.43 514.619  11
   6  -6  -4 18597.9 1027.62   9
   6   6  -4 18345.8 982.905  11
   6  -6  -4 18581.8 1018.87  11
   6  -6  -4 18632.2 1032.31   5
   6  -6  -2 18048.8 990.817   9
   6  -6  -2 20853.3 1070.57   5
   6  -6   0 13289.9 826.344   5
   6  -6   0 13160.9 828.151  11
   6  -6   2 16975.7 944.511   5
   6  -6   2 16670.4 721.852   8
   6  -6   2 15970.9 940.021  11
   6  -6   4 8438.97 640.319   5
   6  -6   4 9017.56 480.658   8
   6  -6   4 8634.55 677.719  11
   6  -6   6 2120.79 227.449   8
   6  -6   6 1677.63 350.234  11
   6  -6   8 1123.69 185.051   8
   6  -6   8 1063.51 302.762  11
   6   6  10 2636.80 267.297   8
   6  -6  10 2656.18 260.492   8
   6  -6  10 2540.41 423.545  11
   6  -6  12 1086.16 189.309   8
   6   6  12 1133.59 197.283   8
   6  -6  14 194.633 116.887  13
   6  -6  14 118.949 118.670   8
   6   6  14 139.534 127.331   8
   6   6  14 49.1888 99.5737  24
   6  -6  14 134.358 99.1786  14
   6  -6  16 64.4311 115.472  13
   6   6  16 65.3511 99.4264  24
   6  -6  16 135.675 112.757   8
   6   6  16-16.5434 123.702   8
   6   6  16 135.989 122.343  13
   6  -6  16 39.2418 95.6345  14
   6  -6  18 203.250 122.950  13
   6   6  18 105.190 111.887  13
   6   6  18 80.3042 104.293  24
  -6  -6 -18 248.024 155.768   4
   6   6  18 51.3734 126.182   8
   6   6  20-34.8310 118.164  13
   6  -6  20-31.6913 106.549  13
   6   6  22 792.838 157.199  13
   6   6  24 259.337 118.406  13
  -6   6 -24 140.544 107.874  23
   6   6  26-18.6825 94.4827  13
  -6   6 -26-43.3948 88.8013  23
   6   6  28 182.810 90.3501  13
  -6   6 -28 145.651 83.1301  23
  -6   7  29 161.852 106.060  19
   6   7 -29 197.077 136.499  15
   6   7 -27 126.807 167.371  15
   6   7 -25 241.559 148.587  17
   6   7 -25 22.9009 170.004  15
   6  -7 -23-118.068 264.654  18
   6   7 -23 150.935 150.213  17
   6   7 -23 277.949 195.103  15
   6  -7 -21 689.986 192.107  20
   6   7 -21 1176.44 208.300  17
   6   7 -21 1243.69 250.291  15
   6  -7 -19 243.311 167.332  20
   6   7 -19 405.696 168.513  17
   6   7 -19 346.980 217.836  15
   6  -7 -17 110.931 296.162   3
   6  -7 -17 283.060 171.220  20
   6   7 -17 189.825 154.078  17
   6   7 -17 314.660 203.927  15
   6  -7 -15 285.469 314.068   3
   6  -7 -15 769.680 189.323  20
   6   7 -15 455.356 165.067  17
   6   7 -15 616.916 215.348  15
   6   7 -13 2491.77 244.019  17
   6   7 -13 2534.96 283.922  15
   6  -7 -11 6526.11 696.585   9
   6  -7 -11 6538.73 599.039  11
   6  -7  -9 8769.60 774.863   9
   6  -7  -9 8174.58 673.770  11
   6  -7  -7 7382.15 680.144   9
   6  -7  -7 6775.24 639.229   5
   6  -7  -7 7406.43 634.550  11
   6  -7  -5 8410.51 711.323   9
   6  -7  -5 10123.4 755.562   5
   6  -7  -5 9017.26 699.932  11
   6  -7  -3 13367.9 862.901   9
   6  -7  -3 13446.2 877.667   5
   6  -7  -3 13411.9 859.437  11
   6  -7  -1 21354.8 1146.56   5
   6  -7   1 18508.3 1044.75   5
   6  -7   1 18877.6 1059.77  11
   6  -7   3 7598.72 441.006   8
   6  -7   3 6633.19 598.780   5
   6  -7   3 7514.36 640.448  11
   6  -7   5 5054.00 351.213   8
   6  -7   5 4794.18 511.015   5
   6  -7   5 4925.02 539.728  11
   6  -7   7 1827.34 224.059   8
   6  -7   7 1827.33 386.561  11
   6  -7   9 1335.57 192.685   8
   6  -7   9 1076.98 327.293  11
   6  -7  11 12.6242 101.087   8
   6  -7  11-89.5945 251.102  11
   6  -7  13 508.955 147.817   8
   6   7  13 615.551 130.060  24
   6   7  13 700.486 178.036   8
   6  -7  13 591.583 118.346  16
   6  -7  13 655.012 125.082  14
   6   7  15 4760.44 293.162  24
   6   7  15 4888.09 401.421   8
   6   7  17 1295.07 181.633  13
   6   7  17 1150.27 157.325  24
  -6  -7 -17 1172.23 235.626   4
   6   7  17 1020.39 214.818   8
   6   7  19 1357.76 185.745  13
   6   7  19 1291.15 158.516  24
   6   7  21 1236.62 178.039  13
   6   7  23 1020.77 162.119  13
   6   7  25 51.4027 94.6650  13
   6   7  27-20.3940 84.4827  13
   6   7  29 46.8227 68.6664  13
  -6   8  28 25.0120 103.618  19
   6   8 -28 66.1886 105.677  17
   6   8 -28 54.5311 135.498  15
   6   8 -26 1128.37 171.264  17
   6   8 -26 1481.00 228.100  15
   6  -8 -24 1593.41 323.932  18
   6   8 -24 1468.85 203.978  17
   6   8 -24 1644.54 257.347  15
   6  -8 -22 582.522 191.173  20
   6   8 -22 1175.09 204.093  17
   6   8 -22 1310.26 250.147  15
   6  -8 -20-71.6955 161.443  20
   6   8 -20 115.426 155.050  17
   6   8 -20 435.539 212.732  15
   6  -8 -18 47.8405 147.894  20
   6   8 -18 48.6707 152.357  17
   6   8 -18 39.9695 187.139  15
   6  -8 -16 332.248 314.145   3
   6  -8 -16 544.831 183.531  20
   6   8 -16 353.473 161.899  17
   6   8 -16 209.600 181.970  15
   6   8 -14 2104.77 237.197  17
   6   8 -14 1920.11 279.121  15
   6   8 -12 2739.27 252.769  17
   6   8 -12 2669.40 289.804  15
  -6   8  12 2922.15 215.027  13
   6  -8 -10 5092.36 647.760   9
   6  -8 -10 5014.27 603.398   5
   6  -8 -10 5310.33 548.771  11
   6  -8  -8 3754.76 548.675   9
   6  -8  -8 4634.42 518.404  11
   6  -8  -6 5600.09 621.098   9
   6  -8  -6 7042.83 659.347   5
   6  -8  -6 6338.32 597.147  11
   6  -8  -4 15450.4 983.776   9
   6  -8  -4 16554.4 1031.59   5
   6  -8  -4 16310.2 979.600  11
   6  -8  -2 13111.4 894.430   5
   6  -8  -2 13585.7 885.983  11
   6  -8   0 9787.32 759.661   5
   6  -8   2 16252.8 1007.70   5
   6  -8   2 16607.8 1015.13  11
   6  -8   4 4950.93 561.108   5
   6  -8   4 4787.72 556.039  11
   6  -8   6 520.979 148.623   8
   6  -8   6 112.411 239.286   5
   6  -8   6 392.397 287.247  11
   6  -8   8 222.596 120.924   8
   6  -8   8 250.626 284.109  11
   6  -8  10 2822.47 269.732   8
   6  -8  10 2049.65 178.544  16
   6  -8  10 2000.87 426.617  11
   6   8  12 579.724 129.027  24
   6  -8  12 507.987 149.202   8
   6  -8  12 522.147 114.578  16
   6  -8  12 556.700 322.869  11
   6   8  14-22.1099 101.777  24
   6  -8  14 5.87979 86.9451  16
   6   8  16 133.902 110.888  24
   6   8  18 201.104 124.613  13
   6   8  18 341.727 113.297  24
   6   8  20 1986.66 204.134  13
   6   8  22 2479.58 216.962  13
   6   8  24 590.664 127.563  13
   6   8  26 215.466 95.2458  13
   6   8  28 53.7542 69.1200  13
   6  -8  28 79.0922 95.6272  22
  -6   8 -28 20.3019 61.0153  12
   6   8  28 111.045 70.0901  14
  -6   9  29 144.047 85.3146  19
  -6   9  27 494.128 127.091  19
   6   9 -27 562.042 130.719  17
   6   9 -27 367.708 157.285  15
   6   9 -25 1154.22 180.497  17
   6   9 -25 1491.64 228.959  15
   6   9 -23 1186.95 194.879  17
   6   9 -23 1343.65 235.296  15
   6  -9 -21 1424.39 229.517  20
   6   9 -21 1776.94 229.796  17
   6   9 -21 1933.30 274.532  15
   6  -9 -19 315.655 169.223  20
   6   9 -19 270.292 163.573  17
   6   9 -19 575.316 216.884  15
   6  -9 -17 35.0863 140.675  20
   6   9 -17 29.2538 151.593  17
   6   9 -17-13.2522 182.220  15
   6  -9 -15 586.334 394.712   9
  -6   9  15 235.713 112.895  13
   6  -9 -15 500.036 173.254  20
   6   9 -15 345.353 159.202  17
   6   9 -15 223.209 195.083  15
   6  -9 -13 812.123 403.562   9
  -6   9  13 512.421 132.982  13
   6   9 -13 612.366 173.429  17
   6   9 -13 359.088 204.587  15
   6  -9 -11 1356.43 429.201   9
  -6   9  11 1423.35 167.985  13
   6  -9 -11 1651.14 416.208   5
   6   9 -11 1201.38 197.774  17
   6   9 -11 1494.76 259.915  15
   6  -9  -9 1278.98 405.029   9
   6  -9  -9 1891.64 411.675   5
   6   9  -9 1134.79 189.271  17
   6   9  -9 1616.24 259.592  15
   6  -9  -9 2047.21 395.918  11
   6  -9  -7 1944.18 450.115   9
   6  -9  -7 2372.41 418.694  11
   6  -9  -5 3027.67 496.401   9
   6  -9  -5 3678.93 513.666   5
   6  -9  -5 3653.94 477.516  11
   6  -9  -3 5600.51 599.749   5
   6  -9  -3 5298.27 567.548  11
   6  -9  -1 9891.91 804.937   5
   6  -9  -1 10453.6 802.398  11
   6  -9   1 7305.10 683.815   5
   6  -9   3 3027.28 471.089   5
   6  -9   3 2189.44 433.689  11
   6  -9   5 2012.16 419.493   5
   6  -9   5 1701.73 400.369  11
   6  -9   7 1667.83 417.279  11
   6   9   9 681.244 129.645  24
   6   9   9 474.531 133.269  12
   6  -9   9 646.512 154.609   8
   6  -9   9 525.657 119.650  16
   6  -9   9 757.569 318.805  11
   6   9  11 7.27366 103.436  24
   6  -9  11-47.7533 90.2379  16
   6  -9  11-35.0752 254.409  11
   6   9  13 96.8647 106.396  24
   6  -9  13 65.2448 95.6052  16
   6   9  15 22.4940 109.195  24
   6   9  17 4298.67 275.823  24
   6   9  19 1256.61 174.626  13
   6   9  19 1308.53 158.587  24
   6   9  21 1226.16 165.404  13
   6   9  23 1738.59 175.243  13
   6   9  25 916.885 127.222  13
  -6   9 -25 810.642 112.331  12
   6   9  27 240.500 81.5528  13
  -6   9 -27 194.706 72.2528  12
   6   9  27 221.483 77.1261  14
   6  -9  27 113.100 109.692  22
  -6  10  28 233.029 88.1371  19
  -6  10  26 1079.31 149.678  19
   6  10 -26 759.906 144.048  17
   6  10 -26 732.661 170.119  15
   6 -10 -24 458.122 239.996  18
   6  10 -24 516.951 154.484  17
   6  10 -24 364.743 174.940  15
   6  10 -22 605.810 173.036  17
   6  10 -22 544.953 195.672  15
   6 -10 -20 674.125 180.785  20
   6  10 -20 1231.97 207.157  17
   6  10 -20 1367.11 248.599  15
  -6  10  18 1346.70 173.171  13
   6 -10 -18 1189.32 205.630  20
   6  10 -18 1240.12 210.621  17
   6  10 -18 1618.79 266.144  15
  -6  10  16 289.444 120.726  13
   6 -10 -16 363.579 159.160  20
   6  10 -16 213.948 162.336  17
   6  10 -16 458.792 208.759  15
  -6  10  14-7.61710 105.191  13
   6 -10 -14 66.5400 133.393  20
   6  10 -14-19.2176 145.778  17
   6  10 -14 52.4063 185.550  15
   6 -10 -12 124.930 350.138   9
  -6  10  12 52.3723 105.100  13
   6  10 -12 90.7060 191.618  15
   6  10 -12 37.4382 147.965  17
   6 -10 -10 79.7817 327.561   9
  -6  10  10 167.252 110.872  13
   6  10 -10 215.613 116.379  12
   6 -10 -10 450.436 307.855   5
   6  10 -10 217.446 153.792  17
   6  10 -10 268.359 191.174  15
   6 -10  -8 264.057 348.877   9
  -6  10   8 246.689 117.414  13
   6  10  -8 365.635 118.386  12
   6 -10  -8 295.042 196.680  21
   6  10  -8 125.965 168.042  15
   6 -10  -8 522.576 276.185  11
   6 -10  -8 305.483 295.285   5
   6 -10  -6 775.741 367.764   9
   6  10  -6 648.258 131.905  12
   6  10  -6 587.042 214.461  15
   6 -10  -6 789.750 298.252  11
   6 -10  -4 1889.14 442.852   9
   6 -10  -4 1879.31 419.369   5
   6 -10  -4 1659.55 379.489  11
   6 -10  -2 2625.64 474.219   5
   6 -10  -2 3426.74 495.920  11
   6 -10   0 1777.86 414.074   5
   6 -10   0 1563.97 391.617  11
   6 -10   2 1959.18 419.134   5
   6 -10   2 2272.78 450.293  11
   6  10   4 2481.64 208.562  12
   6 -10   4 2298.31 192.297  16
   6 -10   4 3092.91 503.611   5
   6 -10   4 2567.44 461.409  11
   6  10   6 1025.22 149.857  24
   6 -10   6 1048.20 209.185  22
   6  10   6 934.505 148.499  12
   6 -10   6 1006.65 140.862  16
   6 -10   6 952.145 338.898   5
   6 -10   6 1263.67 408.525  11
   6  10   8 79.1211 103.938  24
   6 -10   8-85.3625 160.223  22
   6  10   8 91.1968 109.799  12
   6 -10   8-30.4003 94.5237  16
  -6  10  -8 92.2089 113.305   7
   6 -10   8-36.2568 297.673  11
   6 -10  10-12.1595 97.0532  16
  -6  10 -10 97.7201 116.003   7
   6 -10  10-222.201 318.536  11
   6  10  12 474.105 125.684  24
   6 -10  12 408.622 109.671  16
   6 -10  12 594.030 350.039  11
   6  10  14 1952.51 195.205  24
   6  10  16 1563.15 175.431  24
   6  10  18 2407.35 200.717  24
   6  10  20 2606.69 200.064  24
   6  10  20 2572.14 210.210  13
   6  10  22 1772.26 171.116  13
   6  10  24 545.271 110.236  13
   6  10  26 23.4183 72.0656  13
   6 -10  26 248.353 118.643  22
  -6  10 -26 140.787 70.6872  12
   6 -11 -25 493.059 212.828  18
   6  11 -25 256.072 122.745  17
   6  11 -25 341.035 146.315  15
   6  11 -23 255.083 136.001  17
   6  11 -23 371.858 170.458  15
   6  11 -21 533.896 166.777  17
   6  11 -21 258.848 176.916  15
  -6  11  19 523.409 127.133  13
   6 -11 -19 373.853 150.744  20
   6  11 -19 599.186 173.645  17
   6  11 -19 628.628 199.390  15
  -6  11  17 1651.05 185.746  13
   6 -11 -17 1301.73 202.855  20
   6  11 -17 1443.76 215.244  17
   6  11 -17 1424.72 253.785  15
   6 -11 -15 1991.48 245.885  20
   6  11 -15 1871.48 238.679  17
   6  11 -15 2180.29 289.130  15
  -6  11  15 2431.77 211.470  13
   6 -11 -13 478.807 391.045   9
  -6  11  13 734.899 144.515  13
   6 -11 -13 483.869 156.892  20
   6  11 -13 577.849 221.486  15
   6 -11 -11 467.948 369.948   9
  -6  11  11 30.8438 101.795  13
   6  11 -11 7.03061 108.553  12
   6 -11 -11 35.9827 291.798   5
   6  11 -11-65.8124 181.772  15
   6 -11  -9 40.8815 359.392   9
  -6  11   9 180.906 118.067  13
   6  11  -9 105.250 117.739  12
   6 -11  -9 357.201 286.061   5
   6  11  -9 249.128 193.214  15
   6 -11  -7 232.379 325.662   9
  -6  11   7 110.318 108.000  13
   6  11  -7 180.504 115.099  12
   6 -11  -7 101.751 192.831  21
   6 -11  -7 283.303 276.223   5
   6  11  -7 39.1197 185.471  15
   6 -11  -7 180.756 253.327  11
   6 -11  -5 108.629 308.037   9
   6  11  -5 267.833 118.315  12
   6  11  -5 272.744 205.413  15
   6 -11  -5 92.1618 246.076  11
   6  11  -3-54.4579 106.900  12
   6 -11  -3 281.178 288.563   5
   6  11  -3 12.9943 180.220  15
   6 -11  -3-31.5155 261.882  11
   6  11  -1 94.9286 106.501  12
   6 -11  -1 105.912 286.299   5
   6  11  -1 104.598 188.193  15
   6 -11  -1-65.0970 250.411  11
   6 -11  -1 66.0344 104.751  14
   6  11   1 238.110 108.148  24
   6 -11   1 227.697 149.144  22
   6 -11   1 356.093 295.991   5
   6 -11   1 472.828 315.346  11
   6 -11   1 271.149 110.993  14
   6  11   3 392.384 118.902  24
   6 -11   3 335.952 167.025  22
   6  11   3 261.737 122.754  12
   6 -11   3 349.799 119.724  16
   6 -11   3 540.361 348.861   5
   6 -11   3 562.336 318.799  11
   6 -11   3 329.633 110.077  14
   6  11   5 122.384 107.390  24
   6  11   5 210.996 116.667  12
   6 -11   5 296.581 174.375  22
   6 -11   5 225.265 113.880  16
   6 -11   5 291.461 302.791   5
   6 -11   5 72.9674 303.215  11
   6  11   7 66.3528 103.157  24
   6 -11   7 96.1292 157.900  22
   6  11   7 21.4184 105.210  12
   6 -11   7 175.174 105.850  16
   6 -11   7 256.416 308.003   5
   6 -11   7 226.253 298.064  11
   6 -11   9-100.772 173.205  22
   6  11   9-7.23088 106.524  12
   6 -11   9-18.6531 99.2587  16
  -6  11  -9 28.2941 120.326   7
   6 -11   9-308.032 338.465  11
   6 -11  11 901.917 134.410  16
  -6  11 -11 1309.96 224.264   7
   6 -11  11 967.632 388.622  11
   6  11  11 1003.99 154.593  24
   6  11  13 2291.94 204.266  24
   6  11  15 3560.07 250.348  24
   6  11  17 2213.02 195.346  24
   6  11  19 895.804 133.909  24
  -6  11 -21 1031.45 131.122  12
   6  11  23 560.037 107.501  13
  -6  11 -23 484.146 99.3834  12
   6  11  25 616.434 93.1940  13
   6 -11  25 470.385 129.660  22
   6 -12 -24 25.5456 198.566  18
  -6  12  22 278.827 105.025  13
   6  12 -22 522.497 149.768  17
   6  12 -22 449.322 165.204  15
  -6  12  20 134.438 102.705  13
   6  12 -20 293.576 146.514  17
   6  12 -20 361.074 176.585  15
  -6  12  18 229.440 112.755  13
   6  12 -18 239.531 153.996  17
   6  12 -18 149.200 173.600  15
  -6  12  16 658.445 143.659  13
   6  12 -16 552.633 203.623  15
   6  12 -14 1831.68 275.618  15
  -6  12  14 2098.58 204.993  13
   6  12 -12 2185.25 209.652  12
   6  12 -12 2278.71 251.633  17
   6  12 -12 2096.04 293.187  15
  -6  12  12 2591.56 229.696  13
   6 -12 -10 1292.82 443.914   9
  -6  12  10 1655.17 191.549  13
   6  12 -10 1306.22 173.947  12
   6 -12 -10 1721.37 434.867   5
   6  12 -10 1402.87 267.647  15
   6 -12  -8 332.029 391.098   9
  -6  12   8 186.284 117.050  13
   6  12  -8 202.237 119.095  12
   6 -12  -8 220.676 298.311   5
   6  12  -8 212.814 201.870  15
   6 -12  -6 157.374 319.061   9
  -6  12   6 98.9988 112.214  13
   6  12  -6 115.058 108.347  12
   6 -12  -6-73.7558 275.728   5
   6  12  -6 26.6478 183.224  15
   6 -12  -6 218.322 265.279  11
   6  12  -4 777.007 146.635  12
   6  12  -4 708.113 225.017  15
   6 -12  -4 772.773 317.827  11
   6  12  -2 141.810 113.317  12
   6 -12  -2 372.489 313.234   5
   6  12  -2 268.717 212.463  15
   6 -12  -2 233.380 277.095  11
   6  12   0 598.061 128.931  24
   6 -12   0 451.343 348.142   5
   6 -12   0 588.778 323.702  11
   6  12   2 944.815 146.499  24
   6  12   2 918.079 153.830  12
   6 -12   2 1102.55 390.855   5
   6 -12   2 1007.98 378.721  11
   6 -12   2 905.552 144.172  14
   6  12   4 412.380 118.168  24
   6 -12   4 334.680 168.468  22
   6  12   4 445.697 132.520  12
   6 -12   4 480.982 128.595  16
   6 -12   4 576.013 355.262   5
   6 -12   4 411.357 342.639  11
   6  12   6 45.0168 104.946  24
   6 -12   6-23.3877 156.542  22
   6  12   6 65.2165 106.750  12
   6 -12   6 6.44468 98.8185  16
   6 -12   6-115.799 288.589   5
   6 -12   6 154.326 304.950  11
   6  12   8 433.671 129.669  24
   6 -12   8 646.782 201.997  22
   6  12   8 335.190 126.677  12
   6 -12   8 424.452 119.222  16
   6 -12   8 268.640 295.514   5
  -6  12  -8 758.067 180.134   7
   6 -12   8 275.915 315.874  11
   6 -12  10 781.508 211.490  22
   6 -12  10 898.607 138.129  16
   6  12  12 1012.89 155.250  24
   6 -12  12 1024.86 225.214  22
   6  12  14 1236.91 160.787  24
   6  12  16 1037.34 146.290  24
   6  12  18 833.596 131.120  24
  -6  12 -18 706.396 119.967  12
   6  12  20 332.795 100.515  24
  -6  12 -20 352.897 100.068  12
   6 -12  20 461.505 170.471  22
   6 -12  22-150.628 135.299  22
  -6  12 -22 32.9864 77.1620  12
  -6  12 -24 188.405 71.1234  12
  -6  13  23 25.2175 70.6793  13
  -6  13  21 48.8091 87.1400  13
  -6  13  19 32.0094 97.1284  13
  -6  13  17 100.001 106.451  13
  -6  13  15 183.078 119.856  13
   6  13 -15 58.8980 168.235  15
  -6  13  13 1206.43 175.346  13
   6  13 -13 1196.69 169.151  12
   6  13 -13 894.546 225.256  15
  -6  13  11 1583.75 188.908  13
   6  13 -11 1278.28 172.684  12
   6  13 -11 1271.78 252.252  15
   6  13  -9 2091.89 208.590  12
   6  13  -9 2032.97 295.901  15
  -6  13   9 2464.31 220.208  13
   6 -13  -7 746.853 398.572   9
   6  13  -7 669.083 149.080  12
   6 -13  -7 602.325 331.460   5
   6  13  -7 717.424 217.649  15
   6  13  -5 2699.76 226.805  12
   6 -13  -5 2705.54 498.753   5
   6  13  -5 2346.42 311.248  15
   6  13  -3 1945.67 197.367  12
   6  13  -3 2015.26 300.616  15
   6 -13  -3 2373.43 463.064  11
   6  13  -1 1840.88 184.328  24
   6 -13  -1 1792.75 449.749   5
   6 -13  -1 1532.59 412.375  11
   6  13   1 4611.21 284.626  24
   6  13   1 3980.79 274.404  12
   6 -13   1 4415.63 624.487   5
   6 -13   1 4205.36 610.755  11
   6  13   3 4014.61 268.896  24
   6  13   3 3865.32 264.822  12
   6 -13   3 4017.25 611.117   5
   6 -13   3 3535.79 568.889  11
   6  13   5 1501.71 179.053  24
   6  13   5 1559.04 182.358  12
   6 -13   5 1596.84 445.526   5
   6  13   7 625.925 135.814  24
   6  13   7 816.423 148.931  12
   6 -13   7 487.683 184.481  22
   6  13   9 1109.09 158.422  12
   6 -13   9 1075.18 213.903  22
   6  13  11 403.588 126.820  24
   6 -13  11 290.235 179.783  22
   6  13  13-50.3848 106.435  24
   6 -13  13 143.631 168.818  22
   6 -13  15 161.068 175.207  22
  -6  13 -15 90.9890 92.9147  12
   6  13  15 181.937 101.934  24
   6  13  17 290.355 102.935  24
   6 -13  17 213.238 165.390  22
  -6  13 -17 328.747 99.1188  12
   6  13  19 40.9194 84.7989  24
   6 -13  19 160.621 146.408  22
  -6  13 -19 141.648 86.7465  12
  -6  13 -21 79.6717 70.0020  24
   6 -13  21-23.7517 127.205  22
  -6  13 -21 42.9760 73.9765  12
   6 -13  23 42.9918 103.284  22
  -6  13 -23-68.0325 64.5564  12
  -6  14  22 205.974 81.2306  13
  -6  14  20 614.354 113.854  13
  -6  14  18 106.658 99.8742  13
  -6  14  16 146.726 111.921  13
   6  14 -16 40.2523 101.393  12
  -6  14  14 142.234 122.177  13
   6  14 -14-19.1893 105.995  12
  -6  14  12 54.3877 111.382  13
   6  14 -12-27.3808 104.957  12
   6  14 -10 1701.96 190.814  12
  -6  14  10 2012.05 209.546  13
   6  14  -8 3894.33 271.441  12
  -6  14   6 1579.18 186.245  13
   6  14  -6 1167.88 167.021  12
   6  14  -6 1233.47 254.645  15
   6  14  -4 4872.15 304.367  12
  -6  14   4 4727.76 301.254  13
   6  14  -2 6527.54 350.142  24
  -6  14   2 7212.14 376.233  13
   6  14   0 5947.69 329.456  24
   6  14   0 5487.99 324.698  12
  -6  14  -2 3941.02 242.366  24
   6  14   2 3803.42 263.876  12
   6  14   2 3649.41 260.735  24
   6  14   4 3327.99 247.461  24
  -6  14  -4 3257.48 224.541  24
   6  14   4 3318.18 246.093  12
   6  14   6 2604.00 217.135  24
   6  14   6 2325.86 210.210  12
   6  14   8 875.265 149.554  24
   6 -14   8 762.305 192.327  22
   6  14   8 694.699 140.484  12
   6 -14  10 22.2752 153.808  22
   6  14  12 125.977 104.298  24
   6 -14  12 21.9773 153.722  22
   6  14  14 175.866 106.398  24
   6 -14  14 136.999 155.899  22
  -6  14 -16 773.213 112.351  12
   6  14  16 782.348 127.086  24
   6 -14  16 721.541 181.148  22
  -6  14 -18 2592.23 170.675  12
  -6  14 -18 2758.27 176.723  24
   6  14  18 2623.69 182.107  24
   6 -14  18 2201.80 232.402  22
  -6  14 -20 1534.28 125.697  24
  -6  14 -20 1758.71 131.264  12
   6 -14  20 1568.66 186.317  22
   6 -14  22 620.314 122.476  22
  -6  14 -22 787.484 86.9141  12
  -6  15  21 438.224 91.9768  13
  -6  15  19 501.968 109.022  13
  -6  15  17 991.626 142.072  13
  -6  15  15 549.328 129.287  13
   6  15 -15 608.282 127.221  12
  -6  15  13 64.7871 110.405  13
   6  15 -13 117.635 109.167  12
   6  15 -11 477.462 131.577  12
   6  15  -9 900.961 152.632  12
  -6  15   7 1168.94 171.649  13
   6  15  -7 1087.75 163.808  12
   6  15  -5 5152.94 309.787  12
  -6  15   5 4931.85 311.627  13
  -6  15   3 5179.36 317.715  13
   6  15  -1 4516.85 280.523  24
   6  15  -1 4427.20 287.785  12
  -6  15   1 4883.44 300.901  13
   6  15   1 6685.64 354.930  24
   6  15   1 6720.43 359.663  12
   6  15   3 3521.66 252.970  24
  -6  15  -3 3762.14 235.868  24
   6  15   3 3502.96 255.032  12
   6  15   5 475.410 124.091  24
  -6  15  -5 452.654 115.189  24
   6  15   5 544.918 138.565  12
   6  15   7 137.218 106.409  24
  -6  15  -7 87.0401 97.3272  24
   6  15   7-6.76237 104.788  12
  -6  15  -9 336.344 107.063  24
   6  15  11-13.3818 97.4513  24
  -6  15 -11 123.536 96.6059  24
   6 -15  11 58.5693 145.971  22
   6  15  13 1474.97 157.741  24
   6 -15  13 1268.76 198.588  22
  -6  15 -15 1493.91 142.103  24
   6  15  15 1284.03 142.986  24
   6 -15  15 1084.11 183.665  22
   6  15  17 3245.23 197.615  24
  -6  15 -17 3327.31 193.413  24
  -6  15 -17 3190.03 181.225  12
   6 -15  17 3110.92 247.839  22
   6  15  19 2338.01 152.675  24
  -6  15 -19 2865.65 160.144  24
  -6  15 -19 2794.64 155.156  12
   6 -15  19 2145.67 196.029  22
  -6  16  20 1449.11 125.896  13
  -6  16  18 1063.82 128.392  13
  -6  16  16 448.426 110.569  13
   6  16 -16 397.790 101.738  12
  -6  16  14 450.907 121.793  13
   6  16 -14 379.483 110.611  12
   6  16 -12-17.5674 101.572  12
  -6  16  10 289.924 121.814  13
   6  16 -10 182.170 109.445  12
  -6  16   8 936.638 148.992  13
   6  16  -8 842.588 148.767  12
  -6  16   6 623.187 141.026  13
   6  16  -6 737.767 147.984  12
  -6  16   4 3010.11 233.925  13
   6  16  -2 2903.05 223.098  24
   6  16  -2 3532.03 250.592  12
  -6  16   2 3087.30 237.465  13
   6  16   0 1597.07 172.998  24
   6  16   0 1855.72 191.600  12
  -6  16   0 1889.57 186.122  13
  -6  16  -2 1714.44 157.837  24
   6  16   2 1533.69 171.429  24
   6  16   2 1429.13 174.359  12
  -6  16  -2 1569.56 173.049  13
   6  16   4 995.169 148.118  24
  -6  16  -4 1109.15 137.932  24
   6  16   4 981.840 152.471  12
  -6  16  -4 992.310 144.903  13
   6  16   6-47.7066 102.283  24
  -6  16  -6-29.2279 88.0505  24
   6  16   6 31.8840 105.663  12
   6  16   8 198.072 114.614  24
  -6  16  -8 143.629 95.3081  24
   6  16  10 94.0339 96.5903  24
  -6  16 -10 275.177 99.4258  24
   6  16  12 393.079 110.141  24
  -6  16 -12 780.134 112.283  24
   6  16  14 1226.77 135.377  24
   6  16  16 1938.40 149.226  24
  -6  16 -16 2018.74 146.377  24
   6  16  18 3747.82 186.701  24
   6 -16  18 3300.27 219.038  22
  -6  17  17 993.570 121.286  13
   6  17 -17 936.146 104.492  12
  -6  17  15 465.459 105.498  13
   6  17 -15 514.848 101.101  12
   6  17 -13-4.83963 87.9766  12
  -6  17  11 55.2871 99.0071  13
   6  17 -11-43.0563 94.3678  12
  -6  17   9-32.2552 99.6044  13
   6  17  -9-11.5642 97.5155  12
  -6  17   7 19.8785 105.091  13
   6  17  -7-36.4058 99.9354  12
  -6  17   5 829.393 138.100  13
  -6  17   3 591.719 128.051  13
   6  17  -3 570.724 133.355  12
   6  17  -1 422.572 115.306  24
  -6  17   1 228.020 109.052  13
   6  17  -1 451.209 124.515  12
   6  17   1 270.317 107.084  24
  -6  17  -1 182.502 101.264  13
   6  17   1 156.928 106.925  12
   6  17   3 37.9256 98.2873  24
  -6  17  -3 47.5841 82.7775  24
  -6  17  -3 131.732 100.420  13
   6  17   3 103.787 103.872  12
   6  17   5 75.8670 98.7059  12
   6  17   5-62.4549 99.0538  24
  -6  17  -5 58.5414 82.7351  24
  -6  17  -5-11.1775 85.0913  13
   6  17   7 42.2513 89.9548  24
  -6  17  -7 130.786 89.0217  24
  -6  17  -9 466.549 103.139  24
   6  17  11 1075.04 132.019  24
  -6  17 -11 1003.53 118.847  24
   6  17  13 1052.77 121.933  24
  -6  17 -15 1011.50 104.099  24
   6  17  15 749.758 101.239  24
  -6  17 -17 2008.24 125.155  24
  -6  18  14 843.898 115.376  13
   6  18 -14 791.848 105.471  12
  -6  18  12-19.7737 87.1446  13
   6  18 -12-47.1631 78.7181  12
  -6  18  10-53.6423 87.0135  13
   6  18 -10-52.5675 87.9581  12
  -6  18   8 45.1153 88.5623  13
   6  18  -8 5.15607 91.8472  12
  -6  18   6 283.748 103.188  13
  -6  18   4 116.273 97.7943  13
   6  18  -4 61.1555 101.847  12
   6  18  -2 26.0842 84.1094  24
   6  18  -2 123.596 100.098  12
  -6  18   2 108.927 95.3040  13
   6  18   0-10.8963 85.8591  24
  -6  18   0 149.804 94.3951  13
   6  18   0 66.8561 97.7029  12
   6  18   2 99.6913 89.5503  24
  -6  18  -2 15.7500 83.5424  13
   6  18   2-5.41565 92.6495  12
   6  18   4 269.252 100.975  24
  -6  18  -4 166.464 82.9110  24
   6  18   4 56.5285 92.8239  12
   6  18   6 799.916 120.215  24
  -6  18  -6 622.630 102.852  24
  -6  18  -8 303.045 85.4520  24
   6  18  10 493.489 100.963  24
  -6  18 -10 498.136 91.8803  24
   6  18  12 679.396 101.728  24
  -6  18 -12 796.764 98.2404  24
   6  18  14 1022.12 101.768  24
  -6  19  13 297.371 78.0035  13
   6  19 -13 294.031 76.2942  12
  -6  19  11 109.491 76.5503  13
   6  19 -11 214.630 78.3184  12
  -6  19   9 265.373 91.4550  13
   6  19  -9 162.948 84.2657  12
  -6  19   7 478.982 101.721  13
  -6  19   5 275.496 92.8976  13
   6  19  -5 92.1159 86.1287  12
  -6  19   3 358.881 95.4315  13
   6  19  -3 314.762 98.5114  12
   6  19  -1 185.879 85.6735  24
   6  19  -1 215.439 92.8056  12
  -6  19   1 192.115 85.9736  13
   6  19   1 146.770 82.5956  24
   6  19   1 63.8890 83.8305  12
   6  19   3-41.4458 73.7555  24
  -6  19  -3-44.9244 69.8986  24
   6  19   3-8.60589 82.3958  12
   6  19   5 314.681 89.5918  24
  -6  19  -5 346.790 82.6866  24
   6  19   7 582.340 95.9769  24
  -6  19  -7 656.248 93.9292  24
  -6  19  -9 640.105 88.6723  24
   6  19  11 526.304 83.5400  24
  -6  19 -11 528.401 76.1824  24
  -6  20   6 315.346 77.9547  13
   6  20  -6 304.870 82.5720  12
  -6  20   4 276.409 77.9851  13
   6  20  -4 411.325 97.6630  12
   6  20  -2 256.711 73.2399  24
   6  20  -2 355.574 85.5301  12
   6  20   0 706.258 91.2104  24
   6  20   0 649.449 98.1566  12
   6  20   2 236.949 75.2278  24
   6  20   4 60.1724 67.6419  24
   6  20   6 201.209 68.8925  24
   7   0 -29-42.0497 137.676  15
   7   0 -27-10.5869 162.328  15
   7   0 -25 755.686 269.520  22
   7   0 -25-147.476 192.367  15
   7   0 -23-1028.02 424.729  22
   7   0 -23 53.1785 186.044  15
   7   0 -21-20.7101 254.708  18
   7   0 -21 109.231 194.170  15
   7   0 -19-11.1885 236.215  20
   7   0 -19-84.8141 263.637  18
   7   0 -19 268.055 209.829  15
   7   0 -17 485.788 301.178  22
   7   0 -17 292.969 261.488  21
   7   0 -17 146.324 273.366  18
   7   0 -17-70.2425 390.017  11
   7   0 -17 38.1546 181.642  15
   7   0 -15 277.653 230.364  21
   7   0 -15-80.3958 259.001  18
   7   0 -15 554.444 224.301  22
   7   0 -15 35.4875 294.893   3
   7   0 -13 64.8977 269.644   3
   7   0 -11 88.5562 267.644   3
   7   0  -9-53.4102 242.123   3
   7   0  -9 52.3022 232.310  11
   7   0  -7 144.699 239.526   3
   7   0  -7-24.1430 212.229  11
   7   0  -5-130.512 206.843   3
   7   0  -5 111.885 210.843  11
   7   0  -3 35.0417 90.5814   8
   7   0  -3 251.095 206.091  11
   7   0  -1 80.5695 89.6754   8
   7   0  -1 59.2422 191.175  11
   7   0   1-27.9491 89.3990   8
   7   0   1-112.643 180.141  11
   7   0   3 19.7663 89.6078   8
   7   0   5-42.6638 92.7621   8
  -7   0  -7 22.3844 93.0064   4
   7   0   7-69.8914 108.738   8
  -7   0  -9 37.3567 94.4589   4
   7   0   9-12.7700 107.370   8
  -7   0 -11-27.4570 115.431   4
   7   0  11-27.8815 119.911   8
   7   0  13-32.2132 114.985  13
  -7   0 -13-29.9650 118.423   4
   7   0  13 45.2055 120.659   8
   7   0  13-14.8042 102.661  14
   7   0  15-34.2427 120.242  13
  -7   0 -15 48.3196 136.989   4
   7   0  17-62.3049 129.118  13
  -7   0 -17 16.9859 137.745   4
   7   0  17 116.269 144.445   8
   7   0  19 26.8382 121.936  13
   7   0  19 8.01594 118.978  14
   7   0  21-8.62856 117.107  13
   7   0  21-145.349 125.250  14
   7   0  23-20.7536 109.718  14
   7   0  25 20.4043 102.446  13
   7   0  25-5.85847 94.4212  14
   7   0  27 43.2741 86.9049  13
   7   0  27-40.9252 82.2492  14
   7   1 -30-14.6591 137.481  15
   7  -1 -30-20.3685 122.499  15
  -7   1  28 19.5238 102.882  19
   7   1 -28 67.9380 159.853  15
   7  -1 -28 27.6708 152.377  15
   7  -1 -26 503.797 245.343  22
   7   1 -26 396.145 199.478  15
   7  -1 -26 100.863 173.220  15
   7   1 -24 1081.46 247.045  15
   7  -1 -24 1208.08 248.364  15
   7  -1 -22 1793.70 368.618  22
   7  -1 -22 1523.09 340.352  18
   7   1 -22 1562.86 279.629  15
   7  -1 -22 1607.73 274.877  15
   7   1 -20 2125.79 432.625  22
   7  -1 -20 2721.76 393.677  22
   7  -1 -20 1086.37 277.711  20
   7   1 -20 1503.78 339.135  18
   7  -1 -20 2044.42 388.323  18
   7   1 -20 1663.61 278.055  15
   7  -1 -20 1959.29 286.621  15
   7   1 -18 1970.16 397.270  22
   7  -1 -18 1670.12 329.999  22
   7  -1 -18 1364.08 325.278  21
   7  -1 -18 1757.68 288.204  20
   7   1 -18 1302.58 338.187  18
   7  -1 -18 1430.00 349.954  18
   7   1 -18 1812.66 504.678  11
   7  -1 -18 1022.18 435.668  11
   7   1 -18 1515.21 266.487  15
   7  -1 -18 1928.64 498.947   3
   7   1 -16 1090.62 324.433  22
   7   1 -16 1995.18 338.760  21
   7  -1 -16 1877.61 334.329  21
   7  -1 -16 1894.24 264.435  20
   7   1 -16 1208.51 328.871  18
   7  -1 -16 1409.84 340.160  18
   7   1 -16 901.459 407.388  11
   7  -1 -16 1317.31 399.360  11
   7   1 -16 1853.58 272.279  15
   7   1 -14 2165.88 283.208  22
   7  -1 -14 1507.33 255.370  22
   7   1 -14 1423.70 301.853  21
   7  -1 -14 1543.97 294.448  21
   7   1 -14 1429.23 323.494  18
   7  -1 -14 1697.08 348.777  18
   7   1 -14 938.356 391.663  11
   7  -1 -14 1525.80 401.751  11
   7   1 -14 1158.24 400.352   3
   7  -1 -14 2116.96 448.624   3
   7  -1 -12 625.589 331.357   3
   7  -1 -12 678.240 291.145  11
   7   1 -12 928.113 353.164   3
   7  -1 -10 369.969 278.127   3
   7   1 -10 384.703 273.145  11
   7   1 -10 447.085 282.333   3
   7  -1  -8 336.070 252.603   3
   7   1  -8 251.938 235.349  11
   7  -1  -8 328.053 226.675  11
   7   1  -8 402.619 266.219   3
   7   1  -6 113.090 205.136   3
   7  -1  -6 211.259 221.234   3
   7   1  -6 231.847 197.262  11
   7  -1  -6 211.532 221.520  11
   7   1  -4-42.9070 207.681  11
   7  -1  -4-22.0752 189.877  11
   7  -1  -2-9.33558 82.0631   8
   7   1  -2-39.8938 191.393  11
   7  -1  -2 188.577 213.242  11
   7  -1   0 57.2670 88.2598   8
   7   1   0 69.7846 86.6474   8
   7   1   0-130.805 179.304  11
   7  -1   0 200.487 207.257  11
   7  -1   2 139.199 106.688   8
   7   1   2 74.3004 85.9051   8
   7  -1   2-19.3131 171.581  11
   7  -1   4 1607.96 202.894   8
   7   1   4 1415.84 185.968   8
   7  -1   6 1187.78 179.413   8
   7   1   6 1114.29 174.553   8
  -7  -1  -6 1186.02 181.050   4
  -7   1  -8 23.4955 102.173   4
   7  -1   8 48.9489 101.698   8
  -7  -1  -8 72.1478 105.711   4
   7   1   8 73.1948 104.939   8
  -7   1 -10 260.733 125.167   4
  -7  -1 -10 185.988 113.077   4
   7  -1  10 119.709 110.616   8
   7   1  10 80.6644 119.511   8
  -7   1 -12 286.358 144.754   4
  -7  -1 -12 174.348 134.551   4
   7  -1  12 287.622 135.715   8
   7   1  12 367.290 155.525   8
   7  -1  14 1505.31 188.137  13
   7   1  14 1577.16 193.828  13
  -7   1 -14 1616.58 241.364   4
  -7  -1 -14 1349.84 229.082   4
   7   1  14 1677.16 243.022   8
   7  -1  16 724.099 162.035  13
   7   1  16 826.662 158.975  13
  -7  -1 -16 834.052 193.737   4
   7  -1  16 852.239 197.895   8
   7   1  16 899.571 202.694   8
   7  -1  16 665.206 149.091  14
   7  -1  18 1702.01 203.563  13
   7   1  18 1521.09 198.244  13
   7  -1  18 1748.46 195.346  14
   7  -1  20 2496.19 220.935  14
   7   1  20 2426.15 226.945  14
   7   1  20 2441.15 233.070  13
   7  -1  22 642.016 148.428  13
   7   1  22 626.909 153.719  13
   7  -1  22 564.353 136.080  14
   7   1  22 707.878 149.366  14
   7  -1  24 321.072 124.645  13
   7  -1  24 187.055 110.098  14
   7   1  24 202.806 113.348  14
   7  -1  26 253.109 106.999  13
   7   1  26 357.523 110.276  13
   7  -1  26 392.433 99.6273  14
   7   1  26 464.811 112.818  14
   7   1  28 597.424 105.436  13
   7  -1  28 494.130 89.4013  14
   7   1  28 551.893 95.2305  14
  -7   2  29 156.745 103.749  19
   7   2 -29 94.0722 153.564  15
   7   2 -27 740.979 200.108  15
   7  -2 -27 723.791 191.292  15
   7   2 -25 1911.31 272.049  15
   7  -2 -23 1622.94 346.978  22
   7  -2 -23 2738.41 396.711  18
   7   2 -23 2614.83 316.717  15
   7  -2 -21 3211.56 375.494  22
   7   2 -21 2399.79 476.837  22
   7  -2 -21 2140.11 336.887  20
   7   2 -21 2714.45 412.596  18
   7  -2 -21 2582.04 413.015  18
   7   2 -21 3004.36 339.173  15
   7   2 -19 3785.92 500.328  22
   7  -2 -19 4245.78 446.704  21
   7  -2 -19 4238.91 403.761  22
   7  -2 -19 3506.49 358.937  20
   7   2 -19 3811.37 465.767  18
   7  -2 -19 3665.90 479.223  18
   7  -2 -19 3146.73 564.119  11
   7   2 -19 3439.87 346.917  15
   7  -2 -19 3411.92 591.439   3
   7   2 -17 5010.39 488.215  22
   7  -2 -17 5314.93 412.228  22
   7  -2 -17 4593.00 444.586  21
   7  -2 -17 5039.97 395.370  20
   7  -2 -17 5734.20 549.585  18
   7   2 -17 4912.00 517.349  18
   7   2 -17 5622.02 708.779  11
   7  -2 -17 3555.97 572.126  11
   7   2 -17 5660.18 425.147  15
   7  -2 -17 4486.37 645.166   3
   7  -2 -15 5673.76 468.387  21
   7   2 -15 4702.68 452.928  22
   7  -2 -15 5258.50 396.637  22
   7   2 -15 5645.51 502.961  21
   7  -2 -15 5674.56 397.745  20
   7   2 -15 5786.44 530.080  18
   7  -2 -15 6230.95 549.983  18
   7   2 -15 5856.78 697.783  11
   7   2 -15 5669.09 415.700  15
   7  -2 -15 4863.07 620.047  11
   7  -2 -13 4015.60 567.781   3
   7  -2 -13 4617.31 562.010  11
   7  -2 -11 4261.93 555.622   3
   7   2 -11 3053.38 500.738  11
   7  -2 -11 3871.11 493.340  11
   7   2 -11 4416.86 546.903   3
   7  -2  -9 1084.63 323.604   3
   7   2  -9 719.769 286.765  11
   7   2  -9 560.178 276.567   3
   7   2  -7 366.130 242.479  11
   7  -2  -7 49.5501 222.426  11
   7   2  -7 167.332 223.199   3
   7   2  -5 67.2332 205.225  11
   7  -2  -5 93.5438 220.359  11
   7   2  -3 165.362 207.017  11
   7  -2  -3 44.5760 202.095  11
   7  -2  -1 89.1296 96.7572   8
   7   2  -1 172.368 188.650  11
   7  -2  -1 149.925 196.144  11
   7  -2   1 689.664 144.352   8
   7  -2   1 705.618 255.970  11
   7  -2   3 2264.01 235.749   8
   7   2   3 1978.73 203.507   8
   7  -2   3 1903.36 318.953  11
   7  -2   5 1017.50 171.007   8
   7   2   5 1102.37 166.517   8
  -7   2  -7 1130.59 175.733   4
   7  -2   7 882.354 170.470   8
   7   2   7 1390.94 191.820   8
  -7  -2  -7 1218.42 190.889   4
   7  -2   9 179.861 122.228   8
   7   2   9 128.997 119.336   8
  -7  -2  -9 116.558 115.114   4
  -7  -2 -11 99.3713 113.710   4
   7   2  11 113.874 125.159   8
   7  -2  13 1011.15 162.217  13
   7   2  13 1171.06 172.547  13
  -7  -2 -13 1184.83 217.367   4
   7  -2  13 1075.58 200.463   8
   7   2  13 1317.21 225.980   8
   7  -2  13 964.290 148.368  14
  -7  -2 -15 2859.59 318.786   4
   7  -2  15 3148.53 314.244   8
   7   2  15 3105.76 324.514   8
   7  -2  15 2987.24 236.900  14
   7  -2  15 2671.46 243.753  13
   7   2  15 2843.77 248.318  13
  -7  -2 -17 2870.19 319.970   4
   7  -2  17 2856.60 314.715   8
   7   2  17 2710.78 317.923   8
   7  -2  17 2547.49 227.554  14
   7  -2  17 2393.04 231.819  13
   7   2  17 2508.69 237.061  13
   7  -2  19 2769.20 230.304  14
   7   2  19 2535.63 241.419  13
   7  -2  21 2091.59 200.615  14
   7  -2  21 2306.05 221.962  13
   7   2  21 2190.25 222.643  13
   7  -2  23 3489.21 238.467  14
   7   2  23 3314.67 244.654  14
   7  -2  23 3443.16 257.531  13
   7   2  23 3373.74 257.928  13
   7  -2  25 3141.84 208.088  14
   7   2  25 2941.37 212.014  14
   7  -2  25 2829.05 219.712  13
   7  -2  27 1779.79 141.686  14
   7   2  27 2035.83 161.374  14
   7   2  29 890.639 106.611  13
  -7   2 -29 1001.05 107.820  23
   7   2  29 943.058 98.7762  14
  -7   3  30 78.0215 87.1085  19
   7   3 -30 50.1873 133.865  15
  -7   3  28 1194.09 162.792  19
   7   3 -28 839.073 194.749  15
   7  -3 -26 213.855 214.502  22
   7   3 -26 1207.51 237.103  15
   7   3 -24 1016.52 346.027  22
   7  -3 -24-113.125 306.567  22
   7  -3 -22 1273.19 297.610  22
   7  -3 -22 442.067 263.874  20
   7  -3 -22 2108.29 374.397  18
   7   3 -22-449.629 493.411  22
   7   3 -22 2240.13 300.366  15
   7   3 -20 3809.58 507.230  22
   7  -3 -20 4447.04 403.791  22
   7  -3 -20 3684.36 377.133  20
   7   3 -20 3825.13 462.711  18
   7  -3 -20 4449.18 496.969  18
   7   3 -20 4421.78 398.374  15
   7   3 -18 5782.40 544.658  22
   7  -3 -18 6006.10 444.958  22
   7  -3 -18 5885.64 486.369  21
   7  -3 -18 5681.91 427.301  20
   7   3 -18 6500.64 574.118  18
   7  -3 -18 5977.15 568.749  18
   7  -3 -18 4814.43 657.708  11
   7   3 -18 6698.65 467.418  15
   7  -3 -18 6779.16 776.388   3
   7   3 -16 6621.38 548.626  22
   7  -3 -16 7477.60 546.112  21
   7  -3 -16 7703.47 482.508  20
   7   3 -16 7923.38 618.815  18
   7  -3 -16 8467.40 645.084  18
   7   3 -16 9690.36 872.311  11
   7  -3 -16 6510.06 712.528  11
   7   3 -16 7487.99 489.294  15
   7  -3 -16 8112.68 805.098   3
   7   3 -14 5608.10 470.980  22
   7  -3 -14 5687.41 411.175  22
   7  -3 -14 5891.86 473.423  21
   7   3 -14 7775.63 595.622  18
   7  -3 -14 7168.83 685.826  11
   7   3 -14 6910.26 450.090  15
   7   3 -12 5535.89 658.537  11
   7  -3 -12 5254.25 588.704  11
   7  -3 -12 6898.19 683.217   3
   7   3 -10 7030.28 687.171  11
   7  -3 -10 8235.15 689.630  11
   7  -3 -10 7643.39 710.523   3
   7  -3  -8 4394.32 513.370  11
   7   3  -8 3376.34 485.389  11
   7   3  -6 952.116 278.862  11
   7  -3  -6 570.921 276.453  11
   7   3  -4-65.4941 195.952  11
   7  -3  -4-47.5032 221.717  11
   7  -3  -2 1072.85 278.349   5
   7   3  -2 1162.95 270.432  11
   7  -3  -2 1328.31 296.950  11
   7  -3   0 73.7643 94.6390   8
   7  -3   0 401.294 226.915  11
   7  -3   2-10.7909 94.8618   8
   7  -3   2-153.259 213.799  11
   7  -3   4 146.004 102.927   8
   7   3   4 175.219 99.1593   8
   7  -3   4 86.6554 186.385  11
   7  -3   6 1874.02 225.603   8
   7   3   6 2056.19 220.561   8
   7   3   8 2603.62 262.030   8
  -7  -3  -8 2549.93 262.268   4
   7  -3  10 375.546 148.199   8
   7   3  10 260.277 135.203   8
  -7  -3 -10 320.935 143.402   4
   7  -3  12 63.2251 109.615  13
   7  -3  12-14.2587 114.179   8
   7   3  12 15.0648 120.634   8
  -7  -3 -12 60.5870 119.725   4
   7  -3  12 70.0810 104.024  14
  -7  -3 -14 3295.13 332.743   4
   7  -3  14 3134.34 321.063   8
   7   3  14 3701.74 348.085   8
   7  -3  14 2950.77 238.458  14
   7  -3  14 3139.56 254.771  13
   7   3  14 3356.27 261.455  13
   7   3  16 547.215 149.957  13
  -7  -3 -16 597.886 188.956   4
   7  -3  16 356.843 150.865   8
   7   3  16 870.933 202.376   8
   7  -3  16 414.721 124.256  14
   7   3  18 1817.92 213.923  13
   7  -3  18 1844.26 189.661  14
   7  -3  20 4791.13 295.991  14
   7  -3  20 4506.50 307.531  13
   7   3  20 4946.84 320.652  13
   7  -3  22 3309.22 235.866  14
   7  -3  22 3578.01 258.294  13
   7   3  22 3398.71 262.511  13
   7  -3  24 5772.29 296.518  14
   7  -3  24 5618.30 316.533  13
   7   3  24 5645.14 324.341  13
   7  -3  26 6420.20 289.048  14
   7   3  26 5928.18 301.926  14
   7   3  26 6441.78 322.266  13
  -7   3 -28 4723.03 236.332  23
   7   3  28 4804.39 233.544  14
  -7   4  29 237.943 109.687  19
   7   4 -29 436.951 159.609  15
   7   4 -27 729.247 195.954  15
   7   4 -25 663.289 210.000  15
   7   4 -23 518.572 333.188  22
   7  -4 -23 422.016 239.507  22
   7  -4 -23-185.566 278.274  20
   7  -4 -23 1377.53 350.000  18
   7   4 -23 1340.39 261.903  15
   7  -4 -21 2314.50 319.424  22
   7  -4 -21 1753.21 297.980  20
   7  -4 -21 2993.98 449.277  18
   7   4 -21 3087.99 336.516  15
   7  -4 -19 4134.57 383.500  22
   7   4 -19 3686.29 529.908  22
   7  -4 -19 4506.68 386.985  20
   7   4 -19 4349.11 483.965  18
   7  -4 -19 4730.48 510.312  18
   7   4 -19 5308.94 422.948  15
   7   4 -17 3849.82 489.683  22
   7  -4 -17 4282.43 368.184  22
   7  -4 -17 4974.91 679.290   3
   7  -4 -17 3620.38 405.918  21
   7  -4 -17 4558.51 378.299  20
   7   4 -17 4228.85 486.919  18
   7   4 -17 4838.43 409.340  15
   7  -4 -17 4266.81 605.794  11
   7  -4 -15 6066.29 431.885  22
   7  -4 -15 6142.09 490.889  21
   7  -4 -15 7437.60 454.342  20
   7   4 -15 7280.43 604.648  18
   7   4 -15 6550.51 520.712  22
   7  -4 -15 6273.00 666.450  11
   7   4 -15 7154.95 471.242  15
   7  -4 -15 6802.77 733.777   3
   7   4 -13 6012.20 483.542  22
   7  -4 -13 5380.78 392.649  22
   7  -4 -13 6266.66 474.321  21
   7   4 -13 6458.07 565.990  18
   7   4 -13 7647.38 748.802  11
   7  -4 -13 6684.56 653.774  11
   7   4 -13 7319.90 457.229  15
   7   4 -11 7639.77 745.415  11
   7  -4 -11 8394.69 713.442  11
   7  -4 -11 7806.67 742.112   3
   7  -4  -9 5464.10 563.770  11
   7   4  -9 4924.95 577.014  11
   7   4  -7 2418.04 417.254  11
   7  -4  -7 3080.62 440.314  11
   7  -4  -5 24.8902 227.920   5
   7   4  -5-163.272 280.556  11
   7  -4  -3 771.274 272.240   5
   7   4  -3 662.098 264.990  11
   7  -4  -3 955.593 311.773  11
   7  -4  -1 683.565 250.083   5
   7  -4  -1 334.902 227.890  11
   7  -4   1-33.6063 97.4278   8
   7  -4   1-118.065 203.107  11
   7  -4   3 482.905 139.709   8
   7  -4   3 446.710 247.110  11
   7  -4   5 728.484 161.159   8
   7  -4   5 730.331 282.491  11
   7   4   7 2781.85 262.657   8
   7   4   9 2232.41 248.218   8
   7  -4   9 2234.00 250.566   8
   7  -4  11 1616.00 183.161  13
   7   4  11 1397.85 159.657  24
   7  -4  11 1591.71 228.279   8
   7   4  11 1507.61 223.964   8
  -7  -4 -11 1665.48 239.396   4
   7  -4  11 1456.55 170.911  14
   7  -4  13 155.841 119.050  13
   7  -4  13 73.1565 120.189   8
   7   4  13 158.094 151.744   8
  -7  -4 -13 176.907 147.316   4
   7  -4  13 156.626 110.370  14
   7   4  15 198.422 123.892  13
   7  -4  15 287.275 141.329   8
  -7  -4 -15 237.879 154.229   4
   7   4  15 353.112 157.132   8
   7  -4  15 271.133 112.991  14
   7  -4  17 207.837 124.792  13
   7   4  17 267.048 135.190  13
   7  -4  17 198.726 117.656  14
   7  -4  19 1191.21 178.948  13
   7   4  19 1496.32 195.053  13
   7  -4  19 1249.10 163.381  14
   7  -4  21 3098.36 225.003  14
   7  -4  21 2675.19 237.991  13
   7   4  21 3114.37 247.965  13
   7  -4  23 5455.00 288.583  14
   7   4  23 5338.15 307.856  14
   7  -4  23 5061.68 303.652  13
   7   4  23 5365.22 321.572  13
   7   4  25 7268.04 358.944  13
  -7   4 -27 8236.34 342.046  23
   7   4  27 8215.35 346.461  14
   7   4  27 7985.69 355.296  13
  -7   5  30 18.2992 81.7029  19
  -7   5  28 221.949 116.447  19
   7  -5 -24 651.646 275.601  18
   7   5 -24 583.570 218.292  15
   7   5 -22-58.2989 337.344  22
   7  -5 -22 327.881 200.439  22
   7  -5 -22-321.906 258.143  20
   7  -5 -22 518.339 294.897  18
   7   5 -22 832.728 233.042  15
   7  -5 -20 1415.12 253.106  22
   7  -5 -20 1338.84 246.852  20
   7  -5 -20 1400.99 361.010  18
   7   5 -20 1570.79 276.311  15
   7   5 -18 1863.15 468.588  22
   7  -5 -18 2568.35 304.020  20
   7   5 -18 2778.48 419.671  18
   7  -5 -18 2162.20 296.645  22
   7   5 -18 3091.00 337.050  15
   7  -5 -16 5499.72 708.992   3
   7   5 -16 5582.81 531.025  22
   7  -5 -16 5079.31 398.426  22
   7  -5 -16 5729.68 469.078  21
   7  -5 -16 6495.62 435.878  20
   7   5 -16 6631.70 571.979  18
   7  -5 -16 5483.53 642.752  11
   7   5 -16 5854.00 440.422  15
   7  -5 -14 4712.33 370.553  22
   7  -5 -14 5533.58 675.562   3
   7  -5 -14 5647.71 462.633  21
   7   5 -14 6602.58 577.217  18
   7  -5 -14 5255.63 610.746  11
   7   5 -14 6035.41 427.202  15
   7  -5 -12 3083.43 299.430  22
   7  -5 -12 3181.80 359.542  21
   7   5 -12 3877.48 448.080  18
   7   5 -12 3358.94 329.863  15
   7  -5 -12 3307.82 487.475  11
   7   5 -10 2801.85 518.229  11
   7  -5 -10 1450.05 348.766  11
   7   5  -8 630.484 332.063  11
   7  -5  -8 640.763 311.916  11
   7  -5  -6 491.788 280.450   5
   7   5  -6 100.391 259.657  11
   7  -5  -6 619.052 304.971  11
   7  -5  -4 180.850 229.509   5
   7   5  -4-183.699 300.256  11
   7  -5  -2 49.1733 216.129   5
   7  -5  -2-128.233 223.035  11
   7  -5   0 23.5427 193.309   5
   7  -5   0 228.472 241.412  11
   7  -5   2 1724.43 220.214   8
   7  -5   2 1600.35 335.488  11
   7  -5   4 5198.71 530.036  11
   7  -5   6 3134.24 431.363  11
   7  -5   6 3048.64 291.973   8
   7  -5   8 1793.53 234.776   8
   7   5  10 206.222 105.903  24
   7  -5  10 151.981 127.861   8
   7   5  10 110.470 126.558   8
   7  -5  10 266.273 112.394  14
   7  -5  10 203.703 174.584  22
   7  -5  12 1483.93 230.318   8
   7   5  12 1946.92 254.872   8
  -7  -5 -12 1618.77 244.206   4
   7  -5  12 1698.21 180.368  14
   7   5  14 82.0312 102.548  24
   7  -5  14-14.8480 123.388   8
   7   5  14-16.3787 134.478   8
  -7  -5 -14 33.8595 130.251   4
   7  -5  14 121.113 110.384  14
   7  -5  16 154.125 122.317  13
   7   5  16 17.4361 123.023  13
   7  -5  16 150.595 133.835   8
  -7  -5 -16 298.268 155.908   4
   7   5  16 51.3323 129.854   8
   7  -5  16 250.992 119.950  14
   7  -5  18 76.2336 117.978  13
   7   5  18-43.9111 114.282  13
   7  -5  18-13.9996 101.542  14
   7   5  20 1864.95 202.165  13
   7  -5  20 1309.23 162.119  14
   7  -5  20 1466.94 181.824  13
   7  -5  22 3106.31 213.880  14
   7   5  22 3207.61 247.073  13
   7   5  24 7290.92 355.406  14
   7   5  24 7209.53 365.279  13
  -7   5 -26 6400.00 298.888  23
   7   5  26 6875.38 315.299  14
   7   5  26 6857.22 324.164  13
   7   5  28 3249.64 185.738  13
  -7   6  29-26.0585 95.6818  19
   7   6 -29-34.7814 126.141  15
   7   6 -27 120.428 156.266  15
   7  -6 -25 174.874 229.768  18
   7  -6 -23-173.523 255.764  18
   7  -6 -21-33.2700 182.101  22
   7  -6 -21 151.044 273.891  18
   7   6 -19 2331.92 407.197  22
   7  -6 -19 1505.78 259.251  22
   7  -6 -17 1808.06 471.290   3
   7  -6 -17 2202.11 281.046  22
   7   6 -17 1311.40 452.741  22
   7   6 -17 2764.99 330.066  15
   7  -6 -15 1780.38 258.312  22
   7  -6 -15 1797.71 470.488   3
   7  -6 -15 1797.51 304.771  21
   7   6 -15 1749.45 229.650  17
   7   6 -15 1828.72 282.437  15
   7  -6 -13 110.648 161.907  22
   7  -6 -13 273.155 220.247  21
   7  -6 -13 292.914 311.487   3
   7   6 -13 224.011 150.397  17
   7  -6 -13 469.138 283.647  11
   7   6 -13 363.892 193.737  15
   7  -6 -11-42.4595 166.141  22
   7  -6 -11-88.3979 206.940  21
   7   6 -11-102.907 278.033  18
   7   6 -11 179.661 144.287  17
   7  -6 -11 90.7319 254.293  11
   7   6 -11 124.200 172.993  15
   7   6  -9 1913.39 462.380  11
   7  -6  -9 29.3117 240.871  11
   7  -6  -7 268.547 262.883   5
   7  -6  -7 598.574 292.910  11
   7  -6  -5 142.052 255.020   5
   7  -6  -5 111.392 239.553  11
   7  -6  -3-27.2139 244.257   5
   7  -6  -1 315.084 240.516   5
   7  -6  -1 163.249 217.961  11
[truncated: 288,143 more chars]
