# Supplementary material for: A general protocol for engineering metal–oxo-chain standing frameworks
Source: Natl Sci Rev. 2026 Jan 15;13(5):nwag018. doi: 10.1093/nsr/nwag018 (PMC12980333; doi:10.1093/nsr/nwag018)
Supplement: nwag018_Supplemental_Files [file nwag018_supplemental_files.zip › Zr-BTB.cif]

data_20201014_wlq_qwez_ac_0m_a_sq
_audit_creation_date               2025-11-09
_audit_creation_method
;
Olex2 1.5-ac6-020
(compiled 2024.02.14 svn.r2f8d729c for Rigaku Oxford Diffraction, GUI svn.r6966)
;
_audit_contact_author_address      ?
_audit_contact_author_email        ?
_audit_contact_author_name         ''
_audit_contact_author_phone        ?
_publ_contact_author_id_orcid      ?
_publ_section_references
;
Bourhis, L.J., Dolomanov, O.V., Gildea, R.J., Howard, J.A.K., Puschmann, H.
 (2015). Acta Cryst. A71, 59-75.

Dolomanov, O.V., Bourhis, L.J., Gildea, R.J, Howard, J.A.K. & Puschmann, H.
 (2009), J. Appl. Cryst. 42, 339-341.
;
_chemical_formula_moiety           'C54 H30 O15 Zr3'
_chemical_formula_sum              'C54 H30 O15 Zr3'
_chemical_formula_weight           1192.502
loop_
  _atom_type_symbol
  _atom_type_scat_dispersion_real
  _atom_type_scat_dispersion_imag
  _atom_type_scat_Cromer_Mann_a1
  _atom_type_scat_Cromer_Mann_a2
  _atom_type_scat_Cromer_Mann_a3
  _atom_type_scat_Cromer_Mann_a4
  _atom_type_scat_Cromer_Mann_b1
  _atom_type_scat_Cromer_Mann_b2
  _atom_type_scat_Cromer_Mann_b3
  _atom_type_scat_Cromer_Mann_b4
  _atom_type_scat_Cromer_Mann_c
  _atom_type_scat_source
  _atom_type_scat_dispersion_source
 C 0.01400 0.00700 2.31000 1.02000 1.58860 0.86500 20.84390 10.20750 0.56870
 51.65120 0.21560 'International Tables Volume C Table 6.1.1.4 (pp. 500-502)'
 'Brennan, Cowan, Rev. Sci. Instrum., 1992, 63, 850'
 H 0.00000 0.00000 0.49300 0.32291 0.14019 0.04081 10.51090 26.12570 3.14236
 57.79970 0.00304 'International Tables Volume C Table 6.1.1.4 (pp. 500-502)'
 'Brennan, Cowan, Rev. Sci. Instrum., 1992, 63, 850'
 O 0.03900 0.02400 3.04850 2.28680 1.54630 0.86700 13.27710 5.70110 0.32390
 32.90890 0.25080 'International Tables Volume C Table 6.1.1.4 (pp. 500-502)'
 'Brennan, Cowan, Rev. Sci. Instrum., 1992, 63, 850'
 Zr -0.37500 1.76100 17.87650 10.94800 5.41732 3.65721 1.27618 11.91600 0.11762
 87.66270 2.06929 'International Tables Volume C Table 6.1.1.4 (pp. 500-502)'
 'Brennan, Cowan, Rev. Sci. Instrum., 1992, 63, 850'

_space_group_crystal_system        'monoclinic'
_space_group_IT_number             15
_space_group_name_H-M_alt          'C 1 2/c 1'
_space_group_name_Hall             '-C 2yc'
loop_
  _space_group_symop_id
  _space_group_symop_operation_xyz
 1 x,y,z
 2 -x,y,-z+1/2
 3 -x,-y,-z
 4 x,-y,z-1/2
 5 x+1/2,y+1/2,z
 6 -x+1/2,y+1/2,-z+1/2
 7 -x+1/2,-y+1/2,-z
 8 x+1/2,-y+1/2,z-1/2

_symmetry_Int_Tables_number        15
_cell_length_a                     30.7290(11)
_cell_length_b                     18.8717(7)
_cell_length_c                     11.3641(5)
_cell_angle_alpha                  90
_cell_angle_beta                   106.701(2)
_cell_angle_gamma                  90
_cell_volume                       6312.1(4)
_cell_formula_units_Z              4
_cell_measurement_reflns_used      9883
_cell_measurement_temperature      193(2)
_cell_measurement_theta_max        54.02
_cell_measurement_theta_min        2.42
_exptl_absorpt_coefficient_mu      2.980
_exptl_absorpt_correction_T_max    0.788
_exptl_absorpt_correction_T_min    0.734
_exptl_crystal_density_diffrn      1.255
_exptl_crystal_description         block
_exptl_crystal_F_000               2377.336
_exptl_crystal_size_max            0.12
_exptl_crystal_size_mid            0.11
_exptl_crystal_size_min            0.08
_diffrn_reflns_av_R_equivalents    0.0762
_diffrn_reflns_av_unetI/netI       0.0418
_diffrn_reflns_Laue_measured_fraction_full  1.0000
_diffrn_reflns_Laue_measured_fraction_max  0.9981
_diffrn_reflns_limit_h_max         36
_diffrn_reflns_limit_h_min         -36
_diffrn_reflns_limit_k_max         22
_diffrn_reflns_limit_k_min         -22
_diffrn_reflns_limit_l_max         13
_diffrn_reflns_limit_l_min         -13
_diffrn_reflns_number              40666
_diffrn_reflns_point_group_measured_fraction_full  1.0000
_diffrn_reflns_point_group_measured_fraction_max  0.9981
_diffrn_reflns_theta_full          53.5942
_diffrn_reflns_theta_max           54.02
_diffrn_reflns_theta_min           2.42
_diffrn_ambient_temperature        193.01
_diffrn_measured_fraction_theta_full  1.0000
_diffrn_measured_fraction_theta_max  0.9981
_diffrn_measurement_device_type    'Bruker APEX-II CCD'
_diffrn_measurement_method         '\f and \w scans'
_diffrn_radiation_type             synchrotron
_diffrn_radiation_wavelength       1.34139
_reflns_Friedel_coverage           0.0
_reflns_limit_h_max                35
_reflns_limit_h_min                -36
_reflns_limit_k_max                22
_reflns_limit_k_min                0
_reflns_limit_l_max                13
_reflns_limit_l_min                0
_reflns_number_gt                  4775
_reflns_number_total               5808
_reflns_threshold_expression       I>=2u(I)
_computing_molecular_graphics      'Olex2 1.5-ac6-020 (Dolomanov et al., 2009)'
_computing_publication_material    'Olex2 1.5-ac6-020 (Dolomanov et al., 2009)'
_computing_structure_refinement   
 'olex2.refine 1.5-ac6-020 (Bourhis et al., 2015)'
_refine_diff_density_max           1.0732
_refine_diff_density_min           -1.0941
_refine_diff_density_rms           0.0995
_refine_ls_d_res_high              0.8288
_refine_ls_d_res_low               15.8866
_refine_ls_goodness_of_fit_ref     1.0097
_refine_ls_hydrogen_treatment      constr
_refine_ls_matrix_type             full
_refine_ls_number_constraints      30
_refine_ls_number_parameters       326
_refine_ls_number_reflns           5808
_refine_ls_number_restraints       0
_refine_ls_R_factor_all            0.0426
_refine_ls_R_factor_gt             0.0321
_refine_ls_restrained_S_all        1.0097
_refine_ls_shift/su_max            0.0001
_refine_ls_shift/su_mean           0.0000
_refine_ls_structure_factor_coef   Fsqd
_refine_ls_weighting_details      
 'w=1/[\s^2^(Fo^2^)+(0.0526P)^2^] where P=(Fo^2^+2Fc^2^)/3'
_refine_ls_weighting_scheme        calc
_refine_ls_wR_factor_gt            0.0811
_refine_ls_wR_factor_ref           0.0862
_olex2_refinement_description
;
1. Fixed Uiso
 At 1.2 times of:
  All C(H) groups
2. Uiso/Uaniso restraints and constraints
Uanis(O6)
Uanis(O2)
3.a Aromatic/amide H refined with riding coordinates:
 C3(H3), C4(H4), C6(H6), C7(H7), C9(H9), C11(H11), C13(H13), C15(H15),
 C16(H16), C18(H18), C19(H19), C22(H22), C23(H23), C25(H25), C26(H26)
;
loop_
  _atom_site_label
  _atom_site_type_symbol
  _atom_site_fract_x
  _atom_site_fract_y
  _atom_site_fract_z
  _atom_site_U_iso_or_equiv
  _atom_site_adp_type
  _atom_site_occupancy
  _atom_site_site_symmetry_order
  _atom_site_refinement_flags_posn
  _atom_site_refinement_flags_adp
  _atom_site_refinement_flags_occupancy
 C1 C 0.55865(10) 0.17945(13) 0.6362(3) 0.0220(6) Uani 1.000000 1 . . .
 C2 C 0.58635(10) 0.24496(14) 0.6581(3) 0.0276(7) Uani 1.000000 1 . . .
 C3 C 0.62070(11) 0.25386(15) 0.6023(3) 0.0355(8) Uani 1.000000 1 . . .
 H3 H 0.62884(11) 0.21588(15) 0.5579(3) 0.0426(9) Uiso 1.000000 1 R . .
 C4 C 0.64299(11) 0.31812(15) 0.6114(3) 0.0368(8) Uani 1.000000 1 . . .
 H4 H 0.66625(11) 0.32386(15) 0.5723(3) 0.0442(10) Uiso 1.000000 1 R . .
 C5 C 0.63213(10) 0.37470(15) 0.6765(3) 0.0340(8) Uani 1.000000 1 . . .
 C6 C 0.59953(12) 0.36322(15) 0.7391(3) 0.0400(9) Uani 1.000000 1 . . .
 H6 H 0.59290(12) 0.39988(15) 0.7886(3) 0.0480(10) Uiso 1.000000 1 R . .
 C7 C 0.57685(12) 0.29902(16) 0.7297(3) 0.0382(8) Uani 1.000000 1 . . .
 H7 H 0.55475(12) 0.29204(16) 0.7723(3) 0.0459(10) Uiso 1.000000 1 R . .
 C8 C 0.65294(10) 0.44500(15) 0.6751(3) 0.0338(8) Uani 1.000000 1 . . .
 C9 C 0.69586(11) 0.45150(16) 0.6575(4) 0.0401(8) Uani 1.000000 1 . . .
 H9 H 0.71244(11) 0.40990(16) 0.6511(4) 0.0481(10) Uiso 1.000000 1 R . .
 C10 C 0.71499(11) 0.51758(15) 0.6491(4) 0.0375(8) Uani 1.000000 1 . . .
 C11 C 0.69008(11) 0.57858(15) 0.6568(3) 0.0368(8) Uani 1.000000 1 . . .
 H11 H 0.70234(11) 0.62392(15) 0.6487(3) 0.0442(10) Uiso 1.000000 1 R . .
 C12 C 0.64775(11) 0.57343(14) 0.6762(3) 0.0334(8) Uani 1.000000 1 . . .
 C13 C 0.62932(11) 0.50701(15) 0.6844(3) 0.0351(8) Uani 1.000000 1 . . .
 H13 H 0.60007(11) 0.50370(15) 0.6966(3) 0.0421(9) Uiso 1.000000 1 R . .
 C14 C 0.62154(11) 0.63841(14) 0.6854(3) 0.0322(7) Uani 1.000000 1 . . .
 C15 C 0.61298(13) 0.69038(17) 0.5945(4) 0.0454(9) Uani 1.000000 1 . . .
 H15 H 0.62371(13) 0.68412(17) 0.5247(4) 0.0545(11) Uiso 1.000000 1 R . .
 C16 C 0.58899(13) 0.75110(18) 0.6050(3) 0.0452(9) Uani 1.000000 1 . . .
 H16 H 0.58253(13) 0.78538(18) 0.5411(3) 0.0542(11) Uiso 1.000000 1 R . .
 C17 C 0.57447(11) 0.76202(15) 0.7073(3) 0.0307(7) Uani 1.000000 1 . . .
 C18 C 0.58136(13) 0.70932(17) 0.7960(3) 0.0446(9) Uani 1.000000 1 . . .
 H18 H 0.57026(13) 0.71530(17) 0.8652(3) 0.0535(11) Uiso 1.000000 1 R . .
 C19 C 0.60435(13) 0.64824(17) 0.7836(4) 0.0456(9) Uani 1.000000 1 . . .
 H19 H 0.60841(13) 0.61218(17) 0.8442(4) 0.0548(11) Uiso 1.000000 1 R . .
 C20 C 0.55058(11) 0.82899(15) 0.7229(3) 0.0298(7) Uani 1.000000 1 . . .
 C21 C 0.76172(11) 0.52145(16) 0.6367(4) 0.0402(9) Uani 1.000000 1 . . .
 C22 C 0.77584(12) 0.47467(18) 0.5604(4) 0.0482(10) Uani 1.000000 1 . . .
 H22 H 0.75474(12) 0.44210(18) 0.5112(4) 0.0578(12) Uiso 1.000000 1 R . .
 C23 C 0.82040(11) 0.47509(17) 0.5555(4) 0.0442(9) Uani 1.000000 1 . . .
 H23 H 0.82982(11) 0.44266(17) 0.5037(4) 0.0530(11) Uiso 1.000000 1 R . .
 C24 C 0.85125(11) 0.52308(16) 0.6265(3) 0.0375(8) Uani 1.000000 1 . . .
 C25 C 0.83734(11) 0.57056(17) 0.7009(4) 0.0440(9) Uani 1.000000 1 . . .
 H25 H 0.85837(11) 0.60357(17) 0.7491(4) 0.0529(11) Uiso 1.000000 1 R . .
 C26 C 0.79260(11) 0.57008(16) 0.7052(4) 0.0427(9) Uani 1.000000 1 . . .
 H26 H 0.78309(11) 0.60335(16) 0.7555(4) 0.0513(11) Uiso 1.000000 1 R . .
 C27 C 0.89967(10) 0.52109(15) 0.6259(3) 0.0308(7) Uani 1.000000 1 . . .
 O1 O 0.52783(7) 0.17406(9) 0.68980(19) 0.0264(5) Uani 1.000000 1 . . .
 O2 O 0.56608(6) 0.13415(9) 0.56339(18) 0.0245(4) Uani 1.000000 1 . . .
 O3 O 0.54781(8) 0.84497(10) 0.82662(19) 0.0347(5) Uani 1.000000 1 . . .
 O4 O 0.53476(7) 0.86562(10) 0.62520(19) 0.0320(5) Uani 1.000000 1 . . .
 O5 O 0.92652(7) 0.56607(9) 0.6912(2) 0.0284(5) Uani 1.000000 1 . . .
 O6 O 0.91150(7) 0.47434(10) 0.5614(2) 0.0303(5) Uani 1.000000 1 . . .
 O7 O 0.5 0.96814(12) 0.75 0.0218(6) Uani 1.000000 2 S T P
 O8 O 0.50594(6) 0.95423(9) 0.42875(17) 0.0217(4) Uani 1.000000 1 . . .
 Zr1 Zr 0.5 0.920360(15) 0.25 0.01717(10) Uani 1.000000 2 S T P
 Zr2 Zr 0.478906(8) 0.935874(11) 0.57187(2) 0.01844(9) Uani 1.000000 1 . . .

loop_
  _atom_site_aniso_label
  _atom_site_aniso_U_11
  _atom_site_aniso_U_22
  _atom_site_aniso_U_33
  _atom_site_aniso_U_12
  _atom_site_aniso_U_13
  _atom_site_aniso_U_23
 C1 0.0254(16) 0.0137(12) 0.0313(16) 0.0001(11) 0.0152(13) 0.0018(11)
 C2 0.0321(17) 0.0168(13) 0.0412(18) -0.0061(12) 0.0221(15) -0.0035(12)
 C3 0.0375(19) 0.0208(14) 0.059(2) -0.0049(13) 0.0309(17) -0.0086(14)
 C4 0.0334(19) 0.0222(15) 0.065(2) -0.0082(13) 0.0310(17) -0.0069(15)
 C5 0.0317(18) 0.0168(14) 0.059(2) -0.0032(12) 0.0222(16) -0.0023(14)
 C6 0.047(2) 0.0203(15) 0.066(2) -0.0091(14) 0.0368(19) -0.0131(15)
 C7 0.044(2) 0.0261(16) 0.058(2) -0.0099(14) 0.0351(18) -0.0101(15)
 C8 0.0258(17) 0.0215(14) 0.058(2) -0.0031(12) 0.0187(16) -0.0088(14)
 C9 0.0289(18) 0.0209(14) 0.076(3) 0.0001(13) 0.0246(17) -0.0081(16)
 C10 0.0261(17) 0.0225(15) 0.070(2) -0.0032(12) 0.0235(17) -0.0070(15)
 C11 0.0297(18) 0.0177(14) 0.068(2) -0.0045(12) 0.0222(17) -0.0044(15)
 C12 0.0281(17) 0.0195(14) 0.057(2) -0.0013(12) 0.0190(16) -0.0070(14)
 C13 0.0281(18) 0.0228(15) 0.060(2) -0.0044(12) 0.0211(17) -0.0055(14)
 C14 0.0336(18) 0.0185(14) 0.050(2) 0.0012(12) 0.0211(16) -0.0040(13)
 C15 0.061(2) 0.0352(18) 0.052(2) 0.0129(16) 0.035(2) -0.0030(16)
 C16 0.064(3) 0.0348(18) 0.045(2) 0.0167(17) 0.0296(19) 0.0060(16)
 C17 0.0386(19) 0.0192(14) 0.0383(18) 0.0067(13) 0.0176(15) -0.0002(13)
 C18 0.060(2) 0.0333(17) 0.050(2) 0.0158(17) 0.0306(19) 0.0048(16)
 C19 0.060(2) 0.0286(17) 0.055(2) 0.0149(16) 0.027(2) 0.0085(16)
 C20 0.0387(19) 0.0209(14) 0.0350(18) 0.0075(13) 0.0189(15) 0.0002(13)
 C21 0.0281(18) 0.0226(15) 0.078(3) -0.0033(13) 0.0279(18) -0.0100(16)
 C22 0.0309(19) 0.0337(18) 0.085(3) -0.0109(15) 0.0243(19) -0.0262(18)
 C23 0.0282(18) 0.0354(18) 0.075(3) -0.0039(14) 0.0243(18) -0.0227(18)
 C24 0.0245(17) 0.0278(15) 0.064(2) -0.0040(13) 0.0178(16) -0.0154(15)
 C25 0.0274(18) 0.0348(18) 0.076(3) -0.0100(13) 0.0247(19) -0.0254(17)
 C26 0.0297(19) 0.0306(17) 0.075(3) -0.0056(13) 0.0263(19) -0.0197(16)
 C27 0.0230(16) 0.0252(15) 0.048(2) -0.0009(12) 0.0169(15) -0.0044(14)
 O1 0.0295(11) 0.0139(9) 0.0437(13) -0.0031(8) 0.0234(10) 0.0002(8)
 O2 0.0278(11) 0.0191(9) 0.0318(11) -0.0057(8) 0.0169(9) -0.0058(8)
 O3 0.0516(14) 0.0239(10) 0.0344(12) 0.0158(10) 0.0215(11) -0.0003(9)
 O4 0.0427(13) 0.0251(10) 0.0359(12) 0.0158(9) 0.0239(11) 0.0084(9)
 O5 0.0220(11) 0.0213(10) 0.0467(13) -0.0044(8) 0.0173(10) -0.0116(9)
 O6 0.0255(11) 0.0236(10) 0.0465(13) -0.0015(8) 0.0180(10) -0.0119(9)
 O7 0.0247(15) 0.0147(12) 0.0286(15) -0.000000 0.0120(12) 0.000000
 O8 0.0254(10) 0.0129(8) 0.0303(11) -0.0029(8) 0.0136(9) 0.0011(8)
 Zr1 0.01885(18) 0.01016(15) 0.02669(19) -0.000000 0.01323(14) 0.000000
 Zr2 0.02169(14) 0.01107(12) 0.02738(15) -0.00226(8) 0.01475(11) -0.00107(9)

loop_
  _geom_bond_atom_site_label_1
  _geom_bond_atom_site_label_2
  _geom_bond_distance
  _geom_bond_site_symmetry_2
  _geom_bond_publ_flag
 C1 C2 1.481(4) . ?
 C1 O1 1.269(3) . ?
 C1 O2 1.256(3) . ?
 C2 C3 1.389(4) . ?
 C2 C7 1.387(4) . ?
 C3 H3 0.9500 . ?
 C3 C4 1.382(4) . ?
 C4 H4 0.9500 . ?
 C4 C5 1.394(4) . ?
 C5 C6 1.402(4) . ?
 C5 C8 1.475(4) . ?
 C6 H6 0.9500 . ?
 C6 C7 1.386(4) . ?
 C7 H7 0.9500 . ?
 C8 C9 1.395(4) . ?
 C8 C13 1.397(4) . ?
 C9 H9 0.9500 . ?
 C9 C10 1.394(4) . ?
 C10 C11 1.399(4) . ?
 C10 C21 1.485(4) . ?
 C11 H11 0.9500 . ?
 C11 C12 1.384(4) . ?
 C12 C13 1.389(4) . ?
 C12 C14 1.487(4) . ?
 C13 H13 0.9500 . ?
 C14 C15 1.394(5) . ?
 C14 C19 1.378(5) . ?
 C15 H15 0.9500 . ?
 C15 C16 1.386(4) . ?
 C16 H16 0.9500 . ?
 C16 C17 1.376(4) . ?
 C17 C18 1.389(4) . ?
 C17 C20 1.498(4) . ?
 C18 H18 0.9500 . ?
 C18 C19 1.380(4) . ?
 C19 H19 0.9500 . ?
 C20 O3 1.243(3) . ?
 C20 O4 1.280(4) . ?
 C21 C22 1.391(5) . ?
 C21 C26 1.387(4) . ?
 C22 H22 0.9500 . ?
 C22 C23 1.386(5) . ?
 C23 H23 0.9500 . ?
 C23 C24 1.389(4) . ?
 C24 C25 1.381(4) . ?
 C24 C27 1.491(4) . ?
 C25 H25 0.9500 . ?
 C25 C26 1.389(4) . ?
 C26 H26 0.9500 . ?
 C27 O5 1.265(3) . ?
 C27 O6 1.265(3) . ?
 O1 Zr1 2.1705(18) 4_566 ?
 O2 Zr2 2.1905(19) 3_666 ?
 O3 Zr2 2.3435(19) 2_656 ?
 O4 Zr2 2.1149(19) . ?
 O5 Zr1 2.1780(19) 7_666 ?
 O6 Zr2 2.1655(19) 5_545 ?
 O7 Zr1 2.104(2) 3_676 ?
 O7 Zr2 2.0334(7) . ?
 O7 Zr2 2.0334(7) 2_656 ?
 O8 Zr1 2.0869(19) . ?
 O8 Zr2 2.0572(18) . ?
 O8 Zr2 2.1261(17) 3_676 ?
 Zr1 Zr2 3.3354(3) 3_676 ?
 Zr1 Zr2 3.3354(3) 4_575 ?
 Zr2 Zr2 3.3799(4) 3_676 ?
# start Validation Reply Form
_vrf_PLAT430_20201014_wlq_qwez_ac_0m_a_sq
;
PROBLEM: Short Inter D...A Contact  O2       ..O6       .       2.69 Ang.  
RESPONSE: This is mainly the result of coordination interaction
between ligand and Zr-oxo cluster, where the H3BTB is a flexible
tridentate ligand and Zr-oxo cluster is a rigid cluster
;
# end Validation Reply Form

loop_
  _geom_angle_atom_site_label_1
  _geom_angle_atom_site_label_2
  _geom_angle_atom_site_label_3
  _geom_angle
  _geom_angle_site_symmetry_1
  _geom_angle_site_symmetry_3
  _geom_angle_publ_flag
 O1 C1 C2 117.3(2) . . ?
 O2 C1 C2 118.3(2) . . ?
 O2 C1 O1 124.3(2) . . ?
 C3 C2 C1 120.0(3) . . ?
 C7 C2 C1 120.3(3) . . ?
 C7 C2 C3 119.6(3) . . ?
 H3 C3 C2 120.09(16) . . ?
 C4 C3 C2 119.8(3) . . ?
 C4 C3 H3 120.09(18) . . ?
 H4 C4 C3 119.24(18) . . ?
 C5 C4 C3 121.5(3) . . ?
 C5 C4 H4 119.24(17) . . ?
 C6 C5 C4 117.8(3) . . ?
 C8 C5 C4 120.8(3) . . ?
 C8 C5 C6 121.3(3) . . ?
 H6 C6 C5 119.60(17) . . ?
 C7 C6 C5 120.8(3) . . ?
 C7 C6 H6 119.60(19) . . ?
 C6 C7 C2 120.2(3) . . ?
 H7 C7 C2 119.91(17) . . ?
 H7 C7 C6 119.91(19) . . ?
 C9 C8 C5 120.8(3) . . ?
 C13 C8 C5 121.1(3) . . ?
 C13 C8 C9 118.1(3) . . ?
 H9 C9 C8 119.22(17) . . ?
 C10 C9 C8 121.6(3) . . ?
 C10 C9 H9 119.22(18) . . ?
 C11 C10 C9 118.9(3) . . ?
 C21 C10 C9 119.3(3) . . ?
 C21 C10 C11 121.8(3) . . ?
 H11 C11 C10 119.72(17) . . ?
 C12 C11 C10 120.6(3) . . ?
 C12 C11 H11 119.72(16) . . ?
 C13 C12 C11 119.6(3) . . ?
 C14 C12 C11 120.4(3) . . ?
 C14 C12 C13 120.0(3) . . ?
 C12 C13 C8 121.3(3) . . ?
 H13 C13 C8 119.34(18) . . ?
 H13 C13 C12 119.34(18) . . ?
 C15 C14 C12 121.2(3) . . ?
 C19 C14 C12 120.6(3) . . ?
 C19 C14 C15 118.1(3) . . ?
 H15 C15 C14 119.67(18) . . ?
 C16 C15 C14 120.7(3) . . ?
 C16 C15 H15 119.7(2) . . ?
 H16 C16 C15 119.8(2) . . ?
 C17 C16 C15 120.4(3) . . ?
 C17 C16 H16 119.80(19) . . ?
 C18 C17 C16 119.2(3) . . ?
 C20 C17 C16 121.1(3) . . ?
 C20 C17 C18 119.7(3) . . ?
 H18 C18 C17 120.00(18) . . ?
 C19 C18 C17 120.0(3) . . ?
 C19 C18 H18 120.0(2) . . ?
 C18 C19 C14 121.5(3) . . ?
 H19 C19 C14 119.27(18) . . ?
 H19 C19 C18 119.3(2) . . ?
 O3 C20 C17 119.1(3) . . ?
 O4 C20 C17 115.4(3) . . ?
 O4 C20 O3 125.4(3) . . ?
 C22 C21 C10 120.8(3) . . ?
 C26 C21 C10 120.2(3) . . ?
 C26 C21 C22 119.0(3) . . ?
 H22 C22 C21 119.67(19) . . ?
 C23 C22 C21 120.7(3) . . ?
 C23 C22 H22 119.7(2) . . ?
 H23 C23 C22 120.1(2) . . ?
 C24 C23 C22 119.8(3) . . ?
 C24 C23 H23 120.09(19) . . ?
 C25 C24 C23 119.9(3) . . ?
 C27 C24 C23 119.7(3) . . ?
 C27 C24 C25 120.3(3) . . ?
 H25 C25 C24 119.98(19) . . ?
 C26 C25 C24 120.0(3) . . ?
 C26 C25 H25 119.98(19) . . ?
 C25 C26 C21 120.6(3) . . ?
 H26 C26 C21 119.72(19) . . ?
 H26 C26 C25 119.72(19) . . ?
 O5 C27 C24 117.6(3) . . ?
 O6 C27 C24 118.3(3) . . ?
 O6 C27 O5 124.1(3) . . ?
 Zr1 O1 C1 129.28(16) 4_566 . ?
 Zr2 O2 C1 132.50(18) 3_666 . ?
 Zr2 O3 C20 140.67(19) 2_656 . ?
 Zr2 O4 C20 131.45(18) . . ?
 Zr1 O5 C27 134.63(18) 7_666 . ?
 Zr2 O6 C27 129.14(19) 5_545 . ?
 Zr2 O7 Zr1 107.43(6) 2_656 3_676 ?
 Zr2 O7 Zr1 107.43(6) . 3_676 ?
 Zr2 O7 Zr2 145.15(13) . 2_656 ?
 Zr2 O8 Zr1 140.87(9) . . ?
 Zr2 O8 Zr1 104.69(8) 3_676 . ?
 O1 Zr1 O1 69.63(10) 3_666 4_565 ?
 O5 Zr1 O1 117.88(8) 7_666 3_666 ?
 O5 Zr1 O1 117.88(8) 8_465 4_565 ?
 O5 Zr1 O1 74.06(7) 7_666 4_565 ?
 O5 Zr1 O1 74.06(7) 8_465 3_666 ?
 O5 Zr1 O5 166.50(9) 8_465 7_666 ?
 O7 Zr1 O1 145.18(5) 3_676 3_666 ?
 O7 Zr1 O1 145.18(5) 3_676 4_565 ?
 O7 Zr1 O5 83.25(5) 3_676 8_465 ?
 O7 Zr1 O5 83.25(5) 3_676 7_666 ?
 O8 Zr1 O1 128.76(7) . 4_565 ?
 O8 Zr1 O1 82.92(7) 2_655 4_565 ?
 O8 Zr1 O1 82.92(7) . 3_666 ?
 O8 Zr1 O1 128.76(7) 2_655 3_666 ?
 O8 Zr1 O5 93.18(8) 2_655 7_666 ?
 O8 Zr1 O5 82.68(8) . 7_666 ?
 O8 Zr1 O5 93.18(8) . 8_465 ?
 O8 Zr1 O5 82.68(8) 2_655 8_465 ?
 O8 Zr1 O7 72.17(5) 2_655 3_676 ?
 O8 Zr1 O7 72.17(5) . 3_676 ?
 O8 Zr1 O8 144.33(10) 2_655 . ?
 Zr2 Zr1 O1 146.48(5) 4_575 3_666 ?
 Zr2 Zr1 O1 120.13(5) 4_575 4_565 ?
 Zr2 Zr1 O1 146.48(5) 3_676 4_565 ?
 Zr2 Zr1 O1 120.13(5) 3_676 3_666 ?
 Zr2 Zr1 O5 73.43(5) 4_575 8_465 ?
 Zr2 Zr1 O5 95.39(5) 3_676 8_465 ?
 Zr2 Zr1 O5 73.43(5) 3_676 7_666 ?
 Zr2 Zr1 O5 95.39(5) 4_575 7_666 ?
 Zr2 Zr1 O7 35.567(5) 3_676 3_676 ?
 Zr2 Zr1 O7 35.567(5) 4_575 3_676 ?
 Zr2 Zr1 O8 38.07(5) 3_676 . ?
 Zr2 Zr1 O8 38.07(5) 4_575 2_655 ?
 Zr2 Zr1 O8 106.80(5) 3_676 2_655 ?
 Zr2 Zr1 O8 106.80(5) 4_575 . ?
 Zr2 Zr1 Zr2 71.134(10) 4_575 3_676 ?
 O3 Zr2 O2 70.38(7) 2_656 3_666 ?
 O4 Zr2 O2 96.86(8) . 3_666 ?
 O4 Zr2 O3 76.72(8) . 2_656 ?
 O6 Zr2 O2 76.28(7) 5_455 3_666 ?
 O6 Zr2 O3 78.91(8) 5_455 2_656 ?
 O6 Zr2 O4 155.58(8) 5_455 . ?
 O7 Zr2 O2 146.68(6) 2_656 3_666 ?
 O7 Zr2 O3 77.63(8) 2_656 2_656 ?
 O7 Zr2 O4 84.39(7) 2_656 . ?
 O7 Zr2 O6 88.90(6) 2_656 5_455 ?
 O8 Zr2 O2 132.90(7) 3_676 3_666 ?
 O8 Zr2 O2 82.16(7) . 3_666 ?
 O8 Zr2 O3 145.46(7) 3_676 2_656 ?
 O8 Zr2 O3 142.24(7) . 2_656 ?
 O8 Zr2 O4 116.87(8) 3_676 . ?
 O8 Zr2 O4 81.56(8) . . ?
 O8 Zr2 O6 83.09(7) 3_676 5_455 ?
 O8 Zr2 O6 119.81(8) . 5_455 ?
 O8 Zr2 O7 130.62(6) . 2_656 ?
 O8 Zr2 O7 72.76(8) 3_676 2_656 ?
 Zr1 Zr2 O2 152.87(5) 4_576 3_666 ?
 Zr1 Zr2 O3 109.34(5) 4_576 2_656 ?
 Zr1 Zr2 O4 109.62(6) 4_576 . ?
 Zr1 Zr2 O6 77.10(5) 4_576 5_455 ?
 Zr1 Zr2 O7 37.01(6) 4_576 2_656 ?
 Zr1 Zr2 O8 106.90(5) 4_576 . ?
 Zr1 Zr2 O8 37.25(5) 4_576 3_676 ?
 Zr2 Zr2 O2 110.19(5) 3_676 3_666 ?
 Zr2 Zr2 O3 177.96(6) 3_676 2_656 ?
 Zr2 Zr2 O4 101.24(6) 3_676 . ?
 Zr2 Zr2 O6 103.12(6) 3_676 5_455 ?
 Zr2 Zr2 O7 102.11(5) 3_676 2_656 ?
 Zr2 Zr2 O8 35.42(5) 3_676 3_676 ?
 Zr2 Zr2 O8 36.80(5) 3_676 . ?
 Zr2 Zr2 Zr1 71.106(7) 3_676 4_576 ?

loop_
  _geom_torsion_atom_site_label_1
  _geom_torsion_atom_site_label_2
  _geom_torsion_atom_site_label_3
  _geom_torsion_atom_site_label_4
  _geom_torsion
  _geom_torsion_site_symmetry_1
  _geom_torsion_site_symmetry_2
  _geom_torsion_site_symmetry_3
  _geom_torsion_site_symmetry_4
  _geom_torsion_publ_flag
 C1 C2 C3 C4 172.6(3) . . . . ?
 C1 C2 C7 C6 -173.0(3) . . . . ?
 C2 C3 C4 C5 0.5(4) . . . . ?
 C2 C7 C6 C5 0.3(4) . . . . ?
 C3 C4 C5 C6 3.7(4) . . . . ?
 C3 C4 C5 C8 -173.8(3) . . . . ?
 C4 C5 C6 C7 -4.1(4) . . . . ?
 C4 C5 C8 C9 -28.0(4) . . . . ?
 C4 C5 C8 C13 148.4(4) . . . . ?
 C5 C8 C9 C10 176.4(4) . . . . ?
 C5 C8 C13 C12 -176.3(3) . . . . ?
 C8 C9 C10 C11 -0.9(5) . . . . ?
 C8 C9 C10 C21 176.9(4) . . . . ?
 C8 C13 C12 C11 0.9(4) . . . . ?
 C8 C13 C12 C14 179.5(3) . . . . ?
 C9 C10 C11 C12 1.9(4) . . . . ?
 C9 C10 C21 C22 41.4(4) . . . . ?
 C9 C10 C21 C26 -135.9(4) . . . . ?
 C10 C11 C12 C13 -1.9(4) . . . . ?
 C10 C11 C12 C14 179.5(3) . . . . ?
 C10 C21 C22 C23 -175.4(4) . . . . ?
 C10 C21 C26 C25 175.3(4) . . . . ?
 C11 C12 C14 C15 52.9(4) . . . . ?
 C11 C12 C14 C19 -128.1(4) . . . . ?
 C12 C14 C15 C16 -179.2(3) . . . . ?
 C12 C14 C19 C18 177.6(3) . . . . ?
 C14 C15 C16 C17 2.1(4) . . . . ?
 C14 C19 C18 C17 1.1(4) . . . . ?
 C15 C16 C17 C18 -4.4(5) . . . . ?
 C15 C16 C17 C20 176.9(3) . . . . ?
 C16 C17 C18 C19 2.9(4) . . . . ?
 C16 C17 C20 O3 -162.6(3) . . . . ?
 C16 C17 C20 O4 16.9(4) . . . . ?
 C17 C20 O3 Zr2 176.63(15) . . . 2_656 ?
 C17 C20 O4 Zr2 151.65(18) . . . . ?
 C21 C22 C23 C24 -0.6(5) . . . . ?
 C21 C26 C25 C24 1.0(5) . . . . ?
 C22 C23 C24 C25 -0.6(5) . . . . ?
 C22 C23 C24 C27 177.0(4) . . . . ?
 C23 C24 C25 C26 0.4(5) . . . . ?
 C23 C24 C27 O5 179.5(3) . . . . ?
 C23 C24 C27 O6 -1.2(4) . . . . ?
 C24 C27 O5 Zr1 168.67(18) . . . 7_666 ?
 C24 C27 O6 Zr2 -162.0(2) . . . 5_545 ?

_shelx_fab_file
;
 2 0 0 -100.52 0.00
 4 0 0 286.98 0.00
 6 0 0 27.93 0.00
 8 0 0 104.65 0.00
 10 0 0 17.29 0.00
 12 0 0 35.73 0.00
 14 0 0 11.28 0.00
 16 0 0 11.97 0.00
 18 0 0 7.43 0.00
 20 0 0 5.16 0.00
 22 0 0 4.62 0.00
 24 0 0 0.32 0.00
 26 0 0 6.64 0.00
 28 0 0 -2.41 0.00
 30 0 0 3.20 0.00
 32 0 0 0.76 0.00
 34 0 0 1.35 0.00
 1 1 0 131.49 0.00
 3 1 0 192.46 0.00
 5 1 0 63.79 0.00
 7 1 0 84.54 0.00
 9 1 0 40.53 0.00
 11 1 0 33.32 0.00
 13 1 0 12.31 0.00
 15 1 0 12.82 0.00
 17 1 0 9.29 0.00
 19 1 0 3.62 0.00
 21 1 0 2.89 0.00
 23 1 0 4.07 0.00
 25 1 0 2.07 0.00
 27 1 0 -0.52 0.00
 29 1 0 1.35 0.00
 31 1 0 2.76 0.00
 33 1 0 0.18 0.00
 35 1 0 2.99 0.00
 0 2 0 -86.33 0.00
 2 2 0 287.78 0.00
 4 2 0 -56.19 0.00
 6 2 0 140.80 0.00
 8 2 0 -4.21 0.00
 10 2 0 43.37 0.00
 12 2 0 4.16 0.00
 14 2 0 13.92 0.00
 16 2 0 2.94 0.00
 18 2 0 5.59 0.00
 20 2 0 3.07 0.00
 22 2 0 0.04 0.00
 24 2 0 0.16 0.00
 26 2 0 -0.55 0.00
 28 2 0 2.94 0.00
 30 2 0 -2.36 0.00
 32 2 0 -1.26 0.00
 34 2 0 7.35 0.00
 1 3 0 92.35 0.00
 3 3 0 -23.70 0.00
 5 3 0 103.34 0.00
 7 3 0 -23.58 0.00
 9 3 0 37.36 0.00
 11 3 0 -4.83 0.00
 13 3 0 7.11 0.00
 15 3 0 2.72 0.00
 17 3 0 2.77 0.00
 19 3 0 0.88 0.00
 21 3 0 0.14 0.00
 23 3 0 -0.91 0.00
 25 3 0 -0.94 0.00
 27 3 0 -0.22 0.00
 29 3 0 -2.80 0.00
 31 3 0 -0.34 0.00
 33 3 0 4.44 0.00
 35 3 0 -6.17 0.00
 0 4 0 74.13 0.00
 2 4 0 -38.18 0.00
 4 4 0 85.66 0.00
 6 4 0 -61.50 0.00
 8 4 0 45.84 0.00
 10 4 0 -23.55 0.00
 12 4 0 7.41 0.00
 14 4 0 -6.56 0.00
 16 4 0 1.97 0.00
 18 4 0 0.61 0.00
 20 4 0 -1.41 0.00
 22 4 0 -0.32 0.00
 24 4 0 1.80 0.00
 26 4 0 -5.29 0.00
 28 4 0 0.81 0.00
 30 4 0 -2.45 0.00
 32 4 0 0.80 0.00
 34 4 0 -6.18 0.00
 1 5 0 -1.14 0.00
 3 5 0 25.53 0.00
 5 5 0 -48.82 0.00
 7 5 0 43.57 0.00
 9 5 0 -42.80 0.00
 11 5 0 8.20 0.00
 13 5 0 -9.06 0.00
 15 5 0 -2.62 0.00
 17 5 0 -3.29 0.00
 19 5 0 3.47 0.00
 21 5 0 -0.78 0.00
 23 5 0 -0.70 0.00
 25 5 0 -0.72 0.00
 27 5 0 1.78 0.00
 29 5 0 -3.43 0.00
 31 5 0 -2.14 0.00
 33 5 0 -3.95 0.00
 0 6 0 -9.61 0.00
 2 6 0 5.31 0.00
 4 6 0 -17.03 0.00
 6 6 0 11.71 0.00
 8 6 0 -38.87 0.00
 10 6 0 18.19 0.00
 12 6 0 -23.87 0.00
 14 6 0 -1.68 0.00
 16 6 0 2.86 0.00
 18 6 0 -3.50 0.00
 20 6 0 2.73 0.00
 22 6 0 1.23 0.00
 24 6 0 -0.63 0.00
 26 6 0 3.90 0.00
 28 6 0 -3.51 0.00
 30 6 0 1.95 0.00
 32 6 0 -3.82 0.00
 34 6 0 -1.09 0.00
 1 7 0 3.83 0.00
 3 7 0 -16.86 0.00
 5 7 0 10.42 0.00
 7 7 0 -28.63 0.00
 9 7 0 13.46 0.00
 11 7 0 -25.66 0.00
 13 7 0 9.97 0.00
 15 7 0 -8.95 0.00
 17 7 0 5.13 0.00
 19 7 0 1.01 0.00
 21 7 0 3.53 0.00
 23 7 0 -0.44 0.00
 25 7 0 5.14 0.00
 27 7 0 -0.63 0.00
 29 7 0 2.30 0.00
 31 7 0 0.13 0.00
 33 7 0 -2.85 0.00
 0 8 0 -8.78 0.00
 2 8 0 10.26 0.00
 4 8 0 -8.14 0.00
 6 8 0 -5.80 0.00
 8 8 0 5.46 0.00
 10 8 0 -18.22 0.00
 12 8 0 7.40 0.00
 14 8 0 -2.23 0.00
 16 8 0 1.35 0.00
 18 8 0 5.45 0.00
 20 8 0 1.29 0.00
 22 8 0 3.86 0.00
 24 8 0 1.58 0.00
 26 8 0 2.26 0.00
 28 8 0 3.42 0.00
 30 8 0 1.19 0.00
 32 8 0 0.18 0.00
 1 9 0 0.83 0.00
 3 9 0 9.36 0.00
 5 9 0 -4.79 0.00
 7 9 0 1.82 0.00
 9 9 0 -9.40 0.00
 11 9 0 12.08 0.00
 13 9 0 -13.69 0.00
 15 9 0 11.43 0.00
 17 9 0 0.69 0.00
 19 9 0 3.72 0.00
 21 9 0 0.95 0.00
 23 9 0 2.46 0.00
 25 9 0 0.95 0.00
 27 9 0 3.95 0.00
 29 9 0 3.00 0.00
 31 9 0 -0.96 0.00
 0 10 0 21.81 0.00
 2 10 0 -7.45 0.00
 4 10 0 7.77 0.00
 6 10 0 0.22 0.00
 8 10 0 1.13 0.00
 10 10 0 -3.89 0.00
 12 10 0 -0.26 0.00
 14 10 0 5.73 0.00
 16 10 0 -3.30 0.00
 18 10 0 3.28 0.00
 20 10 0 2.60 0.00
 22 10 0 -1.32 0.00
 24 10 0 1.92 0.00
 26 10 0 1.82 0.00
 28 10 0 1.13 0.00
 30 10 0 2.40 0.00
 1 11 0 3.80 0.00
 3 11 0 5.19 0.00
 5 11 0 3.85 0.00
 7 11 0 -3.62 0.00
 9 11 0 3.73 0.00
 11 11 0 -2.64 0.00
 13 11 0 -0.33 0.00
 15 11 0 -0.42 0.00
 17 11 0 1.72 0.00
 19 11 0 0.81 0.00
 21 11 0 -2.41 0.00
 23 11 0 1.87 0.00
 25 11 0 -0.60 0.00
 27 11 0 1.72 0.00
 29 11 0 6.31 0.00
 31 11 0 -1.60 0.00
 0 12 0 -1.83 0.00
 2 12 0 8.17 0.00
 4 12 0 -0.77 0.00
 6 12 0 3.13 0.00
 8 12 0 -0.39 0.00
 10 12 0 -1.34 0.00
 12 12 0 2.40 0.00
 14 12 0 -3.48 0.00
 16 12 0 3.08 0.00
 18 12 0 -2.82 0.00
 20 12 0 1.92 0.00
 22 12 0 -0.56 0.00
 24 12 0 -0.42 0.00
 26 12 0 2.09 0.00
 28 12 0 2.88 0.00
 30 12 0 3.28 0.00
 1 13 0 3.31 0.00
 3 13 0 -1.55 0.00
 5 13 0 3.12 0.00
 7 13 0 0.74 0.00
 9 13 0 -0.35 0.00
 11 13 0 -1.51 0.00
 13 13 0 3.65 0.00
 15 13 0 -2.86 0.00
 17 13 0 4.24 0.00
 19 13 0 -3.19 0.00
 21 13 0 2.16 0.00
 23 13 0 -0.87 0.00
 25 13 0 1.26 0.00
 27 13 0 3.89 0.00
 29 13 0 -1.42 0.00
 0 14 0 -5.69 0.00
 2 14 0 4.70 0.00
 4 14 0 -1.13 0.00
 6 14 0 0.68 0.00
 8 14 0 -4.86 0.00
 10 14 0 7.39 0.00
 12 14 0 -5.95 0.00
 14 14 0 5.56 0.00
 16 14 0 -3.14 0.00
 18 14 0 4.76 0.00
 20 14 0 -2.45 0.00
 22 14 0 1.22 0.00
 24 14 0 -0.16 0.00
 26 14 0 -0.39 0.00
 1 15 0 0.47 0.00
 3 15 0 -0.44 0.00
 5 15 0 -3.17 0.00
 7 15 0 2.32 0.00
 9 15 0 -4.18 0.00
 11 15 0 1.07 0.00
 13 15 0 0.92 0.00
 15 15 0 1.61 0.00
 17 15 0 -2.08 0.00
 19 15 0 2.44 0.00
 21 15 0 -0.55 0.00
 23 15 0 -0.81 0.00
 25 15 0 1.15 0.00
 0 16 0 7.52 0.00
 2 16 0 -7.24 0.00
 4 16 0 6.24 0.00
 6 16 0 -7.66 0.00
 8 16 0 4.12 0.00
 10 16 0 -6.77 0.00
 12 16 0 4.75 0.00
 14 16 0 -5.46 0.00
 16 16 0 5.54 0.00
 18 16 0 -3.16 0.00
 20 16 0 0.93 0.00
 22 16 0 -1.18 0.00
 24 16 0 -0.08 0.00
 1 17 0 0.14 0.00
 3 17 0 -0.22 0.00
 5 17 0 0.52 0.00
 7 17 0 -4.70 0.00
 9 17 0 0.46 0.00
 11 17 0 -0.95 0.00
 13 17 0 -0.73 0.00
 15 17 0 -0.77 0.00
 17 17 0 -0.54 0.00
 19 17 0 0.10 0.00
 21 17 0 -1.08 0.00
 23 17 0 -0.07 0.00
 0 18 0 -6.14 0.00
 2 18 0 6.19 0.00
 4 18 0 -9.01 0.00
 6 18 0 7.42 0.00
 8 18 0 -8.26 0.00
 10 18 0 3.79 0.00
 12 18 0 -3.66 0.00
 14 18 0 2.13 0.00
 16 18 0 -2.11 0.00
 18 18 0 -0.32 0.00
 20 18 0 -0.55 0.00
 1 19 0 -2.18 0.00
 3 19 0 2.25 0.00
 5 19 0 -3.47 0.00
 7 19 0 -0.80 0.00
 9 19 0 1.12 0.00
 11 19 0 -0.65 0.00
 13 19 0 -0.06 0.00
 15 19 0 0.50 0.00
 17 19 0 -0.03 0.00
 19 19 0 -1.87 0.00
 0 20 0 5.81 0.00
 2 20 0 -5.95 0.00
 4 20 0 4.94 0.00
 6 20 0 -5.20 0.00
 8 20 0 4.18 0.00
 10 20 0 -3.11 0.00
 12 20 0 3.55 0.00
 14 20 0 -0.17 0.00
 16 20 0 0.52 0.00
 1 21 0 2.48 0.00
 3 21 0 -1.20 0.00
 5 21 0 2.14 0.00
 7 21 0 -0.15 0.00
 9 21 0 -0.68 0.00
 11 21 0 1.91 0.00
 13 21 0 1.92 0.00
 0 22 0 -2.61 0.00
 2 22 0 6.57 0.00
 4 22 0 -0.20 0.00
 6 22 0 0.46 0.00
 8 22 0 -0.53 0.00
 -35 1 1 1.63 0.00
 -33 1 1 3.87 0.00
 -31 1 1 3.11 0.00
 -29 1 1 1.09 0.00
 -27 1 1 2.14 0.00
 -25 1 1 4.17 0.00
 -23 1 1 -1.76 0.00
 -21 1 1 3.71 0.00
 -19 1 1 -1.99 0.00
 -17 1 1 8.33 0.00
 -15 1 1 -11.85 0.00
 -13 1 1 27.70 0.00
 -11 1 1 -41.66 0.00
 -9 1 1 71.56 0.00
 -7 1 1 -100.61 0.00
 -5 1 1 131.94 0.00
 -3 1 1 -108.37 0.00
 -1 1 1 51.53 0.00
 1 1 1 12.73 0.00
 3 1 1 -21.80 0.00
 5 1 1 12.49 0.00
 7 1 1 7.01 0.00
 9 1 1 -3.16 0.00
 11 1 1 8.54 0.00
 13 1 1 -3.31 0.00
 15 1 1 7.56 0.00
 17 1 1 -1.40 0.00
 19 1 1 1.99 0.00
 21 1 1 4.21 0.00
 23 1 1 -1.82 0.00
 25 1 1 2.21 0.00
 27 1 1 0.26 0.00
 29 1 1 -3.08 0.00
 31 1 1 1.28 0.00
 33 1 1 -4.65 0.00
 -34 2 1 0.47 0.00
 -32 2 1 4.12 0.00
 -30 2 1 5.63 0.00
 -28 2 1 3.60 0.00
 -26 2 1 0.41 0.00
 -24 2 1 2.78 0.00
 -22 2 1 3.85 0.00
 -20 2 1 2.44 0.00
 -18 2 1 -0.95 0.00
 -16 2 1 10.96 0.00
 -14 2 1 -10.11 0.00
 -12 2 1 21.10 0.00
 -10 2 1 -21.79 0.00
 -8 2 1 34.45 0.00
 -6 2 1 -16.67 0.00
 -4 2 1 -21.64 0.00
 -2 2 1 75.59 0.00
 0 2 1 -67.30 0.00
 2 2 1 25.72 0.00
 4 2 1 21.84 0.00
 6 2 1 -14.69 0.00
 8 2 1 12.74 0.00
 10 2 1 3.87 0.00
 12 2 1 5.21 0.00
 14 2 1 2.77 0.00
 16 2 1 2.25 0.00
 18 2 1 6.96 0.00
 20 2 1 -1.51 0.00
 22 2 1 3.61 0.00
 24 2 1 1.68 0.00
 26 2 1 -1.81 0.00
 28 2 1 -1.76 0.00
 30 2 1 -0.21 0.00
 32 2 1 -4.93 0.00
 34 2 1 -0.38 0.00
 -35 3 1 4.93 0.00
 -33 3 1 3.69 0.00
 -31 3 1 1.25 0.00
 -29 3 1 1.88 0.00
 -27 3 1 3.63 0.00
 -25 3 1 2.87 0.00
 -23 3 1 1.40 0.00
 -21 3 1 0.67 0.00
 -19 3 1 8.96 0.00
 -17 3 1 -3.72 0.00
 -15 3 1 12.66 0.00
 -13 3 1 -16.42 0.00
 -11 3 1 39.71 0.00
 -9 3 1 -57.00 0.00
 -7 3 1 66.29 0.00
 -5 3 1 -51.72 0.00
 -3 3 1 40.88 0.00
 -1 3 1 -47.69 0.00
 1 3 1 55.79 0.00
 3 3 1 -27.70 0.00
 5 3 1 5.38 0.00
 7 3 1 18.69 0.00
 9 3 1 -1.72 0.00
 11 3 1 7.89 0.00
 13 3 1 4.81 0.00
 15 3 1 4.85 0.00
 17 3 1 0.60 0.00
 19 3 1 7.12 0.00
 21 3 1 -1.10 0.00
 23 3 1 2.43 0.00
 25 3 1 -2.69 0.00
 27 3 1 0.65 0.00
 29 3 1 -1.26 0.00
 31 3 1 -6.99 0.00
 33 3 1 -0.19 0.00
 -34 4 1 -0.29 0.00
 -32 4 1 1.18 0.00
 -30 4 1 2.68 0.00
 -28 4 1 -0.30 0.00
 -26 4 1 1.00 0.00
 -24 4 1 1.34 0.00
 -22 4 1 3.33 0.00
 -20 4 1 0.96 0.00
 -18 4 1 4.39 0.00
 -16 4 1 -6.18 0.00
 -14 4 1 24.36 0.00
 -12 4 1 -35.64 0.00
 -10 4 1 39.45 0.00
 -8 4 1 -30.90 0.00
 -6 4 1 0.10 0.00
 -4 4 1 17.27 0.00
 -2 4 1 -34.61 0.00
 0 4 1 32.61 0.00
 2 4 1 -30.42 0.00
 4 4 1 24.57 0.00
 6 4 1 4.63 0.00
 8 4 1 -1.60 0.00
 10 4 1 13.81 0.00
 12 4 1 4.37 0.00
 14 4 1 1.42 0.00
 16 4 1 10.28 0.00
 18 4 1 -2.73 0.00
 20 4 1 6.10 0.00
 22 4 1 -2.77 0.00
 24 4 1 2.38 0.00
 26 4 1 -2.22 0.00
 28 4 1 -1.60 0.00
 30 4 1 -3.25 0.00
 32 4 1 2.04 0.00
 -35 5 1 0.81 0.00
 -33 5 1 0.08 0.00
 -31 5 1 -0.65 0.00
 -29 5 1 0.68 0.00
 -27 5 1 0.31 0.00
 -25 5 1 -1.39 0.00
 -23 5 1 1.68 0.00
 -21 5 1 1.53 0.00
 -19 5 1 -2.33 0.00
 -17 5 1 9.28 0.00
 -15 5 1 -14.98 0.00
 -13 5 1 18.62 0.00
 -11 5 1 -24.21 0.00
 -9 5 1 14.55 0.00
 -7 5 1 -20.24 0.00
 -5 5 1 5.53 0.00
 -3 5 1 -24.34 0.00
 -1 5 1 22.06 0.00
 1 5 1 -32.69 0.00
 3 5 1 29.44 0.00
 5 5 1 -6.26 0.00
 7 5 1 1.05 0.00
 9 5 1 22.69 0.00
 11 5 1 -9.91 0.00
 13 5 1 19.04 0.00
 15 5 1 -5.56 0.00
 17 5 1 8.93 0.00
 19 5 1 -1.64 0.00
 21 5 1 3.56 0.00
 23 5 1 -2.94 0.00
 25 5 1 0.91 0.00
 27 5 1 -0.69 0.00
 29 5 1 -0.62 0.00
 31 5 1 0.92 0.00
 33 5 1 -4.14 0.00
 -34 6 1 0.48 0.00
 -32 6 1 1.47 0.00
 -30 6 1 -0.57 0.00
 -28 6 1 -1.39 0.00
 -26 6 1 1.69 0.00
 -24 6 1 -0.72 0.00
 -22 6 1 -2.08 0.00
 -20 6 1 2.98 0.00
 -18 6 1 -5.04 0.00
 -16 6 1 8.44 0.00
 -14 6 1 -22.20 0.00
 -12 6 1 25.24 0.00
 -10 6 1 -35.40 0.00
 -8 6 1 11.79 0.00
 -6 6 1 -14.97 0.00
 -4 6 1 -6.44 0.00
 -2 6 1 -5.11 0.00
 0 6 1 -15.17 0.00
 2 6 1 23.60 0.00
 4 6 1 -23.27 0.00
 6 6 1 22.65 0.00
 8 6 1 1.30 0.00
 10 6 1 4.23 0.00
 12 6 1 6.37 0.00
 14 6 1 4.00 0.00
 16 6 1 0.19 0.00
 18 6 1 5.08 0.00
 20 6 1 -3.95 0.00
 22 6 1 2.65 0.00
 24 6 1 -3.53 0.00
 26 6 1 2.63 0.00
 28 6 1 -0.93 0.00
 30 6 1 0.63 0.00
 32 6 1 -0.68 0.00
 -33 7 1 1.32 0.00
 -31 7 1 -0.57 0.00
 -29 7 1 0.87 0.00
 -27 7 1 0.39 0.00
 -25 7 1 -0.41 0.00
 -23 7 1 0.00 0.00
 -21 7 1 -0.73 0.00
 -19 7 1 1.76 0.00
 -17 7 1 -10.87 0.00
 -15 7 1 14.59 0.00
 -13 7 1 -20.48 0.00
 -11 7 1 1.44 0.00
 -9 7 1 -0.29 0.00
 -7 7 1 -16.54 0.00
 -5 7 1 -3.16 0.00
 -3 7 1 -4.49 0.00
 -1 7 1 -4.62 0.00
 1 7 1 -5.73 0.00
 3 7 1 1.13 0.00
 5 7 1 6.41 0.00
 7 7 1 3.51 0.00
 9 7 1 -8.43 0.00
 11 7 1 23.82 0.00
 13 7 1 -17.74 0.00
 15 7 1 13.95 0.00
 17 7 1 -6.08 0.00
 19 7 1 3.59 0.00
 21 7 1 -4.00 0.00
 23 7 1 0.59 0.00
 25 7 1 -0.86 0.00
 27 7 1 -1.11 0.00
 29 7 1 2.74 0.00
 31 7 1 -1.09 0.00
 -32 8 1 0.62 0.00
 -30 8 1 1.31 0.00
 -28 8 1 0.02 0.00
 -26 8 1 0.04 0.00
 -24 8 1 1.01 0.00
 -22 8 1 -0.96 0.00
 -20 8 1 -3.18 0.00
 -18 8 1 7.83 0.00
 -16 8 1 -14.05 0.00
 -14 8 1 9.03 0.00
 -12 8 1 -9.68 0.00
 -10 8 1 2.99 0.00
 -8 8 1 -15.34 0.00
 -6 8 1 11.62 0.00
 -4 8 1 -12.07 0.00
 -2 8 1 -5.35 0.00
 0 8 1 6.52 0.00
 2 8 1 -10.39 0.00
 4 8 1 10.81 0.00
 6 8 1 -14.75 0.00
 8 8 1 16.96 0.00
 10 8 1 -10.27 0.00
 12 8 1 2.47 0.00
 14 8 1 4.95 0.00
 16 8 1 -4.33 0.00
 18 8 1 0.60 0.00
 20 8 1 0.07 0.00
 22 8 1 -2.21 0.00
 24 8 1 -0.09 0.00
 26 8 1 -0.03 0.00
 28 8 1 -0.74 0.00
 30 8 1 -1.04 0.00
 32 8 1 2.25 0.00
 -33 9 1 0.11 0.00
 -31 9 1 -1.61 0.00
 -29 9 1 0.92 0.00
 -27 9 1 0.06 0.00
 -25 9 1 -0.17 0.00
 -23 9 1 -1.10 0.00
 -21 9 1 2.09 0.00
 -19 9 1 -6.75 0.00
 -17 9 1 6.79 0.00
 -15 9 1 -6.22 0.00
 -13 9 1 3.80 0.00
 -11 9 1 -4.89 0.00
 -9 9 1 -0.24 0.00
 -7 9 1 7.00 0.00
 -5 9 1 -12.57 0.00
 -3 9 1 17.33 0.00
 -1 9 1 -16.02 0.00
 1 9 1 11.66 0.00
 3 9 1 -10.87 0.00
 5 9 1 8.23 0.00
 7 9 1 -11.00 0.00
 9 9 1 9.18 0.00
 11 9 1 -9.86 0.00
 13 9 1 9.77 0.00
 15 9 1 -9.89 0.00
 17 9 1 9.12 0.00
 19 9 1 -5.77 0.00
 21 9 1 2.60 0.00
 23 9 1 -1.94 0.00
 25 9 1 0.38 0.00
 27 9 1 -2.02 0.00
 29 9 1 1.30 0.00
 31 9 1 -1.24 0.00
 -32 10 1 -0.13 0.00
 -30 10 1 -2.87 0.00
 -28 10 1 0.66 0.00
 -26 10 1 -0.45 0.00
 -24 10 1 -1.93 0.00
 -22 10 1 -1.76 0.00
 -20 10 1 1.04 0.00
 -18 10 1 -3.50 0.00
 -16 10 1 4.37 0.00
 -14 10 1 -4.59 0.00
 -12 10 1 2.78 0.00
 -10 10 1 1.75 0.00
 -8 10 1 0.99 0.00
 -6 10 1 1.64 0.00
 -4 10 1 5.86 0.00
 -2 10 1 0.90 0.00
 0 10 1 -1.27 0.00
 2 10 1 4.15 0.00
 4 10 1 -6.73 0.00
 6 10 1 6.74 0.00
 8 10 1 -11.06 0.00
 10 10 1 7.72 0.00
 12 10 1 -2.67 0.00
 14 10 1 -1.36 0.00
 16 10 1 3.84 0.00
 18 10 1 -2.85 0.00
 20 10 1 2.31 0.00
 22 10 1 -1.88 0.00
 24 10 1 -0.04 0.00
 26 10 1 -0.89 0.00
 28 10 1 -0.11 0.00
 30 10 1 -1.87 0.00
 -31 11 1 0.15 0.00
 -29 11 1 -0.58 0.00
 -27 11 1 -3.32 0.00
 -25 11 1 -0.30 0.00
 -23 11 1 -1.14 0.00
 -21 11 1 -3.70 0.00
 -19 11 1 4.45 0.00
 -17 11 1 -4.51 0.00
 -15 11 1 2.72 0.00
 -13 11 1 -0.54 0.00
 -11 11 1 4.35 0.00
 -9 11 1 -2.79 0.00
 -7 11 1 3.23 0.00
 -5 11 1 12.03 0.00
 -3 11 1 -12.52 0.00
 -1 11 1 17.54 0.00
 1 11 1 -11.90 0.00
 3 11 1 11.19 0.00
 5 11 1 -11.08 0.00
 7 11 1 8.20 0.00
 9 11 1 -5.38 0.00
 11 11 1 2.87 0.00
 13 11 1 -3.51 0.00
 15 11 1 5.90 0.00
 17 11 1 -6.94 0.00
 19 11 1 4.21 0.00
 21 11 1 -5.30 0.00
 23 11 1 2.35 0.00
 25 11 1 -3.40 0.00
 27 11 1 1.44 0.00
 29 11 1 -3.97 0.00
 -30 12 1 -1.41 0.00
 -28 12 1 -1.77 0.00
 -26 12 1 0.25 0.00
 -24 12 1 -1.24 0.00
 -22 12 1 -1.00 0.00
 -20 12 1 -0.47 0.00
 -18 12 1 0.09 0.00
 -16 12 1 2.46 0.00
 -14 12 1 2.11 0.00
 -12 12 1 -2.77 0.00
 -10 12 1 2.34 0.00
 -8 12 1 6.21 0.00
 -6 12 1 -4.13 0.00
 -4 12 1 5.87 0.00
 -2 12 1 2.81 0.00
 0 12 1 -0.28 0.00
 2 12 1 -0.36 0.00
 4 12 1 3.90 0.00
 6 12 1 -1.65 0.00
 8 12 1 -0.70 0.00
 10 12 1 1.36 0.00
 12 12 1 -0.29 0.00
 14 12 1 -2.00 0.00
 16 12 1 -1.87 0.00
 18 12 1 1.49 0.00
 20 12 1 -5.68 0.00
 22 12 1 -0.06 0.00
 24 12 1 -1.28 0.00
 26 12 1 -2.55 0.00
 28 12 1 0.25 0.00
 -29 13 1 -2.51 0.00
 -27 13 1 0.89 0.00
 -25 13 1 -1.81 0.00
 -23 13 1 -0.62 0.00
 -21 13 1 2.41 0.00
 -19 13 1 -0.95 0.00
 -17 13 1 5.65 0.00
 -15 13 1 -6.31 0.00
 -13 13 1 7.81 0.00
 -11 13 1 -2.25 0.00
 -9 13 1 1.80 0.00
 -7 13 1 0.35 0.00
 -5 13 1 2.97 0.00
 -3 13 1 2.67 0.00
 -1 13 1 -4.69 0.00
 1 13 1 9.49 0.00
 3 13 1 -4.21 0.00
 5 13 1 2.71 0.00
 7 13 1 0.21 0.00
 9 13 1 0.55 0.00
 11 13 1 -3.14 0.00
 13 13 1 2.46 0.00
 15 13 1 -3.92 0.00
 17 13 1 0.74 0.00
 19 13 1 -5.24 0.00
 21 13 1 1.68 0.00
 23 13 1 -4.01 0.00
 25 13 1 1.07 0.00
 27 13 1 -1.11 0.00
 -28 14 1 1.50 0.00
 -26 14 1 -2.97 0.00
 -24 14 1 1.87 0.00
 -22 14 1 0.24 0.00
 -20 14 1 0.25 0.00
 -18 14 1 0.47 0.00
 -16 14 1 1.76 0.00
 -14 14 1 0.07 0.00
 -12 14 1 0.06 0.00
 -10 14 1 1.57 0.00
 -8 14 1 -1.52 0.00
 -6 14 1 4.14 0.00
 -4 14 1 -1.97 0.00
 -2 14 1 3.72 0.00
 0 14 1 0.88 0.00
 2 14 1 0.49 0.00
 4 14 1 3.09 0.00
 6 14 1 -0.67 0.00
 8 14 1 1.26 0.00
 10 14 1 -0.49 0.00
 12 14 1 -0.81 0.00
 14 14 1 -2.00 0.00
 16 14 1 1.65 0.00
 18 14 1 -1.78 0.00
 20 14 1 0.82 0.00
 22 14 1 -2.04 0.00
 24 14 1 -0.82 0.00
 26 14 1 -0.52 0.00
 -27 15 1 -1.02 0.00
 -25 15 1 -1.05 0.00
 -23 15 1 -0.06 0.00
 -21 15 1 -2.11 0.00
 -19 15 1 2.77 0.00
 -17 15 1 -4.74 0.00
 -15 15 1 5.10 0.00
 -13 15 1 -7.62 0.00
 -11 15 1 5.22 0.00
 -9 15 1 -2.59 0.00
 -7 15 1 4.08 0.00
 -5 15 1 -2.97 0.00
 -3 15 1 5.71 0.00
 -1 15 1 -1.06 0.00
 1 15 1 4.12 0.00
 3 15 1 -0.78 0.00
 5 15 1 5.45 0.00
 7 15 1 -3.74 0.00
 9 15 1 2.26 0.00
 11 15 1 -0.61 0.00
 13 15 1 -0.54 0.00
 15 15 1 2.37 0.00
 17 15 1 -0.97 0.00
 19 15 1 2.24 0.00
 21 15 1 -0.90 0.00
 23 15 1 0.35 0.00
 25 15 1 -0.08 0.00
 -24 16 1 -3.33 0.00
 -22 16 1 -1.28 0.00
 -20 16 1 -1.34 0.00
 -18 16 1 -2.14 0.00
 -16 16 1 -2.72 0.00
 -14 16 1 -2.48 0.00
 -12 16 1 2.24 0.00
 -10 16 1 -3.33 0.00
 -8 16 1 1.64 0.00
 -6 16 1 2.45 0.00
 -4 16 1 3.59 0.00
 -2 16 1 -0.52 0.00
 0 16 1 3.97 0.00
 2 16 1 3.04 0.00
 4 16 1 -0.31 0.00
 6 16 1 2.37 0.00
 8 16 1 0.40 0.00
 10 16 1 -1.23 0.00
 12 16 1 1.18 0.00
 14 16 1 0.74 0.00
 16 16 1 1.97 0.00
 18 16 1 2.29 0.00
 20 16 1 -0.20 0.00
 22 16 1 1.26 0.00
 24 16 1 -2.70 0.00
 -23 17 1 -2.42 0.00
 -21 17 1 -1.74 0.00
 -19 17 1 -4.11 0.00
 -17 17 1 0.37 0.00
 -15 17 1 -7.15 0.00
 -13 17 1 4.19 0.00
 -11 17 1 -7.16 0.00
 -9 17 1 7.41 0.00
 -7 17 1 -3.18 0.00
 -5 17 1 4.43 0.00
 -3 17 1 0.36 0.00
 -1 17 1 7.49 0.00
 1 17 1 -5.73 0.00
 3 17 1 10.61 0.00
 5 17 1 -6.31 0.00
 7 17 1 4.33 0.00
 9 17 1 -2.18 0.00
 11 17 1 2.42 0.00
 13 17 1 -1.22 0.00
 15 17 1 1.68 0.00
 17 17 1 3.08 0.00
 19 17 1 0.28 0.00
 21 17 1 1.07 0.00
 -22 18 1 -0.45 0.00
 -20 18 1 -3.27 0.00
 -18 18 1 -1.57 0.00
 -16 18 1 -1.06 0.00
 -14 18 1 -1.28 0.00
 -12 18 1 -2.75 0.00
 -10 18 1 2.67 0.00
 -8 18 1 -1.71 0.00
 -6 18 1 2.27 0.00
 -4 18 1 1.76 0.00
 -2 18 1 -0.32 0.00
 0 18 1 3.60 0.00
 2 18 1 0.10 0.00
 4 18 1 0.41 0.00
 6 18 1 0.99 0.00
 8 18 1 -0.02 0.00
 10 18 1 -1.91 0.00
 12 18 1 0.74 0.00
 14 18 1 1.78 0.00
 16 18 1 0.81 0.00
 18 18 1 -0.30 0.00
 20 18 1 3.01 0.00
 -19 19 1 1.22 0.00
 -17 19 1 -2.65 0.00
 -15 19 1 2.91 0.00
 -13 19 1 -3.74 0.00
 -11 19 1 3.88 0.00
 -9 19 1 -5.52 0.00
 -7 19 1 3.77 0.00
 -5 19 1 -3.56 0.00
 -3 19 1 3.79 0.00
 -1 19 1 -5.20 0.00
 1 19 1 6.91 0.00
 3 19 1 -6.33 0.00
 5 19 1 6.06 0.00
 7 19 1 -5.36 0.00
 9 19 1 3.31 0.00
 11 19 1 -3.09 0.00
 13 19 1 1.53 0.00
 15 19 1 -0.33 0.00
 17 19 1 -0.19 0.00
 -16 20 1 0.16 0.00
 -14 20 1 1.99 0.00
 -12 20 1 -0.82 0.00
 -10 20 1 -0.91 0.00
 -8 20 1 -0.34 0.00
 -6 20 1 -1.78 0.00
 -4 20 1 -1.88 0.00
 -2 20 1 2.87 0.00
 0 20 1 -4.37 0.00
 2 20 1 2.62 0.00
 4 20 1 1.43 0.00
 6 20 1 -2.74 0.00
 8 20 1 0.63 0.00
 10 20 1 0.73 0.00
 12 20 1 -1.02 0.00
 14 20 1 0.40 0.00
 -13 21 1 0.57 0.00
 -11 21 1 -2.20 0.00
 -9 21 1 1.90 0.00
 -7 21 1 -4.67 0.00
 -5 21 1 4.97 0.00
 -3 21 1 -6.26 0.00
 -1 21 1 5.59 0.00
 1 21 1 -2.70 0.00
 3 21 1 3.50 0.00
 5 21 1 -3.80 0.00
 7 21 1 6.16 0.00
 9 21 1 -4.36 0.00
 11 21 1 2.64 0.00
 -8 22 1 2.63 0.00
 -6 22 1 -2.31 0.00
 -4 22 1 2.94 0.00
 -2 22 1 -0.83 0.00
 0 22 1 3.23 0.00
 2 22 1 -0.58 0.00
 4 22 1 1.14 0.00
 6 22 1 2.00 0.00
 -36 0 2 -0.68 0.00
 -34 0 2 -10.68 0.00
 -32 0 2 -1.55 0.00
 -30 0 2 -3.14 0.00
 -28 0 2 2.91 0.00
 -26 0 2 -0.28 0.00
 -24 0 2 0.15 0.00
 -22 0 2 8.83 0.00
 -20 0 2 3.09 0.00
 -18 0 2 4.15 0.00
 -16 0 2 13.90 0.00
 -14 0 2 -5.09 0.00
 -12 0 2 23.67 0.00
 -10 0 2 -29.43 0.00
 -8 0 2 36.19 0.00
 -6 0 2 -10.89 0.00
 -4 0 2 3.76 0.00
 -2 0 2 55.13 0.00
 0 0 2 55.44 0.00
 2 0 2 39.98 0.00
 4 0 2 105.61 0.00
 6 0 2 39.38 0.00
 8 0 2 67.44 0.00
 10 0 2 28.67 0.00
 12 0 2 42.26 0.00
 14 0 2 13.54 0.00
 16 0 2 16.73 0.00
 18 0 2 13.23 0.00
 20 0 2 4.33 0.00
 22 0 2 4.06 0.00
 24 0 2 6.24 0.00
 26 0 2 8.26 0.00
 28 0 2 0.68 0.00
 30 0 2 2.57 0.00
 32 0 2 5.80 0.00
 -35 1 2 -5.49 0.00
 -33 1 2 1.00 0.00
 -31 1 2 -4.90 0.00
 -29 1 2 0.24 0.00
 -27 1 2 0.14 0.00
 -25 1 2 5.30 0.00
 -23 1 2 1.57 0.00
 -21 1 2 3.85 0.00
 -19 1 2 8.09 0.00
 -17 1 2 5.29 0.00
 -15 1 2 11.01 0.00
 -13 1 2 -1.25 0.00
 -11 1 2 11.37 0.00
 -9 1 2 -4.24 0.00
 -7 1 2 -2.53 0.00
 -5 1 2 16.41 0.00
 -3 1 2 25.97 0.00
 -1 1 2 -1.72 0.00
 1 1 2 100.17 0.00
 3 1 2 40.65 0.00
 5 1 2 60.20 0.00
 7 1 2 56.19 0.00
 9 1 2 41.53 0.00
 11 1 2 32.50 0.00
 13 1 2 21.82 0.00
 15 1 2 19.67 0.00
 17 1 2 7.27 0.00
 19 1 2 8.87 0.00
 21 1 2 4.78 0.00
 23 1 2 4.05 0.00
 25 1 2 2.73 0.00
 27 1 2 6.21 0.00
 29 1 2 2.61 0.00
 31 1 2 1.79 0.00
 33 1 2 -2.75 0.00
 -36 2 2 -3.01 0.00
 -34 2 2 -2.49 0.00
 -32 2 2 -1.93 0.00
 -30 2 2 4.20 0.00
 -28 2 2 -1.18 0.00
 -26 2 2 3.34 0.00
 -24 2 2 4.19 0.00
 -22 2 2 3.63 0.00
 -20 2 2 5.51 0.00
 -18 2 2 8.27 0.00
 -16 2 2 2.74 0.00
 -14 2 2 22.85 0.00
 -12 2 2 -18.15 0.00
 -10 2 2 25.08 0.00
 -8 2 2 -14.86 0.00
 -6 2 2 3.85 0.00
 -4 2 2 -6.04 0.00
 -2 2 2 20.71 0.00
 0 2 2 25.48 0.00
 2 2 2 32.38 0.00
 4 2 2 46.87 0.00
 6 2 2 46.63 0.00
 8 2 2 23.82 0.00
 10 2 2 36.96 0.00
 12 2 2 14.51 0.00
 14 2 2 15.89 0.00
 16 2 2 9.31 0.00
 18 2 2 5.21 0.00
 20 2 2 3.51 0.00
 22 2 2 1.15 0.00
 24 2 2 3.83 0.00
 26 2 2 -0.54 0.00
 28 2 2 3.44 0.00
 30 2 2 0.62 0.00
 32 2 2 -2.44 0.00
 -35 3 2 0.21 0.00
 -33 3 2 -4.19 0.00
 -31 3 2 4.43 0.00
 -29 3 2 -1.04 0.00
 -27 3 2 7.10 0.00
 -25 3 2 -0.97 0.00
 -23 3 2 6.14 0.00
 -21 3 2 5.89 0.00
 -19 3 2 3.63 0.00
 -17 3 2 17.45 0.00
 -15 3 2 -1.89 0.00
 -13 3 2 22.15 0.00
 -11 3 2 -7.66 0.00
 -9 3 2 3.60 0.00
 -7 3 2 -2.96 0.00
 -5 3 2 -2.17 0.00
 -3 3 2 -34.88 0.00
 -1 3 2 46.25 0.00
 1 3 2 -33.86 0.00
 3 3 2 56.56 0.00
 5 3 2 4.50 0.00
 7 3 2 26.68 0.00
 9 3 2 19.06 0.00
 11 3 2 11.71 0.00
 13 3 2 13.24 0.00
 15 3 2 -1.54 0.00
 17 3 2 7.42 0.00
 19 3 2 -1.45 0.00
 21 3 2 1.06 0.00
 23 3 2 -0.82 0.00
 25 3 2 1.64 0.00
 27 3 2 -1.19 0.00
 29 3 2 1.20 0.00
 31 3 2 -3.92 0.00
 33 3 2 1.92 0.00
 -36 4 2 -6.31 0.00
 -34 4 2 1.25 0.00
 -32 4 2 0.23 0.00
 -30 4 2 -0.96 0.00
 -28 4 2 1.73 0.00
 -26 4 2 3.67 0.00
 -24 4 2 5.06 0.00
 -22 4 2 1.99 0.00
 -20 4 2 10.14 0.00
 -18 4 2 6.64 0.00
 -16 4 2 18.55 0.00
 -14 4 2 -0.30 0.00
 -12 4 2 20.65 0.00
 -10 4 2 -5.54 0.00
 -8 4 2 -1.81 0.00
 -6 4 2 -13.11 0.00
 -4 4 2 1.52 0.00
 -2 4 2 -25.73 0.00
 0 4 2 -15.69 0.00
 2 4 2 39.61 0.00
 4 4 2 -30.48 0.00
 6 4 2 30.70 0.00
 8 4 2 1.83 0.00
 10 4 2 9.57 0.00
 12 4 2 -0.12 0.00
 14 4 2 1.91 0.00
 16 4 2 -2.12 0.00
 18 4 2 -1.32 0.00
 20 4 2 -1.82 0.00
 22 4 2 -0.63 0.00
 24 4 2 -2.48 0.00
 26 4 2 3.05 0.00
 28 4 2 -1.07 0.00
 30 4 2 -2.21 0.00
 32 4 2 -1.28 0.00
 -35 5 2 -2.20 0.00
 -33 5 2 -1.89 0.00
 -31 5 2 -3.13 0.00
 -29 5 2 3.05 0.00
 -27 5 2 -0.41 0.00
 -25 5 2 3.42 0.00
 -23 5 2 4.24 0.00
 -21 5 2 6.54 0.00
 -19 5 2 13.11 0.00
 -17 5 2 1.09 0.00
 -15 5 2 29.26 0.00
 -13 5 2 -2.19 0.00
 -11 5 2 11.23 0.00
 -9 5 2 0.47 0.00
 -7 5 2 5.37 0.00
 -5 5 2 -31.87 0.00
 -3 5 2 4.23 0.00
 -1 5 2 -15.48 0.00
 1 5 2 -0.80 0.00
 3 5 2 -20.97 0.00
 5 5 2 28.89 0.00
 7 5 2 -18.88 0.00
 9 5 2 8.23 0.00
 11 5 2 1.25 0.00
 13 5 2 -9.23 0.00
 15 5 2 1.85 0.00
 17 5 2 -7.55 0.00
 19 5 2 -0.14 0.00
 21 5 2 -3.23 0.00
 23 5 2 1.00 0.00
 25 5 2 -0.15 0.00
 27 5 2 -0.95 0.00
 29 5 2 1.69 0.00
 31 5 2 -0.24 0.00
 -34 6 2 -5.84 0.00
 -32 6 2 -1.38 0.00
 -30 6 2 -1.54 0.00
 -28 6 2 0.44 0.00
 -26 6 2 1.94 0.00
 -24 6 2 4.01 0.00
 -22 6 2 5.87 0.00
 -20 6 2 2.07 0.00
 -18 6 2 19.43 0.00
 -16 6 2 7.01 0.00
 -14 6 2 11.18 0.00
 -12 6 2 16.32 0.00
 -10 6 2 3.16 0.00
 -8 6 2 -4.40 0.00
 -6 6 2 3.07 0.00
 -4 6 2 -5.15 0.00
 -2 6 2 -24.94 0.00
 0 6 2 14.84 0.00
 2 6 2 -26.39 0.00
 4 6 2 25.63 0.00
 6 6 2 -33.84 0.00
 8 6 2 26.37 0.00
 10 6 2 -21.78 0.00
 12 6 2 7.20 0.00
 14 6 2 -7.71 0.00
 16 6 2 -1.66 0.00
 18 6 2 -2.78 0.00
 20 6 2 0.58 0.00
 22 6 2 -1.14 0.00
 24 6 2 -0.28 0.00
 26 6 2 2.05 0.00
 28 6 2 2.45 0.00
 30 6 2 -2.12 0.00
 32 6 2 -0.41 0.00
 -33 7 2 -1.92 0.00
 -31 7 2 -1.65 0.00
 -29 7 2 -1.40 0.00
 -27 7 2 1.34 0.00
 -25 7 2 3.52 0.00
 -23 7 2 1.58 0.00
 -21 7 2 8.55 0.00
 -19 7 2 1.58 0.00
 -17 7 2 16.50 0.00
 -15 7 2 5.83 0.00
 -13 7 2 19.80 0.00
 -11 7 2 -2.55 0.00
 -9 7 2 16.04 0.00
 -7 7 2 -6.53 0.00
 -5 7 2 -0.82 0.00
 -3 7 2 -0.34 0.00
 -1 7 2 -6.98 0.00
 1 7 2 -1.98 0.00
 3 7 2 5.14 0.00
 5 7 2 -14.17 0.00
 7 7 2 12.30 0.00
 9 7 2 -12.79 0.00
 11 7 2 4.11 0.00
 13 7 2 -2.04 0.00
 15 7 2 -4.07 0.00
 17 7 2 6.57 0.00
 19 7 2 -3.45 0.00
 21 7 2 3.41 0.00
 23 7 2 -0.11 0.00
 25 7 2 1.42 0.00
 27 7 2 2.54 0.00
 29 7 2 -1.34 0.00
 31 7 2 3.33 0.00
 -34 8 2 2.79 0.00
 -32 8 2 -5.63 0.00
 -30 8 2 -2.07 0.00
 -28 8 2 1.53 0.00
 -26 8 2 0.36 0.00
 -24 8 2 3.11 0.00
 -22 8 2 -0.26 0.00
 -20 8 2 8.12 0.00
 -18 8 2 2.19 0.00
 -16 8 2 11.74 0.00
 -14 8 2 11.70 0.00
 -12 8 2 2.41 0.00
 -10 8 2 14.30 0.00
 -8 8 2 -3.63 0.00
 -6 8 2 10.60 0.00
 -4 8 2 -15.81 0.00
 -2 8 2 18.11 0.00
 0 8 2 -15.15 0.00
 2 8 2 15.88 0.00
 4 8 2 -18.51 0.00
 6 8 2 25.00 0.00
 8 8 2 -28.65 0.00
 10 8 2 23.91 0.00
 12 8 2 -16.71 0.00
 14 8 2 12.45 0.00
 16 8 2 -3.80 0.00
 18 8 2 7.70 0.00
 20 8 2 -1.30 0.00
 22 8 2 4.69 0.00
 24 8 2 -0.71 0.00
 26 8 2 1.20 0.00
 28 8 2 2.43 0.00
 30 8 2 0.99 0.00
 -33 9 2 -3.52 0.00
 -31 9 2 -3.77 0.00
 -29 9 2 2.30 0.00
 -27 9 2 -3.39 0.00
 -25 9 2 0.97 0.00
 -23 9 2 2.25 0.00
 -21 9 2 -3.70 0.00
 -19 9 2 8.63 0.00
 -17 9 2 3.06 0.00
 -15 9 2 6.84 0.00
 -13 9 2 4.91 0.00
 -11 9 2 15.05 0.00
 -9 9 2 -7.44 0.00
 -7 9 2 5.64 0.00
 -5 9 2 5.38 0.00
 -3 9 2 -6.59 0.00
 -1 9 2 5.16 0.00
 1 9 2 0.00 0.00
 3 9 2 5.00 0.00
 5 9 2 -0.98 0.00
 7 9 2 -3.46 0.00
 9 9 2 9.38 0.00
 11 9 2 -10.03 0.00
 13 9 2 5.92 0.00
 15 9 2 3.68 0.00
 17 9 2 -0.74 0.00
 19 9 2 6.05 0.00
 21 9 2 0.09 0.00
 23 9 2 -0.39 0.00
 25 9 2 2.01 0.00
 27 9 2 -0.17 0.00
 29 9 2 3.65 0.00
 -32 10 2 2.06 0.00
 -30 10 2 -4.25 0.00
 -28 10 2 -2.10 0.00
 -26 10 2 2.11 0.00
 -24 10 2 -4.72 0.00
 -22 10 2 3.60 0.00
 -20 10 2 -2.71 0.00
 -18 10 2 3.07 0.00
 -16 10 2 3.15 0.00
 -14 10 2 9.42 0.00
 -12 10 2 1.13 0.00
 -10 10 2 -2.37 0.00
 -8 10 2 17.22 0.00
 -6 10 2 -21.06 0.00
 -4 10 2 16.43 0.00
 -2 10 2 -13.06 0.00
 0 10 2 14.10 0.00
 2 10 2 -13.48 0.00
 4 10 2 15.34 0.00
 6 10 2 -12.99 0.00
 8 10 2 13.50 0.00
 10 10 2 -17.10 0.00
 12 10 2 16.30 0.00
 14 10 2 -15.35 0.00
 16 10 2 11.14 0.00
 18 10 2 -5.22 0.00
 20 10 2 6.91 0.00
 22 10 2 -6.21 0.00
 24 10 2 2.95 0.00
 26 10 2 -2.35 0.00
 28 10 2 -0.61 0.00
 -31 11 2 1.12 0.00
 -29 11 2 -3.52 0.00
 -27 11 2 2.86 0.00
 -25 11 2 -1.98 0.00
 -23 11 2 -2.04 0.00
 -21 11 2 -0.51 0.00
 -19 11 2 -0.32 0.00
 -17 11 2 5.96 0.00
 -15 11 2 -1.44 0.00
 -13 11 2 3.39 0.00
 -11 11 2 4.77 0.00
 -9 11 2 -1.62 0.00
 -7 11 2 -0.69 0.00
 -5 11 2 -2.35 0.00
 -3 11 2 1.40 0.00
 -1 11 2 -7.24 0.00
 1 11 2 6.44 0.00
 3 11 2 -4.57 0.00
 5 11 2 2.11 0.00
 7 11 2 0.60 0.00
 9 11 2 -3.89 0.00
 11 11 2 0.25 0.00
 13 11 2 -5.07 0.00
 15 11 2 2.29 0.00
 17 11 2 -1.88 0.00
 19 11 2 -0.55 0.00
 21 11 2 -1.19 0.00
 23 11 2 0.36 0.00
 25 11 2 -4.88 0.00
 27 11 2 4.04 0.00
 29 11 2 -5.01 0.00
 -30 12 2 1.92 0.00
 -28 12 2 1.98 0.00
 -26 12 2 -2.46 0.00
 -24 12 2 2.54 0.00
 -22 12 2 -3.57 0.00
 -20 12 2 3.93 0.00
 -18 12 2 -3.97 0.00
 -16 12 2 5.50 0.00
 -14 12 2 -0.42 0.00
 -12 12 2 1.90 0.00
 -10 12 2 3.24 0.00
 -8 12 2 -8.67 0.00
 -6 12 2 10.05 0.00
 -4 12 2 -15.19 0.00
 -2 12 2 9.78 0.00
 0 12 2 -11.25 0.00
 2 12 2 7.35 0.00
 4 12 2 -6.29 0.00
 6 12 2 5.72 0.00
 8 12 2 -7.43 0.00
 10 12 2 7.77 0.00
 12 12 2 -11.95 0.00
 14 12 2 7.26 0.00
 16 12 2 -8.40 0.00
 18 12 2 5.39 0.00
 20 12 2 -3.18 0.00
 22 12 2 0.95 0.00
 24 12 2 -3.55 0.00
 26 12 2 -1.06 0.00
 28 12 2 1.54 0.00
 -29 13 2 -1.53 0.00
 -27 13 2 2.70 0.00
 -25 13 2 0.68 0.00
 -23 13 2 -0.01 0.00
 -21 13 2 -0.43 0.00
 -19 13 2 1.57 0.00
 -17 13 2 -0.54 0.00
 -15 13 2 3.00 0.00
 -13 13 2 1.89 0.00
 -11 13 2 -3.53 0.00
 -9 13 2 6.45 0.00
 -7 13 2 -5.14 0.00
 -5 13 2 -0.40 0.00
 -3 13 2 -3.14 0.00
 -1 13 2 2.48 0.00
 1 13 2 -4.62 0.00
 3 13 2 1.38 0.00
 5 13 2 -0.61 0.00
 7 13 2 1.71 0.00
 9 13 2 -1.79 0.00
 11 13 2 -0.80 0.00
 13 13 2 2.01 0.00
 15 13 2 -5.35 0.00
 17 13 2 5.50 0.00
 19 13 2 -2.60 0.00
 21 13 2 2.34 0.00
 23 13 2 -2.68 0.00
 25 13 2 2.95 0.00
 27 13 2 -5.47 0.00
 -28 14 2 0.68 0.00
 -26 14 2 1.63 0.00
 -24 14 2 -1.26 0.00
 -22 14 2 2.55 0.00
 -20 14 2 -2.99 0.00
 -18 14 2 5.08 0.00
 -16 14 2 -0.64 0.00
 -14 14 2 0.51 0.00
 -12 14 2 4.36 0.00
 -10 14 2 -1.35 0.00
 -8 14 2 1.92 0.00
 -6 14 2 -3.51 0.00
 -4 14 2 5.22 0.00
 -2 14 2 -6.83 0.00
 0 14 2 2.62 0.00
 2 14 2 -0.46 0.00
 4 14 2 -0.98 0.00
 6 14 2 -0.86 0.00
 8 14 2 3.19 0.00
 10 14 2 -4.59 0.00
 12 14 2 3.22 0.00
 14 14 2 -2.04 0.00
 16 14 2 2.51 0.00
 18 14 2 -0.56 0.00
 20 14 2 1.62 0.00
 22 14 2 0.87 0.00
 24 14 2 -1.09 0.00
 -27 15 2 -1.82 0.00
 -25 15 2 2.17 0.00
 -23 15 2 -1.00 0.00
 -21 15 2 0.89 0.00
 -19 15 2 0.35 0.00
 -17 15 2 1.70 0.00
 -15 15 2 2.47 0.00
 -13 15 2 0.54 0.00
 -11 15 2 2.68 0.00
 -9 15 2 -0.26 0.00
 -7 15 2 2.45 0.00
 -5 15 2 -3.32 0.00
 -3 15 2 2.00 0.00
 -1 15 2 0.85 0.00
 1 15 2 -2.48 0.00
 3 15 2 0.34 0.00
 5 15 2 1.16 0.00
 7 15 2 -4.17 0.00
 9 15 2 1.33 0.00
 11 15 2 1.21 0.00
 13 15 2 -4.18 0.00
 15 15 2 4.04 0.00
 17 15 2 -4.61 0.00
 19 15 2 5.74 0.00
 21 15 2 -3.97 0.00
 23 15 2 3.79 0.00
 -26 16 2 0.73 0.00
 -24 16 2 -0.32 0.00
 -22 16 2 -0.55 0.00
 -20 16 2 2.94 0.00
 -18 16 2 -1.79 0.00
 -16 16 2 3.45 0.00
 -14 16 2 0.82 0.00
 -12 16 2 0.39 0.00
 -10 16 2 2.03 0.00
 -8 16 2 -1.00 0.00
 -6 16 2 -0.40 0.00
 -4 16 2 1.94 0.00
 -2 16 2 -4.63 0.00
 0 16 2 5.09 0.00
 2 16 2 -3.80 0.00
 4 16 2 0.46 0.00
 6 16 2 -1.25 0.00
 8 16 2 0.27 0.00
 10 16 2 -2.69 0.00
 12 16 2 -0.03 0.00
 14 16 2 -0.88 0.00
 16 16 2 -0.65 0.00
 18 16 2 -1.17 0.00
 20 16 2 -0.17 0.00
 22 16 2 -0.56 0.00
 -23 17 2 1.17 0.00
 -21 17 2 -1.20 0.00
 -19 17 2 0.88 0.00
 -17 17 2 0.83 0.00
 -15 17 2 0.01 0.00
 -13 17 2 0.71 0.00
 -11 17 2 -0.06 0.00
 -9 17 2 -1.02 0.00
 -7 17 2 -0.63 0.00
 -5 17 2 -2.04 0.00
 -3 17 2 1.00 0.00
 -1 17 2 -1.97 0.00
 1 17 2 0.08 0.00
 3 17 2 0.40 0.00
 5 17 2 -2.59 0.00
 7 17 2 2.21 0.00
 9 17 2 -2.16 0.00
 11 17 2 -0.25 0.00
 13 17 2 0.47 0.00
 15 17 2 -4.17 0.00
 17 17 2 2.68 0.00
 19 17 2 -4.24 0.00
 21 17 2 2.22 0.00
 -22 18 2 0.28 0.00
 -20 18 2 -2.28 0.00
 -18 18 2 3.09 0.00
 -16 18 2 -2.78 0.00
 -14 18 2 0.14 0.00
 -12 18 2 -1.12 0.00
 -10 18 2 -0.30 0.00
 -8 18 2 -1.88 0.00
 -6 18 2 1.19 0.00
 -4 18 2 -7.19 0.00
 -2 18 2 6.78 0.00
 0 18 2 -7.54 0.00
 2 18 2 3.31 0.00
 4 18 2 -1.07 0.00
 6 18 2 2.04 0.00
 8 18 2 -3.56 0.00
 10 18 2 3.99 0.00
 12 18 2 -1.39 0.00
 14 18 2 0.66 0.00
 16 18 2 -1.23 0.00
 18 18 2 -0.21 0.00
 -19 19 2 -0.14 0.00
 -17 19 2 -3.42 0.00
 -15 19 2 2.75 0.00
 -13 19 2 -2.22 0.00
 -11 19 2 -0.70 0.00
 -9 19 2 0.89 0.00
 -7 19 2 -4.15 0.00
 -5 19 2 4.66 0.00
 -3 19 2 -5.41 0.00
 -1 19 2 0.69 0.00
 1 19 2 1.64 0.00
 3 19 2 -2.81 0.00
 5 19 2 1.72 0.00
 7 19 2 1.10 0.00
 9 19 2 0.37 0.00
 11 19 2 0.93 0.00
 13 19 2 -0.02 0.00
 15 19 2 1.07 0.00
 17 19 2 0.90 0.00
 -16 20 2 0.23 0.00
 -14 20 2 -0.82 0.00
 -12 20 2 0.93 0.00
 -10 20 2 -0.85 0.00
 -8 20 2 4.03 0.00
 -6 20 2 -4.30 0.00
 -4 20 2 4.03 0.00
 -2 20 2 -2.72 0.00
 0 20 2 2.92 0.00
 2 20 2 -2.10 0.00
 4 20 2 3.65 0.00
 6 20 2 -2.84 0.00
 8 20 2 2.25 0.00
 10 20 2 -0.11 0.00
 12 20 2 -0.22 0.00
 14 20 2 1.42 0.00
 -13 21 2 1.91 0.00
 -11 21 2 2.68 0.00
 -9 21 2 -1.84 0.00
 -7 21 2 4.00 0.00
 -5 21 2 -2.09 0.00
 -3 21 2 3.36 0.00
 -1 21 2 0.41 0.00
 1 21 2 -0.38 0.00
 3 21 2 2.94 0.00
 5 21 2 0.79 0.00
 7 21 2 -0.87 0.00
 9 21 2 -0.30 0.00
 11 21 2 -1.32 0.00
 -8 22 2 -0.39 0.00
 -6 22 2 1.70 0.00
 -4 22 2 -0.45 0.00
 -2 22 2 1.03 0.00
 0 22 2 1.63 0.00
 2 22 2 3.18 0.00
 4 22 2 -0.37 0.00
 -35 1 3 -1.63 0.00
 -33 1 3 -0.52 0.00
 -31 1 3 0.82 0.00
 -29 1 3 -2.30 0.00
 -27 1 3 3.04 0.00
 -25 1 3 -3.72 0.00
 -23 1 3 1.93 0.00
 -21 1 3 1.08 0.00
 -19 1 3 0.23 0.00
 -17 1 3 2.71 0.00
 -15 1 3 0.87 0.00
 -13 1 3 4.58 0.00
 -11 1 3 9.84 0.00
 -9 1 3 -9.82 0.00
 -7 1 3 28.03 0.00
 -5 1 3 -12.70 0.00
 -3 1 3 12.54 0.00
 -1 1 3 11.29 0.00
 1 1 3 -10.80 0.00
 3 1 3 12.50 0.00
 5 1 3 -13.66 0.00
 7 1 3 15.62 0.00
 9 1 3 -17.27 0.00
 11 1 3 14.88 0.00
 13 1 3 -8.29 0.00
 15 1 3 4.56 0.00
 17 1 3 -0.36 0.00
 19 1 3 1.58 0.00
 21 1 3 2.37 0.00
 23 1 3 -1.37 0.00
 25 1 3 1.91 0.00
 27 1 3 1.45 0.00
 29 1 3 -5.62 0.00
 31 1 3 1.24 0.00
 -36 2 3 -4.97 0.00
 -34 2 3 2.54 0.00
 -32 2 3 -1.24 0.00
 -30 2 3 0.45 0.00
 -28 2 3 -2.77 0.00
 -26 2 3 0.05 0.00
 -24 2 3 2.17 0.00
 -22 2 3 -2.25 0.00
 -20 2 3 3.86 0.00
 -18 2 3 0.97 0.00
 -16 2 3 9.23 0.00
 -14 2 3 -0.02 0.00
 -12 2 3 6.48 0.00
 -10 2 3 13.57 0.00
 -8 2 3 4.87 0.00
 -6 2 3 -2.98 0.00
 -4 2 3 31.51 0.00
 -2 2 3 -10.60 0.00
 0 2 3 -2.21 0.00
 2 2 3 16.53 0.00
 4 2 3 -11.06 0.00
 6 2 3 -2.91 0.00
 8 2 3 2.61 0.00
 10 2 3 1.07 0.00
 12 2 3 -2.43 0.00
 14 2 3 5.53 0.00
 16 2 3 -0.21 0.00
 18 2 3 2.39 0.00
 20 2 3 0.83 0.00
 22 2 3 5.08 0.00
 24 2 3 -1.88 0.00
 26 2 3 0.58 0.00
 28 2 3 -3.63 0.00
 30 2 3 1.82 0.00
 32 2 3 -9.15 0.00
 -35 3 3 2.99 0.00
 -33 3 3 -3.77 0.00
 -31 3 3 -0.41 0.00
 -29 3 3 0.89 0.00
 -27 3 3 -2.14 0.00
 -25 3 3 0.03 0.00
 -23 3 3 -0.87 0.00
 -21 3 3 4.92 0.00
 -19 3 3 1.81 0.00
 -17 3 3 3.61 0.00
 -15 3 3 4.74 0.00
 -13 3 3 16.29 0.00
 -11 3 3 -9.18 0.00
 -9 3 3 19.30 0.00
 -7 3 3 1.17 0.00
 -5 3 3 12.43 0.00
 -3 3 3 -21.47 0.00
 -1 3 3 33.35 0.00
 1 3 3 -16.91 0.00
 3 3 3 -15.26 0.00
 5 3 3 19.03 0.00
 7 3 3 -19.93 0.00
 9 3 3 10.76 0.00
 11 3 3 -4.78 0.00
 13 3 3 8.55 0.00
 15 3 3 -3.18 0.00
 17 3 3 5.01 0.00
 19 3 3 4.46 0.00
 21 3 3 -0.72 0.00
 23 3 3 3.64 0.00
 25 3 3 1.06 0.00
 27 3 3 -4.82 0.00
 29 3 3 -1.79 0.00
 31 3 3 -4.14 0.00
 -36 4 3 -0.59 0.00
 -34 4 3 1.53 0.00
 -32 4 3 0.31 0.00
 -30 4 3 -2.83 0.00
 -28 4 3 1.06 0.00
 -26 4 3 -1.32 0.00
 -24 4 3 0.09 0.00
 -22 4 3 2.83 0.00
 -20 4 3 -2.66 0.00
 -18 4 3 9.53 0.00
 -16 4 3 1.01 0.00
 -14 4 3 5.40 0.00
 -12 4 3 5.15 0.00
 -10 4 3 11.50 0.00
 -8 4 3 -11.70 0.00
 -6 4 3 11.61 0.00
 -4 4 3 -4.80 0.00
 -2 4 3 0.84 0.00
 0 4 3 -19.05 0.00
 2 4 3 10.11 0.00
 4 4 3 -13.51 0.00
 6 4 3 -4.75 0.00
 8 4 3 3.62 0.00
 10 4 3 -4.41 0.00
 12 4 3 8.20 0.00
 14 4 3 -1.10 0.00
 16 4 3 7.13 0.00
 18 4 3 -0.93 0.00
 20 4 3 6.74 0.00
 22 4 3 0.01 0.00
 24 4 3 2.07 0.00
 26 4 3 -3.41 0.00
 28 4 3 4.08 0.00
 30 4 3 -10.08 0.00
 -35 5 3 -3.88 0.00
 -33 5 3 2.77 0.00
 -31 5 3 0.86 0.00
 -29 5 3 -0.36 0.00
 -27 5 3 -1.47 0.00
 -25 5 3 0.82 0.00
 -23 5 3 -0.36 0.00
 -21 5 3 -1.23 0.00
 -19 5 3 3.41 0.00
 -17 5 3 -3.52 0.00
 -15 5 3 9.21 0.00
 -13 5 3 -4.30 0.00
 -11 5 3 10.31 0.00
 -9 5 3 -9.11 0.00
 -7 5 3 10.55 0.00
 -5 5 3 -27.38 0.00
 -3 5 3 22.93 0.00
 -1 5 3 -35.33 0.00
 1 5 3 8.08 0.00
 3 5 3 -12.20 0.00
 5 5 3 -9.28 0.00
 7 5 3 1.00 0.00
 9 5 3 -2.11 0.00
 11 5 3 3.03 0.00
 13 5 3 0.88 0.00
 15 5 3 3.84 0.00
 17 5 3 3.53 0.00
 19 5 3 1.64 0.00
 21 5 3 4.68 0.00
 23 5 3 -0.13 0.00
 25 5 3 1.21 0.00
 27 5 3 1.24 0.00
 29 5 3 -3.22 0.00
 31 5 3 1.70 0.00
 -34 6 3 1.16 0.00
 -32 6 3 1.89 0.00
 -30 6 3 -0.12 0.00
 -28 6 3 0.20 0.00
 -26 6 3 0.46 0.00
 -24 6 3 -2.08 0.00
 -22 6 3 -2.53 0.00
 -20 6 3 0.71 0.00
 -18 6 3 -5.25 0.00
 -16 6 3 0.96 0.00
 -14 6 3 -0.69 0.00
 -12 6 3 3.51 0.00
 -10 6 3 -10.79 0.00
 -8 6 3 5.98 0.00
 -6 6 3 -7.95 0.00
 -4 6 3 -9.69 0.00
 -2 6 3 -16.40 0.00
 0 6 3 12.13 0.00
 2 6 3 -34.81 0.00
 4 6 3 9.51 0.00
 6 6 3 -8.05 0.00
 8 6 3 -9.61 0.00
 10 6 3 8.23 0.00
 12 6 3 -6.09 0.00
 14 6 3 8.09 0.00
 16 6 3 -3.69 0.00
 18 6 3 6.18 0.00
 20 6 3 0.02 0.00
 22 6 3 2.40 0.00
 24 6 3 2.23 0.00
 26 6 3 0.82 0.00
 28 6 3 -1.26 0.00
 30 6 3 4.98 0.00
 -35 7 3 6.85 0.00
 -33 7 3 -1.65 0.00
 -31 7 3 1.82 0.00
 -29 7 3 1.63 0.00
 -27 7 3 -1.85 0.00
 -25 7 3 -0.88 0.00
 -23 7 3 0.50 0.00
 -21 7 3 -5.83 0.00
 -19 7 3 -5.41 0.00
 -17 7 3 4.71 0.00
 -15 7 3 -10.11 0.00
 -13 7 3 1.05 0.00
 -11 7 3 -2.04 0.00
 -9 7 3 4.93 0.00
 -7 7 3 -26.36 0.00
 -5 7 3 19.34 0.00
 -3 7 3 -25.81 0.00
 -1 7 3 5.16 0.00
 1 7 3 -24.36 0.00
 3 7 3 13.43 0.00
 5 7 3 -24.33 0.00
 7 7 3 7.59 0.00
 9 7 3 -7.19 0.00
 11 7 3 0.77 0.00
 13 7 3 -0.15 0.00
 15 7 3 1.09 0.00
 17 7 3 1.75 0.00
 19 7 3 1.34 0.00
 21 7 3 1.75 0.00
 23 7 3 0.46 0.00
 25 7 3 -0.05 0.00
 27 7 3 3.13 0.00
 29 7 3 3.86 0.00
 -34 8 3 -0.12 0.00
 -32 8 3 3.05 0.00
 -30 8 3 1.11 0.00
 -28 8 3 -2.27 0.00
 -26 8 3 1.95 0.00
 -24 8 3 -3.25 0.00
 -22 8 3 -2.02 0.00
 -20 8 3 0.41 0.00
 -18 8 3 -5.49 0.00
 -16 8 3 -4.75 0.00
 -14 8 3 6.68 0.00
 -12 8 3 -6.71 0.00
 -10 8 3 -4.52 0.00
 -8 8 3 5.25 0.00
 -6 8 3 -7.51 0.00
 -4 8 3 -7.17 0.00
 -2 8 3 3.75 0.00
 0 8 3 -14.80 0.00
 2 8 3 6.57 0.00
 4 8 3 -15.38 0.00
 6 8 3 4.04 0.00
 8 8 3 -3.58 0.00
 10 8 3 -5.39 0.00
 12 8 3 8.57 0.00
 14 8 3 -6.95 0.00
 16 8 3 6.13 0.00
 18 8 3 -0.90 0.00
 20 8 3 1.81 0.00
 22 8 3 1.21 0.00
 24 8 3 -1.31 0.00
 26 8 3 3.90 0.00
 28 8 3 -3.67 0.00
 -33 9 3 4.53 0.00
 -31 9 3 -1.31 0.00
 -29 9 3 -0.51 0.00
 -27 9 3 0.34 0.00
 -25 9 3 -0.28 0.00
 -23 9 3 -0.75 0.00
 -21 9 3 -1.92 0.00
 -19 9 3 -0.91 0.00
 -17 9 3 0.47 0.00
 -15 9 3 1.43 0.00
 -13 9 3 -5.28 0.00
 -11 9 3 10.26 0.00
 -9 9 3 -11.99 0.00
 -7 9 3 11.44 0.00
 -5 9 3 -11.00 0.00
 -3 9 3 10.03 0.00
 -1 9 3 -13.37 0.00
 1 9 3 13.11 0.00
 3 9 3 -19.40 0.00
 5 9 3 17.48 0.00
 7 9 3 -17.82 0.00
 9 9 3 12.96 0.00
 11 9 3 -6.29 0.00
 13 9 3 3.44 0.00
 15 9 3 3.17 0.00
 17 9 3 0.12 0.00
 19 9 3 3.51 0.00
 21 9 3 -2.09 0.00
 23 9 3 1.02 0.00
 25 9 3 -0.74 0.00
 27 9 3 1.11 0.00
 29 9 3 -0.55 0.00
 -32 10 3 -1.68 0.00
 -30 10 3 -1.52 0.00
 -28 10 3 3.61 0.00
 -26 10 3 -5.18 0.00
 -24 10 3 2.15 0.00
 -22 10 3 -0.65 0.00
 -20 10 3 -1.29 0.00
 -18 10 3 1.66 0.00
 -16 10 3 1.56 0.00
 -14 10 3 0.69 0.00
 -12 10 3 0.99 0.00
 -10 10 3 6.61 0.00
 -8 10 3 -6.43 0.00
 -6 10 3 7.54 0.00
 -4 10 3 0.11 0.00
 -2 10 3 1.23 0.00
 0 10 3 -0.20 0.00
 2 10 3 -0.44 0.00
 4 10 3 3.55 0.00
 6 10 3 -3.81 0.00
 8 10 3 1.56 0.00
 10 10 3 4.50 0.00
 12 10 3 -1.90 0.00
 14 10 3 5.53 0.00
 16 10 3 0.13 0.00
 18 10 3 0.74 0.00
 20 10 3 1.97 0.00
 22 10 3 -1.90 0.00
 24 10 3 0.58 0.00
 26 10 3 -4.42 0.00
 28 10 3 4.58 0.00
 -31 11 3 3.73 0.00
 -29 11 3 -4.48 0.00
 -27 11 3 -0.47 0.00
 -25 11 3 1.00 0.00
 -23 11 3 -2.20 0.00
 -21 11 3 0.02 0.00
 -19 11 3 0.94 0.00
 -17 11 3 -0.18 0.00
 -15 11 3 0.34 0.00
 -13 11 3 8.80 0.00
 -11 11 3 -10.48 0.00
 -9 11 3 14.50 0.00
 -7 11 3 -5.04 0.00
 -5 11 3 5.66 0.00
 -3 11 3 -2.92 0.00
 -1 11 3 9.41 0.00
 1 11 3 -7.49 0.00
 3 11 3 9.51 0.00
 5 11 3 -11.52 0.00
 7 11 3 15.58 0.00
 9 11 3 -12.80 0.00
 11 11 3 10.74 0.00
 13 11 3 -1.27 0.00
 15 11 3 -0.56 0.00
 17 11 3 3.01 0.00
 19 11 3 -1.03 0.00
 21 11 3 -1.42 0.00
 23 11 3 -0.96 0.00
 25 11 3 0.11 0.00
 27 11 3 -2.02 0.00
 -30 12 3 0.74 0.00
 -28 12 3 -2.77 0.00
 -26 12 3 1.93 0.00
 -24 12 3 -2.65 0.00
 -22 12 3 1.59 0.00
 -20 12 3 -2.99 0.00
 -18 12 3 0.61 0.00
 -16 12 3 4.33 0.00
 -14 12 3 -5.80 0.00
 -12 12 3 8.86 0.00
 -10 12 3 -2.84 0.00
 -8 12 3 3.64 0.00
 -6 12 3 -0.34 0.00
 -4 12 3 7.82 0.00
 -2 12 3 -3.99 0.00
 0 12 3 4.40 0.00
 2 12 3 -0.39 0.00
 4 12 3 2.44 0.00
 6 12 3 -2.23 0.00
 8 12 3 2.94 0.00
 10 12 3 0.54 0.00
 12 12 3 -2.70 0.00
 14 12 3 3.14 0.00
 16 12 3 -2.15 0.00
 18 12 3 0.59 0.00
 20 12 3 -1.53 0.00
 22 12 3 -0.80 0.00
 24 12 3 -1.81 0.00
 26 12 3 2.12 0.00
 -29 13 3 2.25 0.00
 -27 13 3 -0.15 0.00
 -25 13 3 -0.35 0.00
 -23 13 3 0.99 0.00
 -21 13 3 -0.38 0.00
 -19 13 3 0.79 0.00
 -17 13 3 -2.34 0.00
 -15 13 3 4.92 0.00
 -13 13 3 -3.95 0.00
 -11 13 3 6.88 0.00
 -9 13 3 -3.48 0.00
 -7 13 3 6.05 0.00
 -5 13 3 -1.08 0.00
 -3 13 3 2.53 0.00
 -1 13 3 2.14 0.00
 1 13 3 2.07 0.00
 3 13 3 -3.12 0.00
 5 13 3 8.09 0.00
 7 13 3 -8.44 0.00
 9 13 3 6.04 0.00
 11 13 3 -2.92 0.00
 13 13 3 -0.02 0.00
 15 13 3 -2.66 0.00
 17 13 3 0.48 0.00
 19 13 3 -1.08 0.00
 21 13 3 0.40 0.00
 23 13 3 0.36 0.00
 25 13 3 -0.48 0.00
 -28 14 3 0.42 0.00
 -26 14 3 2.38 0.00
 -24 14 3 1.33 0.00
 -22 14 3 -1.35 0.00
 -20 14 3 3.39 0.00
 -18 14 3 -0.36 0.00
 -16 14 3 -0.11 0.00
 -14 14 3 4.35 0.00
 -12 14 3 -3.57 0.00
 -10 14 3 5.14 0.00
 -8 14 3 -0.09 0.00
 -6 14 3 1.94 0.00
 -4 14 3 -0.02 0.00
 -2 14 3 3.02 0.00
 0 14 3 -2.71 0.00
 2 14 3 6.58 0.00
 4 14 3 -4.85 0.00
 6 14 3 3.55 0.00
 8 14 3 1.11 0.00
 10 14 3 -4.92 0.00
 12 14 3 4.05 0.00
 14 14 3 -5.95 0.00
 16 14 3 3.09 0.00
 18 14 3 -1.10 0.00
 20 14 3 -0.96 0.00
 22 14 3 2.60 0.00
 24 14 3 -0.19 0.00
 -27 15 3 0.11 0.00
 -25 15 3 1.68 0.00
 -23 15 3 2.25 0.00
 -21 15 3 0.89 0.00
 -19 15 3 0.00 0.00
 -17 15 3 2.26 0.00
 -15 15 3 -0.43 0.00
 -13 15 3 2.34 0.00
 -11 15 3 1.24 0.00
 -9 15 3 0.98 0.00
 -7 15 3 -0.12 0.00
 -5 15 3 0.96 0.00
 -3 15 3 1.89 0.00
 -1 15 3 -2.11 0.00
 1 15 3 2.03 0.00
 3 15 3 0.24 0.00
 5 15 3 -0.70 0.00
 7 15 3 1.65 0.00
 9 15 3 0.72 0.00
 11 15 3 -0.89 0.00
 13 15 3 -1.36 0.00
 15 15 3 2.41 0.00
 17 15 3 -3.26 0.00
 19 15 3 5.03 0.00
 21 15 3 -0.65 0.00
 23 15 3 0.48 0.00
 -26 16 3 0.21 0.00
 -24 16 3 1.79 0.00
 -22 16 3 0.86 0.00
 -20 16 3 -2.22 0.00
 -18 16 3 4.58 0.00
 -16 16 3 -1.99 0.00
 -14 16 3 0.92 0.00
 -12 16 3 1.59 0.00
 -10 16 3 -0.10 0.00
 -8 16 3 2.21 0.00
 -6 16 3 0.63 0.00
 -4 16 3 -1.13 0.00
 -2 16 3 -0.44 0.00
 0 16 3 4.08 0.00
 2 16 3 -6.73 0.00
 4 16 3 5.39 0.00
 6 16 3 0.26 0.00
 8 16 3 -3.49 0.00
 10 16 3 6.06 0.00
 12 16 3 -2.77 0.00
 14 16 3 2.96 0.00
 16 16 3 0.05 0.00
 18 16 3 1.89 0.00
 20 16 3 2.56 0.00
 -23 17 3 -1.50 0.00
 -21 17 3 2.15 0.00
 -19 17 3 -0.59 0.00
 -17 17 3 -1.42 0.00
 -15 17 3 1.27 0.00
 -13 17 3 0.65 0.00
 -11 17 3 0.10 0.00
 -9 17 3 2.50 0.00
 -7 17 3 -1.90 0.00
 -5 17 3 3.51 0.00
 -3 17 3 -0.92 0.00
 -1 17 3 -0.52 0.00
 1 17 3 -0.53 0.00
 3 17 3 1.90 0.00
 5 17 3 -4.08 0.00
 7 17 3 3.79 0.00
 9 17 3 -1.01 0.00
 11 17 3 2.02 0.00
 13 17 3 1.39 0.00
 15 17 3 -0.47 0.00
 17 17 3 8.18 0.00
 19 17 3 -5.37 0.00
 -22 18 3 0.38 0.00
 -20 18 3 -0.64 0.00
 -18 18 3 -1.18 0.00
 -16 18 3 2.81 0.00
 -14 18 3 -1.81 0.00
 -12 18 3 2.58 0.00
 -10 18 3 -0.86 0.00
 -8 18 3 2.51 0.00
 -6 18 3 0.69 0.00
 -4 18 3 -2.75 0.00
 -2 18 3 4.55 0.00
 0 18 3 -3.94 0.00
 2 18 3 1.33 0.00
 4 18 3 -0.60 0.00
 6 18 3 -3.53 0.00
 8 18 3 2.69 0.00
 10 18 3 -1.76 0.00
 12 18 3 0.75 0.00
 14 18 3 3.56 0.00
 16 18 3 -1.22 0.00
 -19 19 3 0.87 0.00
 -17 19 3 2.38 0.00
 -15 19 3 -0.33 0.00
 -13 19 3 0.77 0.00
 -11 19 3 3.65 0.00
 -9 19 3 -2.54 0.00
 -7 19 3 1.81 0.00
 -5 19 3 -0.78 0.00
 -3 19 3 -0.06 0.00
 -1 19 3 0.19 0.00
 1 19 3 0.72 0.00
 3 19 3 -3.96 0.00
 5 19 3 3.07 0.00
 7 19 3 -5.02 0.00
 9 19 3 0.92 0.00
 11 19 3 -2.95 0.00
 13 19 3 0.46 0.00
 15 19 3 3.48 0.00
 -16 20 3 -1.04 0.00
 -14 20 3 6.48 0.00
 -12 20 3 -3.11 0.00
 -10 20 3 2.94 0.00
 -8 20 3 -0.67 0.00
 -6 20 3 -3.14 0.00
 -4 20 3 4.39 0.00
 -2 20 3 -4.50 0.00
 0 20 3 3.19 0.00
 2 20 3 0.76 0.00
 4 20 3 -1.76 0.00
 6 20 3 0.48 0.00
 8 20 3 -3.65 0.00
 10 20 3 -1.79 0.00
 12 20 3 1.10 0.00
 -13 21 3 2.15 0.00
 -11 21 3 -1.07 0.00
 -9 21 3 0.60 0.00
 -7 21 3 0.04 0.00
 -5 21 3 -1.85 0.00
 -3 21 3 1.06 0.00
 -1 21 3 2.15 0.00
 1 21 3 -0.16 0.00
 3 21 3 3.87 0.00
 5 21 3 -1.66 0.00
 7 21 3 -0.67 0.00
 -6 22 3 2.38 0.00
 -4 22 3 -2.77 0.00
 -2 22 3 4.39 0.00
 0 22 3 0.29 0.00
 2 22 3 2.97 0.00
 -36 0 4 -2.63 0.00
 -34 0 4 -0.20 0.00
 -32 0 4 -1.33 0.00
 -30 0 4 1.65 0.00
 -28 0 4 0.92 0.00
 -26 0 4 3.34 0.00
 -24 0 4 4.25 0.00
 -22 0 4 0.59 0.00
 -20 0 4 -3.71 0.00
 -18 0 4 8.01 0.00
 -16 0 4 -4.71 0.00
 -14 0 4 18.72 0.00
 -12 0 4 -12.23 0.00
 -10 0 4 27.37 0.00
 -8 0 4 -10.39 0.00
 -6 0 4 0.00 0.00
 -4 0 4 16.40 0.00
 -2 0 4 -17.69 0.00
 0 0 4 12.53 0.00
 2 0 4 -6.39 0.00
 4 0 4 31.84 0.00
 6 0 4 -5.36 0.00
 8 0 4 33.25 0.00
 10 0 4 11.07 0.00
 12 0 4 19.47 0.00
 14 0 4 18.06 0.00
 16 0 4 9.81 0.00
 18 0 4 10.24 0.00
 20 0 4 0.36 0.00
 22 0 4 5.94 0.00
 24 0 4 -1.23 0.00
 26 0 4 0.50 0.00
 28 0 4 3.67 0.00
 30 0 4 2.43 0.00
 -35 1 4 0.00 0.00
 -33 1 4 -2.19 0.00
 -31 1 4 2.62 0.00
 -29 1 4 1.66 0.00
 -27 1 4 4.54 0.00
 -25 1 4 3.47 0.00
 -23 1 4 0.02 0.00
 -21 1 4 4.69 0.00
 -19 1 4 -2.34 0.00
 -17 1 4 3.85 0.00
 -15 1 4 1.44 0.00
 -13 1 4 12.76 0.00
 -11 1 4 5.86 0.00
 -9 1 4 -2.95 0.00
 -7 1 4 18.32 0.00
 -5 1 4 -7.45 0.00
 -3 1 4 -0.19 0.00
 -1 1 4 1.55 0.00
 1 1 4 9.49 0.00
 3 1 4 -2.59 0.00
 5 1 4 22.26 0.00
 7 1 4 10.76 0.00
 9 1 4 17.34 0.00
 11 1 4 19.25 0.00
 13 1 4 15.26 0.00
 15 1 4 12.56 0.00
 17 1 4 8.40 0.00
 19 1 4 7.31 0.00
 21 1 4 4.17 0.00
 23 1 4 -1.75 0.00
 25 1 4 3.47 0.00
 27 1 4 2.30 0.00
 29 1 4 -1.05 0.00
 -36 2 4 0.11 0.00
 -34 2 4 0.17 0.00
 -32 2 4 4.02 0.00
 -30 2 4 1.39 0.00
 -28 2 4 6.59 0.00
 -26 2 4 3.65 0.00
 -24 2 4 4.92 0.00
 -22 2 4 0.06 0.00
 -20 2 4 3.56 0.00
 -18 2 4 -4.18 0.00
 -16 2 4 13.24 0.00
 -14 2 4 -4.92 0.00
 -12 2 4 17.69 0.00
 -10 2 4 -0.01 0.00
 -8 2 4 13.03 0.00
 -6 2 4 -1.09 0.00
 -4 2 4 0.87 0.00
 -2 2 4 13.45 0.00
 0 2 4 -24.05 0.00
 2 2 4 30.33 0.00
 4 2 4 -10.68 0.00
 6 2 4 22.81 0.00
 8 2 4 5.34 0.00
 10 2 4 17.93 0.00
 12 2 4 11.30 0.00
 14 2 4 10.07 0.00
 16 2 4 12.43 0.00
 18 2 4 3.25 0.00
 20 2 4 6.46 0.00
 22 2 4 1.42 0.00
 24 2 4 3.56 0.00
 26 2 4 -1.39 0.00
 28 2 4 2.77 0.00
 30 2 4 1.13 0.00
 -35 3 4 1.07 0.00
 -33 3 4 2.13 0.00
 -31 3 4 1.50 0.00
 -29 3 4 7.18 0.00
 -27 3 4 2.16 0.00
 -25 3 4 4.93 0.00
 -23 3 4 5.51 0.00
 -21 3 4 -4.61 0.00
 -19 3 4 7.42 0.00
 -17 3 4 -4.90 0.00
 -15 3 4 11.81 0.00
 -13 3 4 3.87 0.00
 -11 3 4 5.49 0.00
 -9 3 4 16.47 0.00
 -7 3 4 -8.12 0.00
 -5 3 4 17.09 0.00
 -3 3 4 -12.25 0.00
 -1 3 4 11.13 0.00
 1 3 4 -13.06 0.00
 3 3 4 15.58 0.00
 5 3 4 -2.58 0.00
 7 3 4 11.71 0.00
 9 3 4 8.85 0.00
 11 3 4 5.99 0.00
 13 3 4 11.41 0.00
 15 3 4 3.24 0.00
 17 3 4 6.90 0.00
 19 3 4 4.69 0.00
 21 3 4 1.38 0.00
 23 3 4 4.30 0.00
 25 3 4 -0.78 0.00
 27 3 4 1.84 0.00
 29 3 4 1.85 0.00
 -36 4 4 -2.53 0.00
 -34 4 4 1.92 0.00
 -32 4 4 -0.21 0.00
 -30 4 4 4.31 0.00
 -28 4 4 -0.20 0.00
 -26 4 4 7.49 0.00
 -24 4 4 -2.73 0.00
 -22 4 4 5.26 0.00
 -20 4 4 -2.92 0.00
 -18 4 4 5.55 0.00
 -16 4 4 -4.40 0.00
 -14 4 4 13.11 0.00
 -12 4 4 7.85 0.00
 -10 4 4 2.58 0.00
 -8 4 4 4.73 0.00
 -6 4 4 12.90 0.00
 -4 4 4 -3.17 0.00
 -2 4 4 -14.73 0.00
 0 4 4 22.29 0.00
 2 4 4 -23.42 0.00
 4 4 4 14.67 0.00
 6 4 4 0.13 0.00
 8 4 4 3.29 0.00
 10 4 4 5.47 0.00
 12 4 4 5.16 0.00
 14 4 4 3.99 0.00
 16 4 4 0.93 0.00
 18 4 4 3.41 0.00
 20 4 4 2.79 0.00
 22 4 4 -0.34 0.00
 24 4 4 0.91 0.00
 26 4 4 3.76 0.00
 28 4 4 -1.49 0.00
 30 4 4 0.46 0.00
 -35 5 4 -1.38 0.00
 -33 5 4 0.27 0.00
 -31 5 4 0.53 0.00
 -29 5 4 -0.01 0.00
 -27 5 4 1.60 0.00
 -25 5 4 1.70 0.00
 -23 5 4 0.66 0.00
 -21 5 4 1.66 0.00
 -19 5 4 -6.67 0.00
 -17 5 4 10.48 0.00
 -15 5 4 0.74 0.00
 -13 5 4 2.78 0.00
 -11 5 4 12.78 0.00
 -9 5 4 8.39 0.00
 -7 5 4 3.30 0.00
 -5 5 4 -7.57 0.00
 -3 5 4 23.10 0.00
 -1 5 4 -24.48 0.00
 1 5 4 7.61 0.00
 3 5 4 2.09 0.00
 5 5 4 -6.34 0.00
 7 5 4 6.55 0.00
 9 5 4 -0.27 0.00
 11 5 4 5.15 0.00
 13 5 4 -2.07 0.00
 15 5 4 3.87 0.00
 17 5 4 0.10 0.00
 19 5 4 -0.42 0.00
 21 5 4 0.37 0.00
 23 5 4 0.59 0.00
 25 5 4 -2.74 0.00
 27 5 4 1.86 0.00
 29 5 4 4.56 0.00
 -34 6 4 -3.20 0.00
 -32 6 4 0.97 0.00
 -30 6 4 -1.46 0.00
 -28 6 4 2.64 0.00
 -26 6 4 -1.04 0.00
 -24 6 4 4.11 0.00
 -22 6 4 -5.90 0.00
 -20 6 4 6.49 0.00
 -18 6 4 -6.17 0.00
 -16 6 4 3.05 0.00
 -14 6 4 6.30 0.00
 -12 6 4 9.52 0.00
 -10 6 4 2.17 0.00
 -8 6 4 11.49 0.00
 -6 6 4 7.79 0.00
 -4 6 4 -3.01 0.00
 -2 6 4 5.88 0.00
 0 6 4 -2.86 0.00
 2 6 4 2.74 0.00
 4 6 4 -4.42 0.00
 6 6 4 3.82 0.00
 8 6 4 -1.73 0.00
 10 6 4 1.00 0.00
 12 6 4 3.23 0.00
 14 6 4 -0.46 0.00
 16 6 4 0.90 0.00
 18 6 4 -0.62 0.00
 20 6 4 -1.61 0.00
 22 6 4 -1.10 0.00
 24 6 4 -1.92 0.00
 26 6 4 1.12 0.00
 28 6 4 -1.66 0.00
 -35 7 4 -1.49 0.00
 -33 7 4 2.19 0.00
 -31 7 4 -0.53 0.00
 -29 7 4 -0.54 0.00
 -27 7 4 2.35 0.00
 -25 7 4 -0.69 0.00
 -23 7 4 3.58 0.00
 -21 7 4 -4.04 0.00
 -19 7 4 -1.06 0.00
 -17 7 4 -1.95 0.00
 -15 7 4 3.96 0.00
 -13 7 4 1.76 0.00
 -11 7 4 10.09 0.00
 -9 7 4 6.61 0.00
 -7 7 4 3.60 0.00
 -5 7 4 17.16 0.00
 -3 7 4 -11.58 0.00
 -1 7 4 15.46 0.00
 1 7 4 -2.84 0.00
 3 7 4 -3.55 0.00
 5 7 4 8.84 0.00
 7 7 4 -9.73 0.00
 9 7 4 8.64 0.00
 11 7 4 -4.83 0.00
 13 7 4 4.65 0.00
 15 7 4 -0.39 0.00
 17 7 4 -0.01 0.00
 19 7 4 1.18 0.00
 21 7 4 -3.81 0.00
 23 7 4 -2.57 0.00
 25 7 4 -0.69 0.00
 27 7 4 -0.94 0.00
 -34 8 4 0.82 0.00
 -32 8 4 -0.07 0.00
 -30 8 4 -0.80 0.00
 -28 8 4 1.88 0.00
 -26 8 4 0.17 0.00
 -24 8 4 -0.51 0.00
 -22 8 4 2.60 0.00
 -20 8 4 -7.94 0.00
 -18 8 4 0.34 0.00
 -16 8 4 -2.81 0.00
 -14 8 4 1.50 0.00
 -12 8 4 0.87 0.00
 -10 8 4 11.17 0.00
 -8 8 4 4.40 0.00
 -6 8 4 2.80 0.00
 -4 8 4 8.98 0.00
 -2 8 4 6.27 0.00
 0 8 4 -4.97 0.00
 2 8 4 9.29 0.00
 4 8 4 -1.98 0.00
 6 8 4 -1.25 0.00
 8 8 4 1.90 0.00
 10 8 4 0.40 0.00
 12 8 4 0.75 0.00
 14 8 4 1.77 0.00
 16 8 4 0.97 0.00
 18 8 4 0.78 0.00
 20 8 4 -3.01 0.00
 22 8 4 1.09 0.00
 24 8 4 -5.27 0.00
 26 8 4 -1.95 0.00
 28 8 4 1.31 0.00
 -33 9 4 -0.16 0.00
 -31 9 4 0.59 0.00
 -29 9 4 -1.61 0.00
 -27 9 4 -0.28 0.00
 -25 9 4 2.70 0.00
 -23 9 4 -5.31 0.00
 -21 9 4 -0.33 0.00
 -19 9 4 -3.02 0.00
 -17 9 4 -4.87 0.00
 -15 9 4 -4.62 0.00
 -13 9 4 8.01 0.00
 -11 9 4 -4.34 0.00
 -9 9 4 5.20 0.00
 -7 9 4 11.38 0.00
 -5 9 4 -3.15 0.00
 -3 9 4 6.98 0.00
 -1 9 4 0.27 0.00
 1 9 4 4.61 0.00
 3 9 4 0.50 0.00
 5 9 4 -3.71 0.00
 7 9 4 8.77 0.00
 9 9 4 -9.29 0.00
 11 9 4 8.60 0.00
 13 9 4 -3.12 0.00
 15 9 4 2.90 0.00
 17 9 4 0.54 0.00
 19 9 4 -0.46 0.00
 21 9 4 0.39 0.00
 23 9 4 -5.47 0.00
 25 9 4 0.31 0.00
 27 9 4 -2.56 0.00
 -32 10 4 -1.20 0.00
 -30 10 4 1.34 0.00
 -28 10 4 -2.43 0.00
 -26 10 4 -0.27 0.00
 -24 10 4 -0.63 0.00
 -22 10 4 -1.38 0.00
 -20 10 4 -4.90 0.00
 -18 10 4 -4.67 0.00
 -16 10 4 2.29 0.00
 -14 10 4 -7.29 0.00
 -12 10 4 3.07 0.00
 -10 10 4 5.39 0.00
 -8 10 4 -1.79 0.00
 -6 10 4 5.24 0.00
 -4 10 4 3.85 0.00
 -2 10 4 -3.25 0.00
 0 10 4 6.89 0.00
 2 10 4 -7.25 0.00
 4 10 4 8.65 0.00
 6 10 4 -6.09 0.00
 8 10 4 3.33 0.00
 10 10 4 2.58 0.00
 12 10 4 -3.72 0.00
 14 10 4 2.99 0.00
 16 10 4 -0.08 0.00
 18 10 4 0.58 0.00
 20 10 4 1.69 0.00
 22 10 4 -4.99 0.00
 24 10 4 0.83 0.00
 26 10 4 -6.74 0.00
 -31 11 4 -0.40 0.00
 -29 11 4 0.48 0.00
 -27 11 4 -0.51 0.00
 -25 11 4 -0.64 0.00
 -23 11 4 -0.95 0.00
 -21 11 4 -2.98 0.00
 -19 11 4 -0.95 0.00
 -17 11 4 -5.31 0.00
 -15 11 4 1.00 0.00
 -13 11 4 -1.33 0.00
 -11 11 4 0.65 0.00
 -9 11 4 1.97 0.00
 -7 11 4 3.68 0.00
 -5 11 4 -0.79 0.00
 -3 11 4 1.68 0.00
 -1 11 4 -1.34 0.00
 1 11 4 1.21 0.00
 3 11 4 -2.79 0.00
 5 11 4 3.82 0.00
 7 11 4 -2.56 0.00
 9 11 4 2.97 0.00
 11 11 4 -2.95 0.00
 13 11 4 2.84 0.00
 15 11 4 -3.62 0.00
 17 11 4 2.69 0.00
 19 11 4 -1.83 0.00
 21 11 4 0.67 0.00
 23 11 4 -0.50 0.00
 25 11 4 -4.70 0.00
 -30 12 4 0.49 0.00
 -28 12 4 -0.19 0.00
 -26 12 4 1.20 0.00
 -24 12 4 -0.05 0.00
 -22 12 4 -1.88 0.00
 -20 12 4 -2.78 0.00
 -18 12 4 0.45 0.00
 -16 12 4 -3.62 0.00
 -14 12 4 1.19 0.00
 -12 12 4 -0.31 0.00
 -10 12 4 -1.31 0.00
 -8 12 4 6.20 0.00
 -6 12 4 -1.11 0.00
 -4 12 4 -1.26 0.00
 -2 12 4 4.23 0.00
 0 12 4 -6.87 0.00
 2 12 4 6.80 0.00
 4 12 4 -7.09 0.00
 6 12 4 5.25 0.00
 8 12 4 -0.46 0.00
 10 12 4 -1.82 0.00
 12 12 4 1.47 0.00
 14 12 4 -4.96 0.00
 16 12 4 1.41 0.00
 18 12 4 -0.51 0.00
 20 12 4 0.10 0.00
 22 12 4 0.44 0.00
 24 12 4 -4.58 0.00
 -29 13 4 0.66 0.00
 -27 13 4 1.21 0.00
 -25 13 4 -1.35 0.00
 -23 13 4 1.02 0.00
 -21 13 4 -1.73 0.00
 -19 13 4 -2.37 0.00
 -17 13 4 -0.63 0.00
 -15 13 4 -0.32 0.00
 -13 13 4 -2.43 0.00
 -11 13 4 4.82 0.00
 -9 13 4 -0.26 0.00
 -7 13 4 -1.27 0.00
 -5 13 4 6.91 0.00
 -3 13 4 -4.53 0.00
 -1 13 4 3.06 0.00
 1 13 4 -2.68 0.00
 3 13 4 2.53 0.00
 5 13 4 -0.84 0.00
 7 13 4 -1.54 0.00
 9 13 4 3.24 0.00
 11 13 4 -1.89 0.00
 13 13 4 -3.66 0.00
 15 13 4 1.84 0.00
 17 13 4 -4.67 0.00
 19 13 4 2.34 0.00
 21 13 4 0.62 0.00
 23 13 4 0.15 0.00
 -28 14 4 0.06 0.00
 -26 14 4 0.15 0.00
 -24 14 4 0.73 0.00
 -22 14 4 -2.61 0.00
 -20 14 4 -0.11 0.00
 -18 14 4 -3.29 0.00
 -16 14 4 -0.06 0.00
 -14 14 4 1.31 0.00
 -12 14 4 -0.76 0.00
 -10 14 4 1.22 0.00
 -8 14 4 3.49 0.00
 -6 14 4 1.44 0.00
 -4 14 4 0.63 0.00
 -2 14 4 -1.23 0.00
 0 14 4 5.91 0.00
 2 14 4 -5.99 0.00
 4 14 4 2.58 0.00
 6 14 4 0.20 0.00
 8 14 4 -0.86 0.00
 10 14 4 -0.27 0.00
 12 14 4 -0.21 0.00
 14 14 4 -0.02 0.00
 16 14 4 -4.08 0.00
 18 14 4 3.13 0.00
 20 14 4 -0.93 0.00
 22 14 4 -1.51 0.00
 -27 15 4 0.09 0.00
 -25 15 4 2.30 0.00
 -23 15 4 -4.43 0.00
 -21 15 4 1.14 0.00
 -19 15 4 -3.11 0.00
 -17 15 4 -0.31 0.00
 -15 15 4 0.21 0.00
 -13 15 4 0.96 0.00
 -11 15 4 0.52 0.00
 -9 15 4 2.62 0.00
 -7 15 4 2.29 0.00
 -5 15 4 -2.84 0.00
 -3 15 4 7.65 0.00
 -1 15 4 -5.44 0.00
 1 15 4 1.29 0.00
 3 15 4 1.53 0.00
 5 15 4 -5.43 0.00
 7 15 4 3.31 0.00
 9 15 4 -1.89 0.00
 11 15 4 0.73 0.00
 13 15 4 0.48 0.00
 15 15 4 -1.24 0.00
 17 15 4 1.46 0.00
 19 15 4 -2.69 0.00
 21 15 4 1.92 0.00
 -26 16 4 -3.61 0.00
 -24 16 4 1.65 0.00
 -22 16 4 -0.10 0.00
 -20 16 4 -2.88 0.00
 -18 16 4 0.62 0.00
 -16 16 4 -0.48 0.00
 -14 16 4 0.07 0.00
 -12 16 4 2.23 0.00
 -10 16 4 1.02 0.00
 -8 16 4 0.42 0.00
 -6 16 4 1.65 0.00
 -4 16 4 -0.70 0.00
 -2 16 4 -0.48 0.00
 0 16 4 0.34 0.00
 2 16 4 -1.66 0.00
 4 16 4 -1.23 0.00
 6 16 4 -3.22 0.00
 8 16 4 0.18 0.00
 10 16 4 1.10 0.00
 12 16 4 1.11 0.00
 14 16 4 0.51 0.00
 16 16 4 -0.64 0.00
 18 16 4 -0.59 0.00
 -23 17 4 2.06 0.00
 -21 17 4 -2.59 0.00
 -19 17 4 0.48 0.00
 -17 17 4 0.04 0.00
 -15 17 4 1.30 0.00
 -13 17 4 0.19 0.00
 -11 17 4 0.81 0.00
 -9 17 4 0.92 0.00
 -7 17 4 -1.04 0.00
 -5 17 4 2.76 0.00
 -3 17 4 -4.14 0.00
 -1 17 4 1.74 0.00
 1 17 4 -0.80 0.00
 3 17 4 -4.82 0.00
 5 17 4 1.81 0.00
 7 17 4 -3.29 0.00
 9 17 4 1.28 0.00
 11 17 4 0.56 0.00
 13 17 4 1.07 0.00
 15 17 4 2.35 0.00
 17 17 4 -2.69 0.00
 -22 18 4 1.53 0.00
 -20 18 4 0.53 0.00
 -18 18 4 -0.24 0.00
 -16 18 4 -0.49 0.00
 -14 18 4 2.26 0.00
 -12 18 4 -1.02 0.00
 -10 18 4 1.43 0.00
 -8 18 4 0.20 0.00
 -6 18 4 -1.11 0.00
 -4 18 4 0.44 0.00
 -2 18 4 2.30 0.00
 0 18 4 -3.91 0.00
 2 18 4 2.56 0.00
 4 18 4 -3.26 0.00
 6 18 4 -0.09 0.00
 8 18 4 0.05 0.00
 10 18 4 0.01 0.00
 12 18 4 4.15 0.00
 14 18 4 -2.01 0.00
 -19 19 4 -0.68 0.00
 -17 19 4 2.29 0.00
 -15 19 4 -1.69 0.00
 -13 19 4 1.63 0.00
 -11 19 4 -0.36 0.00
 -9 19 4 -1.61 0.00
 -7 19 4 4.12 0.00
 -5 19 4 -1.21 0.00
 -3 19 4 0.90 0.00
 -1 19 4 1.99 0.00
 1 19 4 -0.24 0.00
 3 19 4 1.08 0.00
 5 19 4 -1.33 0.00
 7 19 4 0.58 0.00
 9 19 4 -0.41 0.00
 11 19 4 1.58 0.00
 13 19 4 2.99 0.00
 -16 20 4 1.37 0.00
 -14 20 4 -0.50 0.00
 -12 20 4 -0.37 0.00
 -10 20 4 1.66 0.00
 -8 20 4 -0.88 0.00
 -6 20 4 1.41 0.00
 -4 20 4 3.57 0.00
 -2 20 4 -0.84 0.00
 0 20 4 4.46 0.00
 2 20 4 -1.30 0.00
 4 20 4 0.87 0.00
 6 20 4 -0.07 0.00
 8 20 4 -1.25 0.00
 10 20 4 2.95 0.00
 -11 21 4 -2.41 0.00
 -9 21 4 4.70 0.00
 -7 21 4 -1.73 0.00
 -5 21 4 2.50 0.00
 -3 21 4 2.55 0.00
 -1 21 4 1.02 0.00
 1 21 4 1.15 0.00
 3 21 4 0.46 0.00
 5 21 4 0.20 0.00
 -35 1 5 0.38 0.00
 -33 1 5 1.14 0.00
 -31 1 5 -0.99 0.00
 -29 1 5 1.81 0.00
 -27 1 5 -2.68 0.00
 -25 1 5 0.89 0.00
 -23 1 5 0.27 0.00
 -21 1 5 -2.42 0.00
 -19 1 5 3.05 0.00
 -17 1 5 -3.67 0.00
 -15 1 5 3.96 0.00
 -13 1 5 -0.05 0.00
 -11 1 5 -6.55 0.00
 -9 1 5 19.45 0.00
 -7 1 5 -14.06 0.00
 -5 1 5 17.16 0.00
 -3 1 5 -3.03 0.00
 -1 1 5 15.68 0.00
 1 1 5 -7.81 0.00
 3 1 5 14.41 0.00
 5 1 5 -5.42 0.00
 7 1 5 3.82 0.00
 9 1 5 4.15 0.00
 11 1 5 -3.97 0.00
 13 1 5 3.58 0.00
 15 1 5 -1.60 0.00
 17 1 5 -0.54 0.00
 19 1 5 0.10 0.00
 21 1 5 -3.84 0.00
 23 1 5 5.66 0.00
 25 1 5 -2.42 0.00
 27 1 5 -1.12 0.00
 29 1 5 7.11 0.00
 -36 2 5 3.68 0.00
 -34 2 5 -1.76 0.00
 -32 2 5 2.28 0.00
 -30 2 5 1.14 0.00
 -28 2 5 -1.76 0.00
 -26 2 5 2.67 0.00
 -24 2 5 -5.20 0.00
 -22 2 5 3.16 0.00
 -20 2 5 -1.97 0.00
 -18 2 5 1.96 0.00
 -16 2 5 -0.63 0.00
 -14 2 5 -3.58 0.00
 -12 2 5 12.55 0.00
 -10 2 5 -5.15 0.00
 -8 2 5 3.48 0.00
 -6 2 5 15.91 0.00
 -4 2 5 2.25 0.00
 -2 2 5 5.80 0.00
 0 2 5 12.65 0.00
 2 2 5 3.54 0.00
 4 2 5 1.85 0.00
 6 2 5 7.84 0.00
 8 2 5 -3.87 0.00
 10 2 5 3.92 0.00
 12 2 5 2.56 0.00
 14 2 5 -1.01 0.00
 16 2 5 0.50 0.00
 18 2 5 -4.29 0.00
 20 2 5 2.80 0.00
 22 2 5 -2.12 0.00
 24 2 5 -0.36 0.00
 26 2 5 6.14 0.00
 28 2 5 -1.04 0.00
 -35 3 5 -3.25 0.00
 -33 3 5 8.03 0.00
 -31 3 5 -2.14 0.00
 -29 3 5 2.24 0.00
 -27 3 5 -0.12 0.00
 -25 3 5 -1.79 0.00
 -23 3 5 0.78 0.00
 -21 3 5 -0.94 0.00
 -19 3 5 -2.81 0.00
 -17 3 5 2.76 0.00
 -15 3 5 2.25 0.00
 -13 3 5 -2.70 0.00
 -11 3 5 4.11 0.00
 -9 3 5 4.79 0.00
 -7 3 5 10.89 0.00
 -5 3 5 -7.65 0.00
 -3 3 5 24.43 0.00
 -1 3 5 -4.69 0.00
 1 3 5 9.58 0.00
 3 3 5 4.74 0.00
 5 3 5 0.65 0.00
 7 3 5 2.30 0.00
 9 3 5 1.99 0.00
 11 3 5 1.65 0.00
 13 3 5 1.06 0.00
 15 3 5 -0.80 0.00
 17 3 5 1.22 0.00
 19 3 5 -1.63 0.00
 21 3 5 -2.03 0.00
 23 3 5 3.23 0.00
 25 3 5 1.15 0.00
 27 3 5 0.48 0.00
 -36 4 5 -0.58 0.00
 -34 4 5 4.91 0.00
 -32 4 5 -0.24 0.00
 -30 4 5 2.47 0.00
 -28 4 5 1.64 0.00
 -26 4 5 -3.41 0.00
 -24 4 5 3.03 0.00
 -22 4 5 -6.68 0.00
 -20 4 5 4.96 0.00
 -18 4 5 -4.52 0.00
 -16 4 5 -2.26 0.00
 -14 4 5 3.06 0.00
 -12 4 5 -2.29 0.00
 -10 4 5 5.31 0.00
 -8 4 5 -1.27 0.00
 -6 4 5 6.81 0.00
 -4 4 5 2.29 0.00
 -2 4 5 2.35 0.00
 0 4 5 6.82 0.00
 2 4 5 -0.07 0.00
 4 4 5 2.05 0.00
 6 4 5 -0.53 0.00
 8 4 5 1.30 0.00
 10 4 5 -0.11 0.00
 12 4 5 0.75 0.00
 14 4 5 2.98 0.00
 16 4 5 -1.50 0.00
 18 4 5 -0.67 0.00
 20 4 5 0.25 0.00
 22 4 5 1.22 0.00
 24 4 5 1.15 0.00
 26 4 5 0.78 0.00
 28 4 5 2.53 0.00
 -35 5 5 4.00 0.00
 -33 5 5 -4.85 0.00
 -31 5 5 7.92 0.00
 -29 5 5 -3.64 0.00
 -27 5 5 2.19 0.00
 -25 5 5 -1.38 0.00
 -23 5 5 -1.75 0.00
 -21 5 5 0.18 0.00
 -19 5 5 -4.72 0.00
 -17 5 5 0.22 0.00
 -15 5 5 -5.51 0.00
 -13 5 5 -0.54 0.00
 -11 5 5 -0.82 0.00
 -9 5 5 -0.57 0.00
 -7 5 5 -4.16 0.00
 -5 5 5 9.17 0.00
 -3 5 5 -9.35 0.00
 -1 5 5 5.92 0.00
 1 5 5 -1.12 0.00
 3 5 5 -2.69 0.00
 5 5 5 2.88 0.00
 7 5 5 -6.22 0.00
 9 5 5 1.70 0.00
 11 5 5 -0.95 0.00
 13 5 5 -0.92 0.00
 15 5 5 1.98 0.00
 17 5 5 -1.17 0.00
 19 5 5 -0.56 0.00
 21 5 5 2.65 0.00
 23 5 5 -1.72 0.00
 25 5 5 2.88 0.00
 27 5 5 1.86 0.00
 -34 6 5 -0.74 0.00
 -32 6 5 0.99 0.00
 -30 6 5 0.13 0.00
 -28 6 5 0.75 0.00
 -26 6 5 0.57 0.00
 -24 6 5 -1.80 0.00
 -22 6 5 3.52 0.00
 -20 6 5 -7.86 0.00
 -18 6 5 1.73 0.00
 -16 6 5 -5.24 0.00
 -14 6 5 -3.93 0.00
 -12 6 5 -4.32 0.00
 -10 6 5 -4.26 0.00
 -8 6 5 4.67 0.00
 -6 6 5 -11.78 0.00
 -4 6 5 1.14 0.00
 -2 6 5 2.14 0.00
 0 6 5 -7.83 0.00
 2 6 5 1.67 0.00
 4 6 5 -3.03 0.00
 6 6 5 -3.11 0.00
 8 6 5 -2.23 0.00
 10 6 5 -2.26 0.00
 12 6 5 -0.42 0.00
 14 6 5 -1.50 0.00
 16 6 5 -1.24 0.00
 18 6 5 2.26 0.00
 20 6 5 -2.94 0.00
 22 6 5 3.05 0.00
 24 6 5 1.35 0.00
 26 6 5 -1.98 0.00
 -35 7 5 -1.50 0.00
 -33 7 5 2.74 0.00
 -31 7 5 -2.51 0.00
 -29 7 5 3.78 0.00
 -27 7 5 -1.52 0.00
 -25 7 5 3.43 0.00
 -23 7 5 -0.43 0.00
 -21 7 5 -2.33 0.00
 -19 7 5 3.92 0.00
 -17 7 5 -8.47 0.00
 -15 7 5 -2.15 0.00
 -13 7 5 -3.37 0.00
 -11 7 5 -2.35 0.00
 -9 7 5 -10.03 0.00
 -7 7 5 3.10 0.00
 -5 7 5 -4.98 0.00
 -3 7 5 -3.27 0.00
 -1 7 5 -4.17 0.00
 1 7 5 1.14 0.00
 3 7 5 -3.45 0.00
 5 7 5 -4.47 0.00
 7 7 5 3.27 0.00
 9 7 5 -8.33 0.00
 11 7 5 1.18 0.00
 13 7 5 -2.12 0.00
 15 7 5 -0.76 0.00
 17 7 5 -0.02 0.00
 19 7 5 -0.81 0.00
 21 7 5 1.71 0.00
 23 7 5 -1.44 0.00
 25 7 5 2.81 0.00
 27 7 5 -0.82 0.00
 -34 8 5 -0.73 0.00
 -32 8 5 1.02 0.00
 -30 8 5 2.10 0.00
 -28 8 5 2.27 0.00
 -26 8 5 -1.05 0.00
 -24 8 5 2.77 0.00
 -22 8 5 1.30 0.00
 -20 8 5 0.45 0.00
 -18 8 5 -6.20 0.00
 -16 8 5 4.23 0.00
 -14 8 5 -6.98 0.00
 -12 8 5 -7.07 0.00
 -10 8 5 3.54 0.00
 -8 8 5 -8.76 0.00
 -6 8 5 -1.11 0.00
 -4 8 5 -2.62 0.00
 -2 8 5 -3.12 0.00
 0 8 5 1.32 0.00
 2 8 5 -6.27 0.00
 4 8 5 5.01 0.00
 6 8 5 -6.96 0.00
 8 8 5 1.94 0.00
 10 8 5 -0.78 0.00
 12 8 5 -2.76 0.00
 14 8 5 0.54 0.00
 16 8 5 -1.46 0.00
 18 8 5 1.51 0.00
 20 8 5 1.13 0.00
 22 8 5 -0.04 0.00
 24 8 5 0.15 0.00
 26 8 5 -0.15 0.00
 -33 9 5 0.82 0.00
 -31 9 5 2.08 0.00
 -29 9 5 -0.29 0.00
 -27 9 5 3.58 0.00
 -25 9 5 -0.80 0.00
 -23 9 5 0.89 0.00
 -21 9 5 -0.53 0.00
 -19 9 5 -0.36 0.00
 -17 9 5 -0.57 0.00
 -15 9 5 -6.45 0.00
 -13 9 5 2.79 0.00
 -11 9 5 -7.55 0.00
 -9 9 5 -0.77 0.00
 -7 9 5 -2.58 0.00
 -5 9 5 -2.60 0.00
 -3 9 5 -0.15 0.00
 -1 9 5 -2.34 0.00
 1 9 5 0.14 0.00
 3 9 5 -1.44 0.00
 5 9 5 1.50 0.00
 7 9 5 -1.04 0.00
 9 9 5 0.29 0.00
 11 9 5 -0.94 0.00
 13 9 5 0.86 0.00
 15 9 5 0.89 0.00
 17 9 5 1.21 0.00
 19 9 5 0.08 0.00
 21 9 5 1.37 0.00
 23 9 5 1.92 0.00
 25 9 5 -1.83 0.00
 -32 10 5 2.03 0.00
 -30 10 5 1.18 0.00
 -28 10 5 -1.03 0.00
 -26 10 5 1.59 0.00
 -24 10 5 -0.18 0.00
 -22 10 5 -1.15 0.00
 -20 10 5 -2.38 0.00
 -18 10 5 0.53 0.00
 -16 10 5 -3.30 0.00
 -14 10 5 -1.27 0.00
 -12 10 5 -1.45 0.00
 -10 10 5 -4.48 0.00
 -8 10 5 0.91 0.00
 -6 10 5 -2.06 0.00
 -4 10 5 -1.70 0.00
 -2 10 5 1.55 0.00
 0 10 5 -3.44 0.00
 2 10 5 5.38 0.00
 4 10 5 -6.35 0.00
 6 10 5 6.72 0.00
 8 10 5 -4.14 0.00
 10 10 5 3.34 0.00
 12 10 5 0.81 0.00
 14 10 5 -0.08 0.00
 16 10 5 1.96 0.00
 18 10 5 1.10 0.00
 20 10 5 4.31 0.00
 22 10 5 -2.37 0.00
 24 10 5 0.63 0.00
 -31 11 5 2.92 0.00
 -29 11 5 1.04 0.00
 -27 11 5 -1.16 0.00
 -25 11 5 1.30 0.00
 -23 11 5 -3.03 0.00
 -21 11 5 2.24 0.00
 -19 11 5 -4.94 0.00
 -17 11 5 -0.95 0.00
 -15 11 5 2.60 0.00
 -13 11 5 -7.77 0.00
 -11 11 5 3.96 0.00
 -9 11 5 -2.04 0.00
 -7 11 5 -3.75 0.00
 -5 11 5 4.15 0.00
 -3 11 5 -3.16 0.00
 -1 11 5 4.59 0.00
 1 11 5 -4.46 0.00
 3 11 5 5.81 0.00
 5 11 5 -1.32 0.00
 7 11 5 -0.10 0.00
 9 11 5 3.53 0.00
 11 11 5 -0.02 0.00
 13 11 5 0.37 0.00
 15 11 5 2.82 0.00
 17 11 5 1.64 0.00
 19 11 5 0.15 0.00
 21 11 5 1.03 0.00
 23 11 5 3.54 0.00
 -30 12 5 0.59 0.00
 -28 12 5 2.77 0.00
 -26 12 5 -0.48 0.00
 -24 12 5 0.78 0.00
 -22 12 5 0.10 0.00
 -20 12 5 -1.17 0.00
 -18 12 5 0.39 0.00
 -16 12 5 -3.18 0.00
 -14 12 5 0.71 0.00
 -12 12 5 0.56 0.00
 -10 12 5 -4.41 0.00
 -8 12 5 3.50 0.00
 -6 12 5 -0.23 0.00
 -4 12 5 -0.16 0.00
 -2 12 5 -0.39 0.00
 0 12 5 6.53 0.00
 2 12 5 -1.96 0.00
 4 12 5 3.41 0.00
 6 12 5 -0.75 0.00
 8 12 5 5.48 0.00
 10 12 5 -3.79 0.00
 12 12 5 4.69 0.00
 14 12 5 -0.45 0.00
 16 12 5 -0.31 0.00
 18 12 5 2.24 0.00
 20 12 5 1.26 0.00
 22 12 5 -0.61 0.00
 -29 13 5 2.89 0.00
 -27 13 5 1.27 0.00
 -25 13 5 2.86 0.00
 -23 13 5 2.58 0.00
 -21 13 5 -1.23 0.00
 -19 13 5 0.40 0.00
 -17 13 5 0.17 0.00
 -15 13 5 -1.10 0.00
 -13 13 5 0.90 0.00
 -11 13 5 -1.74 0.00
 -9 13 5 1.13 0.00
 -7 13 5 1.11 0.00
 -5 13 5 -3.45 0.00
 -3 13 5 8.68 0.00
 -1 13 5 -4.83 0.00
 1 13 5 5.83 0.00
 3 13 5 0.84 0.00
 5 13 5 3.05 0.00
 7 13 5 -0.09 0.00
 9 13 5 1.85 0.00
 11 13 5 0.70 0.00
 13 13 5 -0.56 0.00
 15 13 5 -0.10 0.00
 17 13 5 -0.75 0.00
 19 13 5 1.22 0.00
 21 13 5 0.78 0.00
 -28 14 5 1.47 0.00
 -26 14 5 2.94 0.00
 -24 14 5 3.91 0.00
 -22 14 5 -0.56 0.00
 -20 14 5 3.55 0.00
 -18 14 5 -1.74 0.00
 -16 14 5 0.92 0.00
 -14 14 5 -0.25 0.00
 -12 14 5 -1.63 0.00
 -10 14 5 3.76 0.00
 -8 14 5 -2.96 0.00
 -6 14 5 2.42 0.00
 -4 14 5 -0.14 0.00
 -2 14 5 0.39 0.00
 0 14 5 2.08 0.00
 2 14 5 1.09 0.00
 4 14 5 2.28 0.00
 6 14 5 0.81 0.00
 8 14 5 -0.68 0.00
 10 14 5 3.00 0.00
 12 14 5 -1.69 0.00
 14 14 5 -0.92 0.00
 16 14 5 -0.42 0.00
 18 14 5 -0.07 0.00
 20 14 5 -2.71 0.00
 -27 15 5 3.96 0.00
 -25 15 5 0.62 0.00
 -23 15 5 4.29 0.00
 -21 15 5 0.48 0.00
 -19 15 5 0.70 0.00
 -17 15 5 -0.52 0.00
 -15 15 5 0.59 0.00
 -13 15 5 0.00 0.00
 -11 15 5 -0.22 0.00
 -9 15 5 0.60 0.00
 -7 15 5 -0.25 0.00
 -5 15 5 2.21 0.00
 -3 15 5 -5.22 0.00
 -1 15 5 4.27 0.00
 1 15 5 -1.99 0.00
 3 15 5 1.44 0.00
 5 15 5 -2.16 0.00
 7 15 5 4.05 0.00
 9 15 5 0.13 0.00
 11 15 5 -0.25 0.00
 13 15 5 0.24 0.00
 15 15 5 -0.13 0.00
 17 15 5 -2.25 0.00
 19 15 5 1.84 0.00
 -24 16 5 0.59 0.00
 -22 16 5 3.35 0.00
 -20 16 5 -1.44 0.00
 -18 16 5 1.15 0.00
 -16 16 5 -0.76 0.00
 -14 16 5 -0.96 0.00
 -12 16 5 0.22 0.00
 -10 16 5 -0.73 0.00
 -8 16 5 1.86 0.00
 -6 16 5 -3.22 0.00
 -4 16 5 0.60 0.00
 -2 16 5 -0.41 0.00
 0 16 5 -3.74 0.00
 2 16 5 2.19 0.00
 4 16 5 -2.64 0.00
 6 16 5 2.57 0.00
 8 16 5 -0.95 0.00
 10 16 5 3.27 0.00
 12 16 5 1.90 0.00
 14 16 5 -1.30 0.00
 16 16 5 1.21 0.00
 -23 17 5 0.91 0.00
 -21 17 5 1.11 0.00
 -19 17 5 -0.90 0.00
 -17 17 5 0.27 0.00
 -15 17 5 -2.36 0.00
 -13 17 5 -0.84 0.00
 -11 17 5 0.09 0.00
 -9 17 5 -3.27 0.00
 -7 17 5 2.58 0.00
 -5 17 5 -2.70 0.00
 -3 17 5 0.10 0.00
 -1 17 5 -3.53 0.00
 1 17 5 2.56 0.00
 3 17 5 -4.83 0.00
 5 17 5 3.65 0.00
 7 17 5 -1.54 0.00
 9 17 5 2.20 0.00
 11 17 5 1.31 0.00
 13 17 5 2.71 0.00
 15 17 5 -2.22 0.00
 -20 18 5 0.69 0.00
 -18 18 5 -1.40 0.00
 -16 18 5 -1.43 0.00
 -14 18 5 0.07 0.00
 -12 18 5 -4.81 0.00
 -10 18 5 2.44 0.00
 -8 18 5 -3.67 0.00
 -6 18 5 0.60 0.00
 -4 18 5 -1.33 0.00
 -2 18 5 -0.09 0.00
 0 18 5 0.56 0.00
 2 18 5 -2.24 0.00
 4 18 5 2.35 0.00
 6 18 5 -3.65 0.00
 8 18 5 2.72 0.00
 10 18 5 1.45 0.00
 12 18 5 -2.46 0.00
 -17 19 5 0.69 0.00
 -15 19 5 -2.43 0.00
 -13 19 5 0.34 0.00
 -11 19 5 -4.41 0.00
 -9 19 5 2.23 0.00
 -7 19 5 -3.55 0.00
 -5 19 5 1.70 0.00
 -3 19 5 -2.30 0.00
 -1 19 5 2.62 0.00
 1 19 5 -0.85 0.00
 3 19 5 2.28 0.00
 5 19 5 -2.22 0.00
 7 19 5 1.69 0.00
 9 19 5 -2.90 0.00
 -14 20 5 -3.83 0.00
 -12 20 5 2.95 0.00
 -10 20 5 -4.13 0.00
 -8 20 5 0.07 0.00
 -6 20 5 -1.16 0.00
 -4 20 5 0.38 0.00
 -2 20 5 0.27 0.00
 0 20 5 0.53 0.00
 2 20 5 2.77 0.00
 4 20 5 -0.81 0.00
 6 20 5 2.40 0.00
 -7 21 5 1.36 0.00
 -5 21 5 -2.95 0.00
 -3 21 5 0.76 0.00
 -1 21 5 0.37 0.00
 -36 0 6 0.04 0.00
 -34 0 6 -1.09 0.00
 -32 0 6 -3.41 0.00
 -30 0 6 -0.02 0.00
 -28 0 6 -2.73 0.00
 -26 0 6 3.37 0.00
 -24 0 6 2.81 0.00
 -22 0 6 3.58 0.00
 -20 0 6 8.61 0.00
 -18 0 6 -0.36 0.00
 -16 0 6 9.60 0.00
 -14 0 6 -4.62 0.00
 -12 0 6 16.60 0.00
 -10 0 6 9.38 0.00
 -8 0 6 -4.88 0.00
 -6 0 6 20.98 0.00
 -4 0 6 2.96 0.00
 -2 0 6 6.38 0.00
 0 0 6 0.65 0.00
 2 0 6 10.43 0.00
 4 0 6 -13.44 0.00
 6 0 6 14.50 0.00
 8 0 6 -8.52 0.00
 10 0 6 6.65 0.00
 12 0 6 4.94 0.00
 14 0 6 4.81 0.00
 16 0 6 6.52 0.00
 18 0 6 -3.24 0.00
 20 0 6 2.66 0.00
 22 0 6 -0.70 0.00
 24 0 6 -11.73 0.00
 26 0 6 3.02 0.00
 -35 1 6 -0.02 0.00
 -33 1 6 -0.57 0.00
 -31 1 6 -2.59 0.00
 -29 1 6 0.56 0.00
 -27 1 6 -0.32 0.00
 -25 1 6 3.73 0.00
 -23 1 6 4.58 0.00
 -21 1 6 5.15 0.00
 -19 1 6 3.04 0.00
 -17 1 6 5.46 0.00
 -15 1 6 3.01 0.00
 -13 1 6 9.55 0.00
 -11 1 6 -0.26 0.00
 -9 1 6 15.11 0.00
 -7 1 6 8.06 0.00
 -5 1 6 2.96 0.00
 -3 1 6 12.16 0.00
 -1 1 6 5.81 0.00
 1 1 6 0.60 0.00
 3 1 6 3.78 0.00
 5 1 6 0.41 0.00
 7 1 6 -1.40 0.00
 9 1 6 5.24 0.00
 11 1 6 1.71 0.00
 13 1 6 5.39 0.00
 15 1 6 3.73 0.00
 17 1 6 2.93 0.00
 19 1 6 2.51 0.00
 21 1 6 -5.73 0.00
 23 1 6 1.19 0.00
 25 1 6 -4.77 0.00
 27 1 6 -4.77 0.00
 -36 2 6 1.95 0.00
 -34 2 6 -0.57 0.00
 -32 2 6 1.68 0.00
 -30 2 6 -1.46 0.00
 -28 2 6 1.63 0.00
 -26 2 6 1.89 0.00
 -24 2 6 4.71 0.00
 -22 2 6 4.87 0.00
 -20 2 6 3.08 0.00
 -18 2 6 7.89 0.00
 -16 2 6 -1.23 0.00
 -14 2 6 8.92 0.00
 -12 2 6 2.24 0.00
 -10 2 6 9.54 0.00
 -8 2 6 9.63 0.00
 -6 2 6 5.80 0.00
 -4 2 6 11.58 0.00
 -2 2 6 5.21 0.00
 0 2 6 11.83 0.00
 2 2 6 -4.17 0.00
 4 2 6 11.23 0.00
 6 2 6 -6.15 0.00
 8 2 6 7.06 0.00
 10 2 6 -1.78 0.00
 12 2 6 4.49 0.00
 14 2 6 3.14 0.00
 16 2 6 2.28 0.00
 18 2 6 1.83 0.00
 20 2 6 -0.94 0.00
 22 2 6 -0.38 0.00
 24 2 6 0.08 0.00
 26 2 6 -6.30 0.00
 -35 3 6 -0.30 0.00
 -33 3 6 1.53 0.00
 -31 3 6 1.58 0.00
 -29 3 6 -1.42 0.00
 -27 3 6 3.83 0.00
 -25 3 6 0.76 0.00
 -23 3 6 5.13 0.00
 -21 3 6 4.54 0.00
 -19 3 6 5.57 0.00
 -17 3 6 0.67 0.00
 -15 3 6 7.30 0.00
 -13 3 6 -2.09 0.00
 -11 3 6 16.77 0.00
 -9 3 6 -1.10 0.00
 -7 3 6 9.10 0.00
 -5 3 6 15.16 0.00
 -3 3 6 4.85 0.00
 -1 3 6 8.33 0.00
 1 3 6 8.57 0.00
 3 3 6 1.97 0.00
 5 3 6 3.44 0.00
 7 3 6 3.87 0.00
 9 3 6 -1.93 0.00
 11 3 6 2.96 0.00
 13 3 6 1.06 0.00
 15 3 6 0.65 0.00
 17 3 6 3.30 0.00
 19 3 6 -3.28 0.00
 21 3 6 5.83 0.00
 23 3 6 -7.41 0.00
 25 3 6 1.42 0.00
 -34 4 6 4.27 0.00
 -32 4 6 -1.76 0.00
 -30 4 6 0.47 0.00
 -28 4 6 1.34 0.00
 -26 4 6 -1.09 0.00
 -24 4 6 4.47 0.00
 -22 4 6 3.72 0.00
 -20 4 6 3.56 0.00
 -18 4 6 3.53 0.00
 -16 4 6 3.28 0.00
 -14 4 6 3.67 0.00
 -12 4 6 5.31 0.00
 -10 4 6 1.28 0.00
 -8 4 6 18.21 0.00
 -6 4 6 0.51 0.00
 -4 4 6 9.91 0.00
 -2 4 6 13.72 0.00
 0 4 6 2.08 0.00
 2 4 6 10.03 0.00
 4 4 6 0.75 0.00
 6 4 6 4.13 0.00
 8 4 6 -0.82 0.00
 10 4 6 3.48 0.00
 12 4 6 -2.53 0.00
 14 4 6 3.58 0.00
 16 4 6 -3.39 0.00
 18 4 6 2.01 0.00
 20 4 6 0.22 0.00
 22 4 6 -4.02 0.00
 24 4 6 1.30 0.00
 26 4 6 -5.39 0.00
 -35 5 6 2.96 0.00
 -33 5 6 -3.64 0.00
 -31 5 6 1.90 0.00
 -29 5 6 -0.40 0.00
 -27 5 6 -2.53 0.00
 -25 5 6 5.46 0.00
 -23 5 6 -0.74 0.00
 -21 5 6 4.64 0.00
 -19 5 6 3.77 0.00
 -17 5 6 4.01 0.00
 -15 5 6 -2.33 0.00
 -13 5 6 6.98 0.00
 -11 5 6 4.87 0.00
 -9 5 6 5.52 0.00
 -7 5 6 6.55 0.00
 -5 5 6 11.41 0.00
 -3 5 6 8.43 0.00
 -1 5 6 6.27 0.00
 1 5 6 6.97 0.00
 3 5 6 4.92 0.00
 5 5 6 1.48 0.00
 7 5 6 2.95 0.00
 9 5 6 -0.70 0.00
 11 5 6 0.22 0.00
 13 5 6 -1.68 0.00
 15 5 6 2.99 0.00
 17 5 6 -3.14 0.00
 19 5 6 -0.86 0.00
 21 5 6 -2.61 0.00
 23 5 6 -2.01 0.00
 25 5 6 -6.02 0.00
 -34 6 6 -3.93 0.00
 -32 6 6 2.32 0.00
 -30 6 6 -0.83 0.00
 -28 6 6 -0.21 0.00
 -26 6 6 1.49 0.00
 -24 6 6 0.11 0.00
 -22 6 6 5.72 0.00
 -20 6 6 2.98 0.00
 -18 6 6 -1.33 0.00
 -16 6 6 4.72 0.00
 -14 6 6 2.18 0.00
 -12 6 6 -2.91 0.00
 -10 6 6 10.91 0.00
 -8 6 6 1.18 0.00
 -6 6 6 11.07 0.00
 -4 6 6 5.01 0.00
 -2 6 6 7.91 0.00
 0 6 6 8.80 0.00
 2 6 6 1.12 0.00
 4 6 6 6.18 0.00
 6 6 6 -2.00 0.00
 8 6 6 2.44 0.00
 10 6 6 -2.04 0.00
 12 6 6 1.63 0.00
 14 6 6 -2.58 0.00
 16 6 6 -0.71 0.00
 18 6 6 -1.71 0.00
 20 6 6 -2.79 0.00
 22 6 6 -3.01 0.00
 24 6 6 -6.51 0.00
 -33 7 6 3.34 0.00
 -31 7 6 -1.09 0.00
 -29 7 6 -0.10 0.00
 -27 7 6 3.32 0.00
 -25 7 6 -1.69 0.00
 -23 7 6 6.72 0.00
 -21 7 6 -1.69 0.00
 -19 7 6 6.30 0.00
 -17 7 6 -1.02 0.00
 -15 7 6 -1.38 0.00
 -13 7 6 2.94 0.00
 -11 7 6 -0.40 0.00
 -9 7 6 3.80 0.00
 -7 7 6 5.52 0.00
 -5 7 6 3.16 0.00
 -3 7 6 9.02 0.00
 -1 7 6 3.86 0.00
 1 7 6 5.07 0.00
 3 7 6 2.58 0.00
 5 7 6 1.17 0.00
 7 7 6 0.84 0.00
 9 7 6 -1.26 0.00
 11 7 6 -0.74 0.00
 13 7 6 -0.47 0.00
 15 7 6 -2.22 0.00
 17 7 6 -0.83 0.00
 19 7 6 -2.90 0.00
 21 7 6 -5.70 0.00
 23 7 6 -3.01 0.00
 25 7 6 -4.78 0.00
 -34 8 6 -0.43 0.00
 -32 8 6 2.43 0.00
 -30 8 6 2.23 0.00
 -28 8 6 -0.94 0.00
 -26 8 6 2.23 0.00
 -24 8 6 1.28 0.00
 -22 8 6 2.26 0.00
 -20 8 6 1.94 0.00
 -18 8 6 1.39 0.00
 -16 8 6 -0.43 0.00
 -14 8 6 -2.14 0.00
 -12 8 6 2.13 0.00
 -10 8 6 -2.82 0.00
 -8 8 6 3.68 0.00
 -6 8 6 1.98 0.00
 -4 8 6 5.18 0.00
 -2 8 6 3.03 0.00
 0 8 6 2.75 0.00
 2 8 6 5.38 0.00
 4 8 6 -1.52 0.00
 6 8 6 3.20 0.00
 8 8 6 -2.47 0.00
 10 8 6 1.29 0.00
 12 8 6 -1.56 0.00
 14 8 6 -0.53 0.00
 16 8 6 -2.71 0.00
 18 8 6 -2.36 0.00
 20 8 6 -2.60 0.00
 22 8 6 -3.42 0.00
 24 8 6 -8.03 0.00
 -33 9 6 1.22 0.00
 -31 9 6 1.67 0.00
 -29 9 6 3.01 0.00
 -27 9 6 -1.44 0.00
 -25 9 6 2.70 0.00
 -23 9 6 -2.91 0.00
 -21 9 6 7.48 0.00
 -19 9 6 -4.94 0.00
 -17 9 6 2.21 0.00
 -15 9 6 1.63 0.00
 -13 9 6 -4.83 0.00
 -11 9 6 0.15 0.00
 -9 9 6 0.91 0.00
 -7 9 6 -1.15 0.00
 -5 9 6 4.85 0.00
 -3 9 6 -1.69 0.00
 -1 9 6 8.16 0.00
 1 9 6 -2.77 0.00
 3 9 6 3.45 0.00
 5 9 6 1.63 0.00
 7 9 6 -2.19 0.00
 9 9 6 2.99 0.00
 11 9 6 -1.36 0.00
 13 9 6 -0.85 0.00
 15 9 6 -1.40 0.00
 17 9 6 -0.71 0.00
 19 9 6 -4.26 0.00
 21 9 6 -2.53 0.00
 23 9 6 -2.97 0.00
 -32 10 6 1.71 0.00
 -30 10 6 2.22 0.00
 -28 10 6 1.60 0.00
 -26 10 6 -1.49 0.00
 -24 10 6 1.77 0.00
 -22 10 6 -1.44 0.00
 -20 10 6 0.16 0.00
 -18 10 6 3.94 0.00
 -16 10 6 -3.72 0.00
 -14 10 6 -0.13 0.00
 -12 10 6 0.39 0.00
 -10 10 6 -2.87 0.00
 -8 10 6 -0.13 0.00
 -6 10 6 2.44 0.00
 -4 10 6 2.73 0.00
 -2 10 6 -1.09 0.00
 0 10 6 3.05 0.00
 2 10 6 1.44 0.00
 4 10 6 -1.11 0.00
 6 10 6 0.23 0.00
 8 10 6 2.71 0.00
 10 10 6 -3.34 0.00
 12 10 6 2.12 0.00
 14 10 6 -2.95 0.00
 16 10 6 -0.78 0.00
 18 10 6 -2.78 0.00
 20 10 6 -0.22 0.00
 22 10 6 -5.00 0.00
 -31 11 6 3.68 0.00
 -29 11 6 1.83 0.00
 -27 11 6 -1.36 0.00
 -25 11 6 0.14 0.00
 -23 11 6 -0.09 0.00
 -21 11 6 0.87 0.00
 -19 11 6 -1.09 0.00
 -17 11 6 0.40 0.00
 -15 11 6 0.44 0.00
 -13 11 6 -1.53 0.00
 -11 11 6 -2.12 0.00
 -9 11 6 0.73 0.00
 -7 11 6 1.25 0.00
 -5 11 6 -2.02 0.00
 -3 11 6 7.10 0.00
 -1 11 6 -4.08 0.00
 1 11 6 3.98 0.00
 3 11 6 -3.76 0.00
 5 11 6 2.10 0.00
 7 11 6 -1.65 0.00
 9 11 6 -1.30 0.00
 11 11 6 1.19 0.00
 13 11 6 -3.87 0.00
 15 11 6 -1.55 0.00
 17 11 6 -3.74 0.00
 19 11 6 0.49 0.00
 21 11 6 -1.26 0.00
 -30 12 6 2.23 0.00
 -28 12 6 0.37 0.00
 -26 12 6 -0.13 0.00
 -24 12 6 -0.44 0.00
 -22 12 6 -0.60 0.00
 -20 12 6 1.14 0.00
 -18 12 6 -2.88 0.00
 -16 12 6 2.42 0.00
 -14 12 6 -2.66 0.00
 -12 12 6 -1.38 0.00
 -10 12 6 -0.12 0.00
 -8 12 6 -2.63 0.00
 -6 12 6 5.34 0.00
 -4 12 6 -2.00 0.00
 -2 12 6 2.23 0.00
 0 12 6 0.49 0.00
 2 12 6 -1.85 0.00
 4 12 6 -0.31 0.00
 6 12 6 -0.52 0.00
 8 12 6 -3.55 0.00
 10 12 6 1.61 0.00
 12 12 6 -5.38 0.00
 14 12 6 -3.00 0.00
 16 12 6 -1.86 0.00
 18 12 6 -0.94 0.00
 20 12 6 -5.10 0.00
 -29 13 6 -1.16 0.00
 -27 13 6 4.91 0.00
 -25 13 6 -6.50 0.00
 -23 13 6 5.60 0.00
 -21 13 6 -5.51 0.00
 -19 13 6 3.25 0.00
 -17 13 6 -3.50 0.00
 -15 13 6 -0.88 0.00
 -13 13 6 -1.78 0.00
 -11 13 6 -1.10 0.00
 -9 13 6 -1.99 0.00
 -7 13 6 1.26 0.00
 -5 13 6 1.86 0.00
 -3 13 6 -0.62 0.00
 -1 13 6 1.49 0.00
 1 13 6 -2.03 0.00
 3 13 6 2.64 0.00
 5 13 6 -6.00 0.00
 7 13 6 0.96 0.00
 9 13 6 -1.04 0.00
 11 13 6 -5.50 0.00
 13 13 6 0.87 0.00
 15 13 6 -5.83 0.00
 17 13 6 -3.49 0.00
 19 13 6 2.32 0.00
 -26 14 6 1.24 0.00
 -24 14 6 0.12 0.00
 -22 14 6 0.56 0.00
 -20 14 6 -1.63 0.00
 -18 14 6 -0.46 0.00
 -16 14 6 -4.86 0.00
 -14 14 6 1.28 0.00
 -12 14 6 -3.40 0.00
 -10 14 6 -1.76 0.00
 -8 14 6 2.15 0.00
 -6 14 6 -3.22 0.00
 -4 14 6 3.86 0.00
 -2 14 6 -0.07 0.00
 0 14 6 -0.46 0.00
 2 14 6 -1.70 0.00
 4 14 6 0.61 0.00
 6 14 6 -3.34 0.00
 8 14 6 -0.46 0.00
 10 14 6 -3.07 0.00
 12 14 6 -0.36 0.00
 14 14 6 -3.58 0.00
 16 14 6 -0.26 0.00
 18 14 6 -1.91 0.00
 -25 15 6 4.87 0.00
 -23 15 6 -2.70 0.00
 -21 15 6 2.60 0.00
 -19 15 6 -3.34 0.00
 -17 15 6 -0.18 0.00
 -15 15 6 -3.05 0.00
 -13 15 6 -1.40 0.00
 -11 15 6 -1.28 0.00
 -9 15 6 -1.06 0.00
 -7 15 6 1.68 0.00
 -5 15 6 1.14 0.00
 -3 15 6 -2.04 0.00
 -1 15 6 1.77 0.00
 1 15 6 0.82 0.00
 3 15 6 -3.30 0.00
 5 15 6 0.16 0.00
 7 15 6 -2.32 0.00
 9 15 6 -1.94 0.00
 11 15 6 1.54 0.00
 13 15 6 -2.85 0.00
 15 15 6 1.16 0.00
 17 15 6 0.29 0.00
 -24 16 6 1.91 0.00
 -22 16 6 1.24 0.00
 -20 16 6 0.52 0.00
 -18 16 6 -3.42 0.00
 -16 16 6 -0.42 0.00
 -14 16 6 -0.77 0.00
 -12 16 6 -2.56 0.00
 -10 16 6 1.97 0.00
 -8 16 6 -1.06 0.00
 -6 16 6 1.01 0.00
 -4 16 6 1.61 0.00
 -2 16 6 1.01 0.00
 0 16 6 -2.17 0.00
 2 16 6 3.41 0.00
 4 16 6 -2.48 0.00
 6 16 6 -0.29 0.00
 8 16 6 -1.87 0.00
 10 16 6 2.58 0.00
 12 16 6 -2.04 0.00
 14 16 6 3.74 0.00
 -21 17 6 1.23 0.00
 -19 17 6 -1.12 0.00
 -17 17 6 -1.07 0.00
 -15 17 6 -2.06 0.00
 -13 17 6 0.60 0.00
 -11 17 6 -1.69 0.00
 -9 17 6 1.22 0.00
 -7 17 6 1.19 0.00
 -5 17 6 -0.04 0.00
 -3 17 6 1.97 0.00
 -1 17 6 0.29 0.00
 1 17 6 2.24 0.00
 3 17 6 -0.15 0.00
 5 17 6 2.71 0.00
 7 17 6 -1.31 0.00
 9 17 6 1.77 0.00
 11 17 6 0.48 0.00
 13 17 6 4.13 0.00
 -18 18 6 -0.31 0.00
 -16 18 6 -0.37 0.00
 -14 18 6 -4.26 0.00
 -12 18 6 2.63 0.00
 -10 18 6 -2.87 0.00
 -8 18 6 -0.34 0.00
 -6 18 6 1.64 0.00
 -4 18 6 -0.85 0.00
 -2 18 6 0.91 0.00
 0 18 6 2.91 0.00
 2 18 6 0.01 0.00
 4 18 6 3.97 0.00
 6 18 6 -0.53 0.00
 8 18 6 4.55 0.00
 10 18 6 -0.88 0.00
 -15 19 6 0.60 0.00
 -13 19 6 -2.88 0.00
 -11 19 6 -2.45 0.00
 -9 19 6 -1.10 0.00
 -7 19 6 -2.46 0.00
 -5 19 6 -0.37 0.00
 -3 19 6 -1.27 0.00
 -1 19 6 0.58 0.00
 1 19 6 -0.22 0.00
 3 19 6 4.91 0.00
 5 19 6 -1.26 0.00
 7 19 6 4.00 0.00
 -10 20 6 -4.06 0.00
 -8 20 6 -1.72 0.00
 -6 20 6 -3.46 0.00
 -4 20 6 -1.54 0.00
 -2 20 6 -2.16 0.00
 0 20 6 -0.18 0.00
 2 20 6 1.08 0.00
 -35 1 7 -1.64 0.00
 -33 1 7 0.91 0.00
 -31 1 7 -1.09 0.00
 -29 1 7 0.61 0.00
 -27 1 7 -0.30 0.00
 -25 1 7 1.02 0.00
 -23 1 7 -2.25 0.00
 -21 1 7 2.17 0.00
 -19 1 7 -0.10 0.00
 -17 1 7 0.53 0.00
 -15 1 7 0.56 0.00
 -13 1 7 -4.06 0.00
 -11 1 7 4.91 0.00
 -9 1 7 -2.32 0.00
 -7 1 7 -2.84 0.00
 -5 1 7 2.68 0.00
 -3 1 7 3.54 0.00
 -1 1 7 -6.56 0.00
 1 1 7 8.79 0.00
 3 1 7 -3.34 0.00
 5 1 7 1.76 0.00
 7 1 7 2.38 0.00
 9 1 7 -2.43 0.00
 11 1 7 2.97 0.00
 13 1 7 -5.15 0.00
 15 1 7 2.57 0.00
 17 1 7 -1.82 0.00
 19 1 7 -3.18 0.00
 21 1 7 1.38 0.00
 23 1 7 -0.25 0.00
 -34 2 7 0.44 0.00
 -32 2 7 -1.31 0.00
 -30 2 7 0.53 0.00
 -28 2 7 -0.22 0.00
 -26 2 7 -1.04 0.00
 -24 2 7 -0.58 0.00
 -22 2 7 0.76 0.00
 -20 2 7 -2.73 0.00
 -18 2 7 2.51 0.00
 -16 2 7 -1.96 0.00
 -14 2 7 2.52 0.00
 -12 2 7 -0.34 0.00
 -10 2 7 -5.93 0.00
 -8 2 7 6.18 0.00
 -6 2 7 0.63 0.00
 -4 2 7 -5.41 0.00
 -2 2 7 7.18 0.00
 0 2 7 -0.15 0.00
 2 2 7 -0.81 0.00
 4 2 7 5.69 0.00
 6 2 7 -1.71 0.00
 8 2 7 1.59 0.00
 10 2 7 0.14 0.00
 12 2 7 -1.45 0.00
 14 2 7 1.32 0.00
 16 2 7 -4.91 0.00
 18 2 7 1.13 0.00
 20 2 7 0.43 0.00
 22 2 7 -6.10 0.00
 24 2 7 6.26 0.00
 -35 3 7 -2.30 0.00
 -33 3 7 0.39 0.00
 -31 3 7 1.49 0.00
 -29 3 7 -1.88 0.00
 -27 3 7 -1.03 0.00
 -25 3 7 -1.57 0.00
 -23 3 7 -1.31 0.00
 -21 3 7 -3.03 0.00
 -19 3 7 0.20 0.00
 -17 3 7 -0.13 0.00
 -15 3 7 0.31 0.00
 -13 3 7 -2.58 0.00
 -11 3 7 2.85 0.00
 -9 3 7 0.81 0.00
 -7 3 7 -5.72 0.00
 -5 3 7 8.61 0.00
 -3 3 7 -5.63 0.00
 -1 3 7 5.61 0.00
 1 3 7 -1.98 0.00
 3 3 7 3.65 0.00
 5 3 7 -1.36 0.00
 7 3 7 3.27 0.00
 9 3 7 -0.56 0.00
 11 3 7 -1.18 0.00
 13 3 7 1.26 0.00
 15 3 7 -1.99 0.00
 17 3 7 2.42 0.00
 19 3 7 -4.03 0.00
 21 3 7 2.18 0.00
 23 3 7 -1.48 0.00
 -34 4 7 0.06 0.00
 -32 4 7 -0.41 0.00
 -30 4 7 -1.03 0.00
 -28 4 7 0.22 0.00
 -26 4 7 -1.45 0.00
 -24 4 7 -4.90 0.00
 -22 4 7 -2.23 0.00
 -20 4 7 1.65 0.00
 -18 4 7 -5.27 0.00
 -16 4 7 1.83 0.00
 -14 4 7 1.40 0.00
 -12 4 7 -3.00 0.00
 -10 4 7 1.09 0.00
 -8 4 7 0.35 0.00
 -6 4 7 -1.48 0.00
 -4 4 7 2.55 0.00
 -2 4 7 -2.08 0.00
 0 4 7 0.44 0.00
 2 4 7 3.16 0.00
 4 4 7 -3.12 0.00
 6 4 7 3.28 0.00
 8 4 7 -2.87 0.00
 10 4 7 2.06 0.00
 12 4 7 -0.55 0.00
 14 4 7 -0.85 0.00
 16 4 7 2.00 0.00
 18 4 7 -0.53 0.00
 20 4 7 -0.75 0.00
 22 4 7 1.31 0.00
 24 4 7 -0.72 0.00
 -33 5 7 -1.66 0.00
 -31 5 7 0.28 0.00
 -29 5 7 -1.69 0.00
 -27 5 7 -0.91 0.00
 -25 5 7 -1.83 0.00
 -23 5 7 -0.16 0.00
 -21 5 7 -3.72 0.00
 -19 5 7 0.26 0.00
 -17 5 7 2.48 0.00
 -15 5 7 -3.43 0.00
 -13 5 7 3.84 0.00
 -11 5 7 -2.96 0.00
 -9 5 7 -2.04 0.00
 -7 5 7 6.16 0.00
 -5 5 7 -9.92 0.00
 -3 5 7 6.98 0.00
 -1 5 7 -4.41 0.00
 1 5 7 2.08 0.00
 3 5 7 -1.81 0.00
 5 5 7 1.29 0.00
 7 5 7 -2.16 0.00
 9 5 7 0.51 0.00
 11 5 7 -1.45 0.00
 13 5 7 -0.39 0.00
 15 5 7 0.85 0.00
 17 5 7 -1.39 0.00
 19 5 7 2.13 0.00
 21 5 7 -2.74 0.00
 23 5 7 0.89 0.00
 -34 6 7 -1.41 0.00
 -32 6 7 -1.57 0.00
 -30 6 7 1.36 0.00
 -28 6 7 -1.75 0.00
 -26 6 7 0.08 0.00
 -24 6 7 0.81 0.00
 -22 6 7 -0.10 0.00
 -20 6 7 0.55 0.00
 -18 6 7 2.56 0.00
 -16 6 7 2.27 0.00
 -14 6 7 -1.02 0.00
 -12 6 7 1.35 0.00
 -10 6 7 1.88 0.00
 -8 6 7 -5.43 0.00
 -6 6 7 1.98 0.00
 -4 6 7 -0.08 0.00
 -2 6 7 -2.97 0.00
 0 6 7 2.23 0.00
 2 6 7 -3.15 0.00
 4 6 7 2.21 0.00
 6 6 7 -3.26 0.00
 8 6 7 1.65 0.00
 10 6 7 -2.82 0.00
 12 6 7 -1.86 0.00
 14 6 7 -0.84 0.00
 16 6 7 -1.01 0.00
 18 6 7 -0.14 0.00
 20 6 7 -2.82 0.00
 22 6 7 3.43 0.00
 -33 7 7 1.52 0.00
 -31 7 7 -4.01 0.00
 -29 7 7 3.85 0.00
 -27 7 7 -0.45 0.00
 -25 7 7 1.19 0.00
 -23 7 7 0.88 0.00
 -21 7 7 5.26 0.00
 -19 7 7 0.91 0.00
 -17 7 7 1.00 0.00
 -15 7 7 6.59 0.00
 -13 7 7 -0.91 0.00
 -11 7 7 -1.47 0.00
 -9 7 7 2.85 0.00
 -7 7 7 -2.60 0.00
 -5 7 7 0.86 0.00
 -3 7 7 -4.44 0.00
 -1 7 7 3.09 0.00
 1 7 7 -2.46 0.00
 3 7 7 -0.03 0.00
 5 7 7 -0.62 0.00
 7 7 7 -1.30 0.00
 9 7 7 -1.76 0.00
 11 7 7 -0.63 0.00
 13 7 7 -3.21 0.00
 15 7 7 -1.98 0.00
 17 7 7 -2.02 0.00
 19 7 7 0.10 0.00
 21 7 7 -2.72 0.00
 23 7 7 2.34 0.00
 -32 8 7 0.66 0.00
 -30 8 7 -0.95 0.00
 -28 8 7 1.54 0.00
 -26 8 7 2.19 0.00
 -24 8 7 1.79 0.00
 -22 8 7 2.62 0.00
 -20 8 7 -0.37 0.00
 -18 8 7 6.64 0.00
 -16 8 7 0.56 0.00
 -14 8 7 -0.14 0.00
 -12 8 7 5.04 0.00
 -10 8 7 -3.62 0.00
 -8 8 7 0.91 0.00
 -6 8 7 -1.80 0.00
 -4 8 7 -0.31 0.00
 -2 8 7 0.05 0.00
 0 8 7 -5.56 0.00
 2 8 7 4.17 0.00
 4 8 7 -5.21 0.00
 6 8 7 0.00 0.00
 8 8 7 0.34 0.00
 10 8 7 -3.78 0.00
 12 8 7 -0.87 0.00
 14 8 7 -4.29 0.00
 16 8 7 -0.37 0.00
 18 8 7 -1.38 0.00
 20 8 7 0.48 0.00
 22 8 7 -1.97 0.00
 -31 9 7 4.01 0.00
 -29 9 7 -2.30 0.00
 -27 9 7 2.96 0.00
 -25 9 7 0.27 0.00
 -23 9 7 -0.22 0.00
 -21 9 7 3.50 0.00
 -19 9 7 -0.51 0.00
 -17 9 7 0.63 0.00
 -15 9 7 3.18 0.00
 -13 9 7 -0.63 0.00
 -11 9 7 -0.39 0.00
 -9 9 7 0.22 0.00
 -7 9 7 -0.27 0.00
 -5 9 7 -1.99 0.00
 -3 9 7 -2.39 0.00
 -1 9 7 -0.37 0.00
 1 9 7 -1.54 0.00
 3 9 7 -3.90 0.00
 5 9 7 0.65 0.00
 7 9 7 -3.33 0.00
 9 9 7 -0.60 0.00
 11 9 7 -2.25 0.00
 13 9 7 -1.54 0.00
 15 9 7 -0.48 0.00
 17 9 7 -2.98 0.00
 19 9 7 0.48 0.00
 21 9 7 3.29 0.00
 -30 10 7 0.85 0.00
 -28 10 7 0.38 0.00
 -26 10 7 -1.88 0.00
 -24 10 7 3.17 0.00
 -22 10 7 -2.78 0.00
 -20 10 7 2.05 0.00
 -18 10 7 -1.64 0.00
 -16 10 7 0.81 0.00
 -14 10 7 2.03 0.00
 -12 10 7 -2.16 0.00
 -10 10 7 2.50 0.00
 -8 10 7 -2.81 0.00
 -6 10 7 0.06 0.00
 -4 10 7 -0.45 0.00
 -2 10 7 -3.39 0.00
 0 10 7 1.73 0.00
 2 10 7 -5.85 0.00
 4 10 7 1.42 0.00
 6 10 7 -3.27 0.00
 8 10 7 -1.30 0.00
 10 10 7 1.56 0.00
 12 10 7 -3.27 0.00
 14 10 7 -1.20 0.00
 16 10 7 1.72 0.00
 18 10 7 1.60 0.00
 20 10 7 -1.49 0.00
 -29 11 7 -0.84 0.00
 -27 11 7 1.34 0.00
 -25 11 7 -3.05 0.00
 -23 11 7 4.47 0.00
 -21 11 7 -5.56 0.00
 -19 11 7 3.50 0.00
 -17 11 7 0.86 0.00
 -15 11 7 -1.42 0.00
 -13 11 7 2.34 0.00
 -11 11 7 -0.43 0.00
 -9 11 7 -0.31 0.00
 -7 11 7 1.28 0.00
 -5 11 7 -2.34 0.00
 -3 11 7 1.26 0.00
 -1 11 7 -2.15 0.00
 1 11 7 -1.11 0.00
 3 11 7 3.17 0.00
 5 11 7 -5.90 0.00
 7 11 7 3.65 0.00
 9 11 7 -1.97 0.00
 11 11 7 0.40 0.00
 13 11 7 2.62 0.00
 15 11 7 -0.72 0.00
 17 11 7 0.97 0.00
 19 11 7 2.05 0.00
 -28 12 7 -1.84 0.00
 -26 12 7 1.76 0.00
 -24 12 7 -2.12 0.00
 -22 12 7 2.35 0.00
 -20 12 7 1.84 0.00
 -18 12 7 -1.44 0.00
 -16 12 7 1.86 0.00
 -14 12 7 0.97 0.00
 -12 12 7 0.61 0.00
 -10 12 7 0.03 0.00
 -8 12 7 0.11 0.00
 -6 12 7 -0.13 0.00
 -4 12 7 -0.75 0.00
 -2 12 7 1.07 0.00
 0 12 7 0.15 0.00
 2 12 7 1.82 0.00
 4 12 7 -1.14 0.00
 6 12 7 2.81 0.00
 8 12 7 -1.03 0.00
 10 12 7 2.16 0.00
 12 12 7 2.10 0.00
 14 12 7 0.42 0.00
 16 12 7 3.37 0.00
 18 12 7 1.48 0.00
 -27 13 7 -3.51 0.00
 -25 13 7 3.58 0.00
 -23 13 7 -1.23 0.00
 -21 13 7 3.52 0.00
 -19 13 7 -1.62 0.00
 -17 13 7 2.25 0.00
 -15 13 7 0.75 0.00
 -13 13 7 -0.90 0.00
 -11 13 7 0.56 0.00
 -9 13 7 -1.00 0.00
 -7 13 7 -0.38 0.00
 -5 13 7 2.26 0.00
 -3 13 7 -3.49 0.00
 -1 13 7 2.49 0.00
 1 13 7 3.30 0.00
 3 13 7 -2.22 0.00
 5 13 7 5.42 0.00
 7 13 7 -2.84 0.00
 9 13 7 3.44 0.00
 11 13 7 0.61 0.00
 13 13 7 2.12 0.00
 15 13 7 2.05 0.00
 17 13 7 2.18 0.00
 -26 14 7 -0.98 0.00
 -24 14 7 0.44 0.00
 -22 14 7 2.34 0.00
 -20 14 7 -1.03 0.00
 -18 14 7 2.19 0.00
 -16 14 7 -1.51 0.00
 -14 14 7 -0.36 0.00
 -12 14 7 -0.20 0.00
 -10 14 7 -1.39 0.00
 -8 14 7 1.71 0.00
 -6 14 7 -3.31 0.00
 -4 14 7 1.08 0.00
 -2 14 7 1.40 0.00
 0 14 7 -0.95 0.00
 2 14 7 1.31 0.00
 4 14 7 3.57 0.00
 6 14 7 -3.28 0.00
 8 14 7 2.92 0.00
 10 14 7 0.68 0.00
 12 14 7 -0.39 0.00
 14 14 7 4.07 0.00
 -25 15 7 0.94 0.00
 -23 15 7 0.56 0.00
 -21 15 7 0.86 0.00
 -19 15 7 0.44 0.00
 -17 15 7 -0.78 0.00
 -15 15 7 -0.52 0.00
 -13 15 7 -0.40 0.00
 -11 15 7 -1.03 0.00
 -9 15 7 -1.01 0.00
 -7 15 7 1.56 0.00
 -5 15 7 -1.46 0.00
 -3 15 7 -0.27 0.00
 -1 15 7 -1.09 0.00
 1 15 7 1.47 0.00
 3 15 7 0.20 0.00
 5 15 7 -0.51 0.00
 7 15 7 1.87 0.00
 9 15 7 -2.20 0.00
 11 15 7 3.59 0.00
 13 15 7 1.07 0.00
 -22 16 7 0.33 0.00
 -20 16 7 1.98 0.00
 -18 16 7 -1.18 0.00
 -16 16 7 1.80 0.00
 -14 16 7 -2.22 0.00
 -12 16 7 -0.96 0.00
 -10 16 7 1.85 0.00
 -8 16 7 -2.87 0.00
 -6 16 7 1.98 0.00
 -4 16 7 -1.26 0.00
 -2 16 7 -1.38 0.00
 0 16 7 -0.75 0.00
 2 16 7 2.07 0.00
 4 16 7 -1.63 0.00
 6 16 7 1.30 0.00
 8 16 7 1.40 0.00
 10 16 7 1.19 0.00
 12 16 7 2.94 0.00
 -19 17 7 2.91 0.00
 -17 17 7 -2.54 0.00
 -15 17 7 0.74 0.00
 -13 17 7 0.78 0.00
 -11 17 7 -3.79 0.00
 -9 17 7 2.20 0.00
 -7 17 7 -1.93 0.00
 -5 17 7 -1.03 0.00
 -3 17 7 1.39 0.00
 -1 17 7 -1.47 0.00
 1 17 7 -0.35 0.00
 3 17 7 2.32 0.00
 5 17 7 1.26 0.00
 7 17 7 1.26 0.00
 9 17 7 2.79 0.00
 -16 18 7 -1.23 0.00
 -14 18 7 -0.40 0.00
 -12 18 7 -1.92 0.00
 -10 18 7 -2.90 0.00
 -8 18 7 0.36 0.00
 -6 18 7 0.13 0.00
 -4 18 7 -1.80 0.00
 -2 18 7 0.29 0.00
 0 18 7 2.43 0.00
 2 18 7 1.78 0.00
 4 18 7 1.24 0.00
 6 18 7 3.48 0.00
 -11 19 7 0.25 0.00
 -9 19 7 -2.94 0.00
 -7 19 7 -2.02 0.00
 -5 19 7 1.12 0.00
 -3 19 7 -0.26 0.00
 -1 19 7 2.51 0.00
 1 19 7 1.17 0.00
 -34 0 8 4.92 0.00
 -32 0 8 0.61 0.00
 -30 0 8 3.68 0.00
 -28 0 8 3.57 0.00
 -26 0 8 2.25 0.00
 -24 0 8 2.87 0.00
 -22 0 8 3.41 0.00
 -20 0 8 3.48 0.00
 -18 0 8 2.89 0.00
 -16 0 8 4.72 0.00
 -14 0 8 -1.54 0.00
 -12 0 8 6.88 0.00
 -10 0 8 -1.84 0.00
 -8 0 8 0.58 0.00
 -6 0 8 8.46 0.00
 -4 0 8 -8.65 0.00
 -2 0 8 8.88 0.00
 0 0 8 1.51 0.00
 2 0 8 -1.60 0.00
 4 0 8 4.45 0.00
 6 0 8 -1.40 0.00
 8 0 8 3.35 0.00
 10 0 8 2.63 0.00
 12 0 8 1.05 0.00
 14 0 8 12.68 0.00
 16 0 8 -1.71 0.00
 18 0 8 2.62 0.00
 20 0 8 3.71 0.00
 22 0 8 -9.38 0.00
 -33 1 8 4.25 0.00
 -31 1 8 2.39 0.00
 -29 1 8 3.00 0.00
 -27 1 8 1.02 0.00
 -25 1 8 3.98 0.00
 -23 1 8 3.11 0.00
 -21 1 8 2.68 0.00
 -19 1 8 4.48 0.00
 -17 1 8 3.14 0.00
 -15 1 8 3.69 0.00
 -13 1 8 0.76 0.00
 -11 1 8 0.59 0.00
 -9 1 8 6.87 0.00
 -7 1 8 -6.00 0.00
 -5 1 8 5.60 0.00
 -3 1 8 0.33 0.00
 -1 1 8 1.54 0.00
 1 1 8 3.06 0.00
 3 1 8 2.39 0.00
 5 1 8 -0.79 0.00
 7 1 8 3.96 0.00
 9 1 8 0.72 0.00
 11 1 8 4.54 0.00
 13 1 8 4.03 0.00
 15 1 8 4.03 0.00
 17 1 8 5.32 0.00
 19 1 8 -3.17 0.00
 21 1 8 -1.04 0.00
 -34 2 8 1.83 0.00
 -32 2 8 2.61 0.00
 -30 2 8 0.33 0.00
 -28 2 8 2.79 0.00
 -26 2 8 3.25 0.00
 -24 2 8 1.02 0.00
 -22 2 8 3.15 0.00
 -20 2 8 5.65 0.00
 -18 2 8 3.84 0.00
 -16 2 8 3.08 0.00
 -14 2 8 4.56 0.00
 -12 2 8 0.74 0.00
 -10 2 8 0.04 0.00
 -8 2 8 3.78 0.00
 -6 2 8 -3.98 0.00
 -4 2 8 4.15 0.00
 -2 2 8 -0.36 0.00
 0 2 8 2.32 0.00
 2 2 8 4.19 0.00
 4 2 8 -0.29 0.00
 6 2 8 4.81 0.00
 8 2 8 0.58 0.00
 10 2 8 3.58 0.00
 12 2 8 4.72 0.00
 14 2 8 -0.56 0.00
 16 2 8 6.31 0.00
 18 2 8 0.65 0.00
 20 2 8 -4.66 0.00
 22 2 8 1.08 0.00
 -33 3 8 -2.30 0.00
 -31 3 8 6.56 0.00
 -29 3 8 -1.43 0.00
 -27 3 8 3.04 0.00
 -25 3 8 -0.65 0.00
 -23 3 8 5.60 0.00
 -21 3 8 2.86 0.00
 -19 3 8 3.56 0.00
 -17 3 8 7.81 0.00
 -15 3 8 2.35 0.00
 -13 3 8 1.44 0.00
 -11 3 8 5.94 0.00
 -9 3 8 -7.57 0.00
 -7 3 8 10.01 0.00
 -5 3 8 -8.72 0.00
 -3 3 8 3.06 0.00
 -1 3 8 1.40 0.00
 1 3 8 2.07 0.00
 3 3 8 0.83 0.00
 5 3 8 4.14 0.00
 7 3 8 1.01 0.00
 9 3 8 4.81 0.00
 11 3 8 -0.13 0.00
 13 3 8 4.75 0.00
 15 3 8 3.99 0.00
 17 3 8 -3.22 0.00
 19 3 8 2.79 0.00
 21 3 8 -0.79 0.00
 -34 4 8 4.16 0.00
 -32 4 8 -0.08 0.00
 -30 4 8 3.64 0.00
 -28 4 8 0.31 0.00
 -26 4 8 1.94 0.00
 -24 4 8 2.30 0.00
 -22 4 8 1.72 0.00
 -20 4 8 4.70 0.00
 -18 4 8 6.46 0.00
 -16 4 8 3.24 0.00
 -14 4 8 5.23 0.00
 -12 4 8 -2.09 0.00
 -10 4 8 7.62 0.00
 -8 4 8 -4.12 0.00
 -6 4 8 -1.86 0.00
 -4 4 8 3.33 0.00
 -2 4 8 -4.05 0.00
 0 4 8 2.75 0.00
 2 4 8 -0.37 0.00
 4 4 8 2.12 0.00
 6 4 8 1.08 0.00
 8 4 8 4.30 0.00
 10 4 8 1.55 0.00
 12 4 8 2.52 0.00
 14 4 8 3.71 0.00
 16 4 8 1.25 0.00
 18 4 8 1.81 0.00
 20 4 8 -0.58 0.00
 -33 5 8 4.72 0.00
 -31 5 8 -2.23 0.00
 -29 5 8 4.94 0.00
 -27 5 8 1.22 0.00
 -25 5 8 1.44 0.00
 -23 5 8 0.32 0.00
 -21 5 8 4.73 0.00
 -19 5 8 4.45 0.00
 -17 5 8 2.84 0.00
 -15 5 8 3.57 0.00
 -13 5 8 6.25 0.00
 -11 5 8 -4.91 0.00
 -9 5 8 6.16 0.00
 -7 5 8 -2.19 0.00
 -5 5 8 0.24 0.00
 -3 5 8 -2.26 0.00
 -1 5 8 0.71 0.00
 1 5 8 -0.41 0.00
 3 5 8 0.63 0.00
 5 5 8 1.92 0.00
 7 5 8 1.04 0.00
 9 5 8 1.44 0.00
 11 5 8 4.47 0.00
 13 5 8 1.02 0.00
 15 5 8 3.47 0.00
 17 5 8 2.88 0.00
 19 5 8 0.90 0.00
 21 5 8 0.17 0.00
 -32 6 8 5.67 0.00
 -30 6 8 0.02 0.00
 -28 6 8 2.50 0.00
 -26 6 8 -0.42 0.00
 -24 6 8 3.43 0.00
 -22 6 8 2.08 0.00
 -20 6 8 0.63 0.00
 -18 6 8 4.34 0.00
 -16 6 8 5.34 0.00
 -14 6 8 -3.89 0.00
 -12 6 8 7.75 0.00
 -10 6 8 -2.06 0.00
 -8 6 8 -0.13 0.00
 -6 6 8 1.68 0.00
 -4 6 8 -3.49 0.00
 -2 6 8 3.46 0.00
 0 6 8 -2.45 0.00
 2 6 8 2.10 0.00
 4 6 8 1.48 0.00
 6 6 8 -0.40 0.00
 8 6 8 2.99 0.00
 10 6 8 1.99 0.00
 12 6 8 1.37 0.00
 14 6 8 0.27 0.00
 16 6 8 4.46 0.00
 18 6 8 -0.35 0.00
 20 6 8 3.59 0.00
 -31 7 8 1.50 0.00
 -29 7 8 2.40 0.00
 -27 7 8 1.30 0.00
 -25 7 8 1.82 0.00
 -23 7 8 -0.84 0.00
 -21 7 8 2.23 0.00
 -19 7 8 3.45 0.00
 -17 7 8 -0.76 0.00
 -15 7 8 4.71 0.00
 -13 7 8 -1.96 0.00
 -11 7 8 1.50 0.00
 -9 7 8 -0.47 0.00
 -7 7 8 -0.77 0.00
 -5 7 8 1.08 0.00
 -3 7 8 -3.59 0.00
 -1 7 8 3.94 0.00
 1 7 8 1.25 0.00
 3 7 8 0.60 0.00
 5 7 8 3.10 0.00
 7 7 8 2.16 0.00
 9 7 8 -0.18 0.00
 11 7 8 -0.03 0.00
 13 7 8 1.74 0.00
 15 7 8 1.10 0.00
 17 7 8 -1.38 0.00
 19 7 8 1.43 0.00
 -32 8 8 -2.15 0.00
 -30 8 8 3.77 0.00
 -28 8 8 0.59 0.00
 -26 8 8 1.40 0.00
 -24 8 8 -0.18 0.00
 -22 8 8 1.54 0.00
 -20 8 8 -0.37 0.00
 -18 8 8 2.35 0.00
 -16 8 8 -1.30 0.00
 -14 8 8 3.21 0.00
 -12 8 8 -3.08 0.00
 -10 8 8 0.15 0.00
 -8 8 8 -0.95 0.00
 -6 8 8 -3.46 0.00
 -4 8 8 0.79 0.00
 -2 8 8 -0.03 0.00
 0 8 8 1.65 0.00
 2 8 8 3.15 0.00
 4 8 8 2.23 0.00
 6 8 8 2.38 0.00
 8 8 8 0.24 0.00
 10 8 8 0.91 0.00
 12 8 8 0.08 0.00
 14 8 8 -1.37 0.00
 16 8 8 -1.96 0.00
 18 8 8 2.89 0.00
 -31 9 8 3.27 0.00
 -29 9 8 0.60 0.00
 -27 9 8 2.72 0.00
 -25 9 8 -0.55 0.00
 -23 9 8 0.41 0.00
 -21 9 8 -1.12 0.00
 -19 9 8 -0.47 0.00
 -17 9 8 3.34 0.00
 -15 9 8 -3.17 0.00
 -13 9 8 0.97 0.00
 -11 9 8 -0.25 0.00
 -9 9 8 -5.10 0.00
 -7 9 8 -0.06 0.00
 -5 9 8 -3.60 0.00
 -3 9 8 2.09 0.00
 -1 9 8 -1.43 0.00
 1 9 8 2.35 0.00
 3 9 8 3.59 0.00
 5 9 8 0.28 0.00
 7 9 8 1.17 0.00
 9 9 8 1.71 0.00
 11 9 8 -2.04 0.00
 13 9 8 0.13 0.00
 15 9 8 -1.66 0.00
 17 9 8 0.73 0.00
 -30 10 8 1.93 0.00
 -28 10 8 2.36 0.00
 -26 10 8 1.03 0.00
 -24 10 8 -1.30 0.00
 -22 10 8 -3.70 0.00
 -20 10 8 5.56 0.00
 -18 10 8 -5.19 0.00
 -16 10 8 3.37 0.00
 -14 10 8 -0.37 0.00
 -12 10 8 -2.14 0.00
 -10 10 8 -0.78 0.00
 -8 10 8 -2.48 0.00
 -6 10 8 -1.86 0.00
 -4 10 8 -1.03 0.00
 -2 10 8 -0.83 0.00
 0 10 8 2.59 0.00
 2 10 8 -0.04 0.00
 4 10 8 -0.15 0.00
 6 10 8 2.13 0.00
 8 10 8 -2.22 0.00
 10 10 8 0.71 0.00
 12 10 8 -1.57 0.00
 14 10 8 0.25 0.00
 16 10 8 -2.07 0.00
 18 10 8 0.86 0.00
 -29 11 8 4.94 0.00
 -27 11 8 -1.72 0.00
 -25 11 8 -1.27 0.00
 -23 11 8 0.22 0.00
 -21 11 8 -0.91 0.00
 -19 11 8 -0.94 0.00
 -17 11 8 2.13 0.00
 -15 11 8 0.20 0.00
 -13 11 8 0.52 0.00
 -11 11 8 -1.69 0.00
 -9 11 8 0.00 0.00
 -7 11 8 -4.13 0.00
 -5 11 8 2.67 0.00
 -3 11 8 -1.24 0.00
 -1 11 8 0.02 0.00
 1 11 8 0.84 0.00
 3 11 8 0.42 0.00
 5 11 8 -2.89 0.00
 7 11 8 1.45 0.00
 9 11 8 -3.27 0.00
 11 11 8 1.79 0.00
 13 11 8 -3.07 0.00
 15 11 8 -0.53 0.00
 -28 12 8 0.61 0.00
 -26 12 8 -0.15 0.00
 -24 12 8 -3.28 0.00
 -22 12 8 1.95 0.00
 -20 12 8 -3.52 0.00
 -18 12 8 4.50 0.00
 -16 12 8 -1.23 0.00
 -14 12 8 0.83 0.00
 -12 12 8 0.97 0.00
 -10 12 8 -3.76 0.00
 -8 12 8 2.24 0.00
 -6 12 8 -1.60 0.00
 -4 12 8 -0.20 0.00
 -2 12 8 3.01 0.00
 0 12 8 -0.70 0.00
 2 12 8 -1.22 0.00
 4 12 8 2.94 0.00
 6 12 8 -5.24 0.00
 8 12 8 2.22 0.00
 10 12 8 -2.97 0.00
 12 12 8 0.90 0.00
 14 12 8 -2.61 0.00
 -25 13 8 0.47 0.00
 -23 13 8 -3.32 0.00
 -21 13 8 2.00 0.00
 -19 13 8 1.36 0.00
 -17 13 8 -2.53 0.00
 -15 13 8 2.64 0.00
 -13 13 8 -2.33 0.00
 -11 13 8 0.80 0.00
 -9 13 8 -2.84 0.00
 -7 13 8 -0.63 0.00
 -5 13 8 0.89 0.00
 -3 13 8 2.09 0.00
 -1 13 8 -0.90 0.00
 1 13 8 2.75 0.00
 3 13 8 -2.77 0.00
 5 13 8 2.69 0.00
 7 13 8 -3.88 0.00
 9 13 8 2.92 0.00
 11 13 8 -3.35 0.00
 13 13 8 2.52 0.00
 -24 14 8 0.64 0.00
 -22 14 8 -0.26 0.00
 -20 14 8 0.30 0.00
 -18 14 8 0.54 0.00
 -16 14 8 -0.35 0.00
 -14 14 8 -0.06 0.00
 -12 14 8 -3.92 0.00
 -10 14 8 1.10 0.00
 -8 14 8 -4.27 0.00
 -6 14 8 2.85 0.00
 -4 14 8 -1.14 0.00
 -2 14 8 0.57 0.00
 0 14 8 0.34 0.00
 2 14 8 3.11 0.00
 4 14 8 -5.11 0.00
 6 14 8 3.47 0.00
 8 14 8 -4.18 0.00
 10 14 8 2.62 0.00
 12 14 8 -2.65 0.00
 -23 15 8 3.82 0.00
 -21 15 8 -0.69 0.00
 -19 15 8 2.16 0.00
 -17 15 8 -0.09 0.00
 -15 15 8 -3.17 0.00
 -13 15 8 2.42 0.00
 -11 15 8 -2.71 0.00
 -9 15 8 -0.99 0.00
 -7 15 8 0.20 0.00
 -5 15 8 -1.40 0.00
 -3 15 8 1.98 0.00
 -1 15 8 1.03 0.00
 1 15 8 -3.31 0.00
 3 15 8 2.18 0.00
 5 15 8 -2.71 0.00
 7 15 8 -1.50 0.00
 9 15 8 -2.28 0.00
 -20 16 8 1.21 0.00
 -18 16 8 -0.13 0.00
 -16 16 8 0.68 0.00
 -14 16 8 1.59 0.00
 -12 16 8 -0.15 0.00
 -10 16 8 -1.27 0.00
 -8 16 8 1.55 0.00
 -6 16 8 0.60 0.00
 -4 16 8 1.63 0.00
 -2 16 8 -1.95 0.00
 0 16 8 2.29 0.00
 2 16 8 -2.73 0.00
 4 16 8 -0.09 0.00
 6 16 8 -3.01 0.00
 8 16 8 -0.78 0.00
 -17 17 8 2.50 0.00
 -15 17 8 0.76 0.00
 -13 17 8 -0.41 0.00
 -11 17 8 3.00 0.00
 -9 17 8 1.97 0.00
 -7 17 8 -0.74 0.00
 -5 17 8 2.25 0.00
 -3 17 8 1.05 0.00
 -1 17 8 0.08 0.00
 1 17 8 -0.50 0.00
 3 17 8 0.15 0.00
 5 17 8 -2.16 0.00
 -12 18 8 4.01 0.00
 -10 18 8 -1.60 0.00
 -8 18 8 2.34 0.00
 -6 18 8 1.23 0.00
 -4 18 8 0.53 0.00
 -2 18 8 1.22 0.00
 0 18 8 -0.74 0.00
 -33 1 9 -1.02 0.00
 -31 1 9 3.80 0.00
 -29 1 9 -0.73 0.00
 -27 1 9 5.40 0.00
 -25 1 9 -3.45 0.00
 -23 1 9 5.60 0.00
 -21 1 9 -1.96 0.00
 -19 1 9 0.65 0.00
 -17 1 9 1.38 0.00
 -15 1 9 1.31 0.00
 -13 1 9 -4.70 0.00
 -11 1 9 4.94 0.00
 -9 1 9 -6.80 0.00
 -7 1 9 3.19 0.00
 -5 1 9 -1.35 0.00
 -3 1 9 -3.28 0.00
 -1 1 9 2.48 0.00
 1 1 9 -2.09 0.00
 3 1 9 0.89 0.00
 5 1 9 1.23 0.00
 7 1 9 -0.41 0.00
 9 1 9 6.06 0.00
 11 1 9 -4.83 0.00
 13 1 9 3.76 0.00
 15 1 9 2.58 0.00
 17 1 9 -5.82 0.00
 19 1 9 6.90 0.00
 -32 2 9 7.14 0.00
 -30 2 9 0.98 0.00
 -28 2 9 1.03 0.00
 -26 2 9 2.60 0.00
 -24 2 9 0.62 0.00
 -22 2 9 0.58 0.00
 -20 2 9 0.90 0.00
 -18 2 9 -0.16 0.00
 -16 2 9 -1.09 0.00
 -14 2 9 1.96 0.00
 -12 2 9 -3.67 0.00
 -10 2 9 0.11 0.00
 -8 2 9 0.33 0.00
 -6 2 9 -6.01 0.00
 -4 2 9 3.47 0.00
 -2 2 9 -1.80 0.00
 0 2 9 -2.94 0.00
 2 2 9 3.81 0.00
 4 2 9 -1.51 0.00
 6 2 9 3.56 0.00
 8 2 9 2.35 0.00
 10 2 9 2.45 0.00
 12 2 9 3.28 0.00
 14 2 9 -0.74 0.00
 16 2 9 1.31 0.00
 18 2 9 2.44 0.00
 -33 3 9 7.40 0.00
 -31 3 9 -2.91 0.00
 -29 3 9 5.03 0.00
 -27 3 9 0.28 0.00
 -25 3 9 1.99 0.00
 -23 3 9 -3.04 0.00
 -21 3 9 0.51 0.00
 -19 3 9 0.00 0.00
 -17 3 9 -0.66 0.00
 -15 3 9 -1.60 0.00
 -13 3 9 2.42 0.00
 -11 3 9 -3.85 0.00
 -9 3 9 -0.93 0.00
 -7 3 9 0.44 0.00
 -5 3 9 -1.67 0.00
 -3 3 9 -1.53 0.00
 -1 3 9 0.38 0.00
 1 3 9 0.03 0.00
 3 3 9 -0.04 0.00
 5 3 9 2.95 0.00
 7 3 9 2.92 0.00
 9 3 9 2.44 0.00
 11 3 9 4.79 0.00
 13 3 9 1.54 0.00
 15 3 9 -1.22 0.00
 17 3 9 5.74 0.00
 19 3 9 -1.82 0.00
 -32 4 9 -0.19 0.00
 -30 4 9 6.10 0.00
 -28 4 9 -0.88 0.00
 -26 4 9 -1.71 0.00
 -24 4 9 1.01 0.00
 -22 4 9 0.59 0.00
 -20 4 9 -4.26 0.00
 -18 4 9 1.36 0.00
 -16 4 9 0.50 0.00
 -14 4 9 -1.36 0.00
 -12 4 9 0.56 0.00
 -10 4 9 0.30 0.00
 -8 4 9 -3.21 0.00
 -6 4 9 2.17 0.00
 -4 4 9 -2.97 0.00
 -2 4 9 0.51 0.00
 0 4 9 -0.63 0.00
 2 4 9 -0.41 0.00
 4 4 9 2.66 0.00
 6 4 9 -0.41 0.00
 8 4 9 3.63 0.00
 10 4 9 3.91 0.00
 12 4 9 0.28 0.00
 14 4 9 3.22 0.00
 16 4 9 0.76 0.00
 18 4 9 -0.86 0.00
 -31 5 9 1.99 0.00
 -29 5 9 -0.70 0.00
 -27 5 9 1.07 0.00
 -25 5 9 2.21 0.00
 -23 5 9 -3.46 0.00
 -21 5 9 -0.52 0.00
 -19 5 9 0.83 0.00
 -17 5 9 -1.03 0.00
 -15 5 9 1.15 0.00
 -13 5 9 1.49 0.00
 -11 5 9 -1.82 0.00
 -9 5 9 2.24 0.00
 -7 5 9 -2.67 0.00
 -5 5 9 0.44 0.00
 -3 5 9 -0.51 0.00
 -1 5 9 -2.28 0.00
 1 5 9 2.04 0.00
 3 5 9 -2.70 0.00
 5 5 9 -0.28 0.00
 7 5 9 2.87 0.00
 9 5 9 0.42 0.00
 11 5 9 2.05 0.00
 13 5 9 -0.93 0.00
 15 5 9 2.50 0.00
 17 5 9 -1.43 0.00
 -32 6 9 2.50 0.00
 -30 6 9 -0.80 0.00
 -28 6 9 2.38 0.00
 -26 6 9 -1.18 0.00
 -24 6 9 -1.06 0.00
 -22 6 9 0.22 0.00
 -20 6 9 -0.06 0.00
 -18 6 9 -2.92 0.00
 -16 6 9 2.33 0.00
 -14 6 9 0.50 0.00
 -12 6 9 0.61 0.00
 -10 6 9 -0.61 0.00
 -8 6 9 1.90 0.00
 -6 6 9 -0.87 0.00
 -4 6 9 -1.28 0.00
 -2 6 9 -0.30 0.00
 0 6 9 -1.52 0.00
 2 6 9 -0.88 0.00
 4 6 9 -1.08 0.00
 6 6 9 -0.62 0.00
 8 6 9 -1.62 0.00
 10 6 9 1.51 0.00
 12 6 9 1.13 0.00
 14 6 9 -2.49 0.00
 16 6 9 -0.39 0.00
 18 6 9 1.17 0.00
 -31 7 9 1.05 0.00
 -29 7 9 -0.29 0.00
 -27 7 9 -0.60 0.00
 -25 7 9 0.88 0.00
 -23 7 9 -1.47 0.00
 -21 7 9 -1.24 0.00
 -19 7 9 -2.79 0.00
 -17 7 9 0.75 0.00
 -15 7 9 0.19 0.00
 -13 7 9 -2.47 0.00
 -11 7 9 6.01 0.00
 -9 7 9 -2.99 0.00
 -7 7 9 1.99 0.00
 -5 7 9 -0.12 0.00
 -3 7 9 -0.94 0.00
 -1 7 9 0.65 0.00
 1 7 9 -4.00 0.00
 3 7 9 1.25 0.00
 5 7 9 -3.07 0.00
 7 7 9 -2.53 0.00
 9 7 9 1.95 0.00
 11 7 9 -0.99 0.00
 13 7 9 -0.72 0.00
 15 7 9 -2.79 0.00
 17 7 9 0.91 0.00
 -30 8 9 0.50 0.00
 -28 8 9 0.11 0.00
 -26 8 9 1.69 0.00
 -24 8 9 -0.50 0.00
 -22 8 9 -2.24 0.00
 -20 8 9 -1.02 0.00
 -18 8 9 -0.70 0.00
 -16 8 9 -2.96 0.00
 -14 8 9 3.39 0.00
 -12 8 9 -0.83 0.00
 -10 8 9 0.73 0.00
 -8 8 9 3.01 0.00
 -6 8 9 1.09 0.00
 -4 8 9 -0.09 0.00
 -2 8 9 -2.13 0.00
 0 8 9 1.70 0.00
 2 8 9 -2.30 0.00
 4 8 9 -2.32 0.00
 6 8 9 -1.33 0.00
 8 8 9 1.62 0.00
 10 8 9 -3.57 0.00
 12 8 9 -0.36 0.00
 14 8 9 0.57 0.00
 16 8 9 -2.98 0.00
 -29 9 9 2.61 0.00
 -27 9 9 3.06 0.00
 -25 9 9 -2.91 0.00
 -23 9 9 5.14 0.00
 -21 9 9 -2.27 0.00
 -19 9 9 -0.57 0.00
 -17 9 9 -0.48 0.00
 -15 9 9 -0.38 0.00
 -13 9 9 2.67 0.00
 -11 9 9 -0.02 0.00
 -9 9 9 3.88 0.00
 -7 9 9 -0.54 0.00
 -5 9 9 1.08 0.00
 -3 9 9 1.61 0.00
 -1 9 9 -2.45 0.00
 1 9 9 -0.11 0.00
 3 9 9 -0.11 0.00
 5 9 9 -2.28 0.00
 7 9 9 -1.39 0.00
 9 9 9 0.17 0.00
 11 9 9 1.30 0.00
 13 9 9 -3.87 0.00
 15 9 9 -1.31 0.00
 -28 10 9 0.47 0.00
 -26 10 9 4.73 0.00
 -24 10 9 1.59 0.00
 -22 10 9 0.60 0.00
 -20 10 9 0.26 0.00
 -18 10 9 0.75 0.00
 -16 10 9 1.65 0.00
 -14 10 9 -0.35 0.00
 -12 10 9 3.01 0.00
 -10 10 9 -0.06 0.00
 -8 10 9 1.68 0.00
 -6 10 9 2.23 0.00
 -4 10 9 -2.18 0.00
 -2 10 9 -0.64 0.00
 0 10 9 0.33 0.00
 2 10 9 -1.74 0.00
 4 10 9 -1.04 0.00
 6 10 9 0.98 0.00
 8 10 9 -2.82 0.00
 10 10 9 2.00 0.00
 12 10 9 -1.39 0.00
 14 10 9 -4.37 0.00
 -27 11 9 0.70 0.00
 -25 11 9 4.36 0.00
 -23 11 9 -1.71 0.00
 -21 11 9 2.47 0.00
 -19 11 9 -0.14 0.00
 -17 11 9 0.48 0.00
 -15 11 9 1.94 0.00
 -13 11 9 -0.43 0.00
 -11 11 9 1.85 0.00
 -9 11 9 1.58 0.00
 -7 11 9 -2.11 0.00
 -5 11 9 -0.12 0.00
 -3 11 9 -0.56 0.00
 -1 11 9 -3.29 0.00
 1 11 9 1.14 0.00
 3 11 9 -3.29 0.00
 5 11 9 1.69 0.00
 7 11 9 -2.16 0.00
 9 11 9 2.54 0.00
 11 11 9 -2.97 0.00
 13 11 9 2.25 0.00
 -26 12 9 -2.82 0.00
 -24 12 9 -1.17 0.00
 -22 12 9 2.26 0.00
 -20 12 9 -3.46 0.00
 -18 12 9 0.22 0.00
 -16 12 9 0.38 0.00
 -14 12 9 1.39 0.00
 -12 12 9 0.11 0.00
 -10 12 9 -0.95 0.00
 -8 12 9 -0.36 0.00
 -6 12 9 0.08 0.00
 -4 12 9 -2.25 0.00
 -2 12 9 -2.48 0.00
 0 12 9 -1.60 0.00
 2 12 9 0.05 0.00
 4 12 9 -0.36 0.00
 6 12 9 -1.68 0.00
 8 12 9 2.96 0.00
 10 12 9 -1.43 0.00
 12 12 9 -0.37 0.00
 -23 13 9 -3.20 0.00
 -21 13 9 -2.82 0.00
 -19 13 9 -0.77 0.00
 -17 13 9 -0.64 0.00
 -15 13 9 -1.41 0.00
 -13 13 9 0.58 0.00
 -11 13 9 0.00 0.00
 -9 13 9 -0.53 0.00
 -7 13 9 0.16 0.00
 -5 13 9 -1.94 0.00
 -3 13 9 -2.12 0.00
 -1 13 9 2.08 0.00
 1 13 9 -5.06 0.00
 3 13 9 3.84 0.00
 5 13 9 -2.11 0.00
 7 13 9 2.84 0.00
 9 13 9 -2.88 0.00
 -22 14 9 -6.16 0.00
 -20 14 9 0.49 0.00
 -18 14 9 -4.23 0.00
 -16 14 9 -1.02 0.00
 -14 14 9 1.48 0.00
 -12 14 9 -2.10 0.00
 -10 14 9 1.64 0.00
 -8 14 9 -1.32 0.00
 -6 14 9 -0.10 0.00
 -4 14 9 1.99 0.00
 -2 14 9 -2.90 0.00
 0 14 9 -0.43 0.00
 2 14 9 3.57 0.00
 4 14 9 -3.87 0.00
 6 14 9 4.04 0.00
 8 14 9 -1.06 0.00
 -19 15 9 -2.62 0.00
 -17 15 9 -1.26 0.00
 -15 15 9 1.09 0.00
 -13 15 9 -2.14 0.00
 -11 15 9 -0.01 0.00
 -9 15 9 0.06 0.00
 -7 15 9 2.33 0.00
 -5 15 9 -2.22 0.00
 -3 15 9 2.31 0.00
 -1 15 9 -3.42 0.00
 1 15 9 2.67 0.00
 3 15 9 -3.26 0.00
 5 15 9 4.48 0.00
 -16 16 9 -1.32 0.00
 -14 16 9 -3.08 0.00
 -12 16 9 3.84 0.00
 -10 16 9 -2.54 0.00
 -8 16 9 0.73 0.00
 -6 16 9 0.77 0.00
 -4 16 9 -2.12 0.00
 -2 16 9 1.45 0.00
 0 16 9 -2.08 0.00
 2 16 9 -4.52 0.00
 -9 17 9 1.64 0.00
 -7 17 9 -1.99 0.00
 -5 17 9 3.75 0.00
 -32 0 10 2.42 0.00
 -30 0 10 -1.49 0.00
 -28 0 10 -0.22 0.00
 -26 0 10 -0.92 0.00
 -24 0 10 0.77 0.00
 -22 0 10 1.43 0.00
 -20 0 10 -1.51 0.00
 -18 0 10 5.80 0.00
 -16 0 10 -2.08 0.00
 -14 0 10 6.02 0.00
 -12 0 10 3.51 0.00
 -10 0 10 -0.11 0.00
 -8 0 10 7.33 0.00
 -6 0 10 -6.16 0.00
 -4 0 10 3.53 0.00
 -2 0 10 0.17 0.00
 0 0 10 -1.48 0.00
 2 0 10 3.12 0.00
 4 0 10 0.12 0.00
 6 0 10 1.99 0.00
 8 0 10 0.26 0.00
 10 0 10 -0.30 0.00
 12 0 10 1.24 0.00
 14 0 10 0.71 0.00
 16 0 10 4.79 0.00
 -31 1 10 -4.69 0.00
 -29 1 10 0.14 0.00
 -27 1 10 -0.97 0.00
 -25 1 10 0.11 0.00
 -23 1 10 1.02 0.00
 -21 1 10 -2.38 0.00
 -19 1 10 2.87 0.00
 -17 1 10 0.99 0.00
 -15 1 10 5.03 0.00
 -13 1 10 1.02 0.00
 -11 1 10 5.57 0.00
 -9 1 10 -0.08 0.00
 -7 1 10 2.19 0.00
 -5 1 10 1.32 0.00
 -3 1 10 -3.29 0.00
 -1 1 10 3.35 0.00
 1 1 10 1.10 0.00
 3 1 10 0.57 0.00
 5 1 10 1.42 0.00
 7 1 10 1.23 0.00
 9 1 10 1.27 0.00
 11 1 10 -1.59 0.00
 13 1 10 1.26 0.00
 15 1 10 0.85 0.00
 -30 2 10 1.10 0.00
 -28 2 10 -3.58 0.00
 -26 2 10 -1.29 0.00
 -24 2 10 -3.27 0.00
 -22 2 10 0.78 0.00
 -20 2 10 0.27 0.00
 -18 2 10 -1.83 0.00
 -16 2 10 5.28 0.00
 -14 2 10 2.25 0.00
 -12 2 10 2.75 0.00
 -10 2 10 4.60 0.00
 -8 2 10 -0.96 0.00
 -6 2 10 2.99 0.00
 -4 2 10 -1.80 0.00
 -2 2 10 2.45 0.00
 0 2 10 0.28 0.00
 2 2 10 1.62 0.00
 4 2 10 3.77 0.00
 6 2 10 -1.16 0.00
 8 2 10 1.73 0.00
 10 2 10 -0.41 0.00
 12 2 10 -2.41 0.00
 14 2 10 0.32 0.00
 16 2 10 2.00 0.00
 -31 3 10 0.24 0.00
 -29 3 10 -6.68 0.00
 -27 3 10 -0.57 0.00
 -25 3 10 -0.93 0.00
 -23 3 10 -6.38 0.00
 -21 3 10 0.08 0.00
 -19 3 10 -2.52 0.00
 -17 3 10 3.51 0.00
 -15 3 10 -0.64 0.00
 -13 3 10 6.31 0.00
 -11 3 10 -0.57 0.00
 -9 3 10 5.16 0.00
 -7 3 10 0.12 0.00
 -5 3 10 -0.93 0.00
 -3 3 10 3.20 0.00
 -1 3 10 -1.36 0.00
 1 3 10 3.81 0.00
 3 3 10 0.61 0.00
 5 3 10 0.76 0.00
 7 3 10 0.59 0.00
 9 3 10 -0.06 0.00
 11 3 10 -1.36 0.00
 13 3 10 -3.23 0.00
 15 3 10 0.35 0.00
 -30 4 10 0.02 0.00
 -28 4 10 -0.68 0.00
 -26 4 10 -4.52 0.00
 -24 4 10 -2.21 0.00
 -22 4 10 -3.99 0.00
 -20 4 10 -2.91 0.00
 -18 4 10 -0.88 0.00
 -16 4 10 1.36 0.00
 -14 4 10 2.50 0.00
 -12 4 10 2.37 0.00
 -10 4 10 1.34 0.00
 -8 4 10 2.56 0.00
 -6 4 10 2.18 0.00
 -4 4 10 0.03 0.00
 -2 4 10 -0.50 0.00
 0 4 10 3.09 0.00
 2 4 10 0.21 0.00
 4 4 10 -0.88 0.00
 6 4 10 3.46 0.00
 8 4 10 -1.84 0.00
 10 4 10 -1.15 0.00
 12 4 10 -1.72 0.00
 14 4 10 0.26 0.00
 -29 5 10 0.53 0.00
 -27 5 10 -4.00 0.00
 -25 5 10 -0.56 0.00
 -23 5 10 -2.51 0.00
 -21 5 10 -4.65 0.00
 -19 5 10 -0.46 0.00
 -17 5 10 -1.21 0.00
 -15 5 10 2.23 0.00
 -13 5 10 -0.48 0.00
 -11 5 10 5.39 0.00
 -9 5 10 1.10 0.00
 -7 5 10 2.06 0.00
 -5 5 10 -0.48 0.00
 -3 5 10 3.22 0.00
 -1 5 10 0.04 0.00
 1 5 10 -0.86 0.00
 3 5 10 2.88 0.00
 5 5 10 0.11 0.00
 7 5 10 0.17 0.00
 9 5 10 -0.14 0.00
 11 5 10 1.55 0.00
 13 5 10 -2.15 0.00
 15 5 10 1.34 0.00
 -30 6 10 -6.77 0.00
 -28 6 10 3.94 0.00
 -26 6 10 0.75 0.00
 -24 6 10 -3.01 0.00
 -22 6 10 -1.67 0.00
 -20 6 10 -2.75 0.00
 -18 6 10 0.72 0.00
 -16 6 10 -0.24 0.00
 -14 6 10 1.94 0.00
 -12 6 10 1.98 0.00
 -10 6 10 1.05 0.00
 -8 6 10 2.48 0.00
 -6 6 10 2.35 0.00
 -4 6 10 0.50 0.00
 -2 6 10 -1.56 0.00
 0 6 10 2.96 0.00
 2 6 10 1.09 0.00
 4 6 10 0.00 0.00
 6 6 10 1.70 0.00
 8 6 10 3.43 0.00
 10 6 10 -0.92 0.00
 12 6 10 1.12 0.00
 14 6 10 -1.31 0.00
 -29 7 10 2.44 0.00
 -27 7 10 3.25 0.00
 -25 7 10 -4.48 0.00
 -23 7 10 2.12 0.00
 -21 7 10 -0.54 0.00
 -19 7 10 -1.93 0.00
 -17 7 10 0.48 0.00
 -15 7 10 1.40 0.00
 -13 7 10 1.13 0.00
 -11 7 10 -0.13 0.00
 -9 7 10 3.99 0.00
 -7 7 10 -2.35 0.00
 -5 7 10 2.12 0.00
 -3 7 10 -1.31 0.00
 -1 7 10 1.02 0.00
 1 7 10 -0.88 0.00
 3 7 10 3.31 0.00
 5 7 10 1.63 0.00
 7 7 10 1.64 0.00
 9 7 10 1.17 0.00
 11 7 10 0.19 0.00
 13 7 10 2.17 0.00
 -28 8 10 -3.04 0.00
 -26 8 10 2.92 0.00
 -24 8 10 3.42 0.00
 -22 8 10 -3.55 0.00
 -20 8 10 0.56 0.00
 -18 8 10 0.53 0.00
 -16 8 10 0.65 0.00
 -14 8 10 0.05 0.00
 -12 8 10 0.11 0.00
 -10 8 10 0.67 0.00
 -8 8 10 -1.73 0.00
 -6 8 10 0.11 0.00
 -4 8 10 -1.76 0.00
 -2 8 10 -1.48 0.00
 0 8 10 0.59 0.00
 2 8 10 -0.17 0.00
 4 8 10 1.40 0.00
 6 8 10 2.37 0.00
 8 8 10 0.70 0.00
 10 8 10 0.56 0.00
 12 8 10 -0.63 0.00
 -27 9 10 1.75 0.00
 -25 9 10 3.45 0.00
 -23 9 10 -0.66 0.00
 -21 9 10 0.60 0.00
 -19 9 10 0.82 0.00
 -17 9 10 0.86 0.00
 -15 9 10 -0.59 0.00
 -13 9 10 0.40 0.00
 -11 9 10 -1.06 0.00
 -9 9 10 -1.38 0.00
 -7 9 10 -0.97 0.00
 -5 9 10 -1.93 0.00
 -3 9 10 -2.49 0.00
 -1 9 10 -1.24 0.00
 1 9 10 1.24 0.00
 3 9 10 -2.19 0.00
 5 9 10 2.72 0.00
 7 9 10 -0.37 0.00
 9 9 10 0.61 0.00
 11 9 10 -0.25 0.00
 -26 10 10 2.16 0.00
 -24 10 10 -0.21 0.00
 -22 10 10 2.37 0.00
 -20 10 10 1.97 0.00
 -18 10 10 -0.95 0.00
 -16 10 10 2.31 0.00
 -14 10 10 -0.89 0.00
 -12 10 10 0.80 0.00
 -10 10 10 -2.31 0.00
 -8 10 10 -0.55 0.00
 -6 10 10 -2.28 0.00
 -4 10 10 -1.04 0.00
 -2 10 10 0.68 0.00
 0 10 10 -4.17 0.00
 2 10 10 2.24 0.00
 4 10 10 0.72 0.00
 6 10 10 -2.44 0.00
 8 10 10 1.47 0.00
 10 10 10 0.53 0.00
 -23 11 10 -0.22 0.00
 -21 11 10 1.21 0.00
 -19 11 10 0.54 0.00
 -17 11 10 2.24 0.00
 -15 11 10 1.55 0.00
 -13 11 10 -2.12 0.00
 -11 11 10 1.12 0.00
 -9 11 10 -3.31 0.00
 -7 11 10 1.88 0.00
 -5 11 10 -2.72 0.00
 -3 11 10 1.05 0.00
 -1 11 10 -0.69 0.00
 1 11 10 0.04 0.00
 3 11 10 -0.74 0.00
 5 11 10 1.34 0.00
 7 11 10 -0.04 0.00
 9 11 10 -0.44 0.00
 -22 12 10 0.46 0.00
 -20 12 10 0.98 0.00
 -18 12 10 1.45 0.00
 -16 12 10 -0.91 0.00
 -14 12 10 0.39 0.00
 -12 12 10 -1.28 0.00
 -10 12 10 -0.15 0.00
 -8 12 10 -1.84 0.00
 -6 12 10 -0.76 0.00
 -4 12 10 0.99 0.00
 -2 12 10 -0.62 0.00
 0 12 10 1.69 0.00
 2 12 10 -0.62 0.00
 4 12 10 0.49 0.00
 6 12 10 0.76 0.00
 -21 13 10 -2.52 0.00
 -19 13 10 1.93 0.00
 -17 13 10 -3.31 0.00
 -15 13 10 0.34 0.00
 -13 13 10 0.97 0.00
 -11 13 10 -5.42 0.00
 -9 13 10 0.76 0.00
 -7 13 10 -1.21 0.00
 -5 13 10 1.25 0.00
 -3 13 10 -0.70 0.00
 -1 13 10 1.77 0.00
 1 13 10 -0.73 0.00
 3 13 10 3.13 0.00
 5 13 10 -1.83 0.00
 -18 14 10 0.72 0.00
 -16 14 10 -1.52 0.00
 -14 14 10 -2.83 0.00
 -12 14 10 -1.17 0.00
 -10 14 10 1.50 0.00
 -8 14 10 -1.05 0.00
 -6 14 10 -0.54 0.00
 -4 14 10 2.40 0.00
 -2 14 10 2.22 0.00
 0 14 10 0.14 0.00
 2 14 10 1.49 0.00
 -13 15 10 3.27 0.00
 -11 15 10 0.10 0.00
 -9 15 10 0.62 0.00
 -7 15 10 1.72 0.00
 -5 15 10 4.53 0.00
 -3 15 10 1.35 0.00
 -29 1 11 -5.98 0.00
 -27 1 11 0.60 0.00
 -25 1 11 -1.68 0.00
 -23 1 11 -1.47 0.00
 -21 1 11 -1.15 0.00
 -19 1 11 0.06 0.00
 -17 1 11 -0.73 0.00
 -15 1 11 -0.43 0.00
 -13 1 11 0.87 0.00
 -11 1 11 -1.31 0.00
 -9 1 11 0.79 0.00
 -7 1 11 -0.42 0.00
 -5 1 11 -1.16 0.00
 -3 1 11 0.28 0.00
 -1 1 11 1.22 0.00
 1 1 11 -3.82 0.00
 3 1 11 4.31 0.00
 5 1 11 -3.39 0.00
 7 1 11 1.72 0.00
 9 1 11 1.77 0.00
 11 1 11 -0.97 0.00
 -28 2 11 -0.02 0.00
 -26 2 11 -2.89 0.00
 -24 2 11 -1.85 0.00
 -22 2 11 -0.25 0.00
 -20 2 11 -3.02 0.00
 -18 2 11 -0.45 0.00
 -16 2 11 0.35 0.00
 -14 2 11 -0.11 0.00
 -12 2 11 0.18 0.00
 -10 2 11 -0.51 0.00
 -8 2 11 -2.08 0.00
 -6 2 11 3.55 0.00
 -4 2 11 -2.71 0.00
 -2 2 11 -0.57 0.00
 0 2 11 1.54 0.00
 2 2 11 -0.68 0.00
 4 2 11 -1.05 0.00
 6 2 11 0.60 0.00
 8 2 11 0.92 0.00
 10 2 11 2.14 0.00
 12 2 11 -0.11 0.00
 -29 3 11 0.66 0.00
 -27 3 11 -1.86 0.00
 -25 3 11 -1.40 0.00
 -23 3 11 -0.80 0.00
 -21 3 11 -0.94 0.00
 -19 3 11 0.05 0.00
 -17 3 11 -0.08 0.00
 -15 3 11 -0.68 0.00
 -13 3 11 0.57 0.00
 -11 3 11 -0.18 0.00
 -9 3 11 1.28 0.00
 -7 3 11 -0.63 0.00
 -5 3 11 -1.60 0.00
 -3 3 11 3.31 0.00
 -1 3 11 -0.80 0.00
 1 3 11 -1.55 0.00
 3 3 11 0.31 0.00
 5 3 11 1.49 0.00
 7 3 11 -1.12 0.00
 9 3 11 -2.05 0.00
 11 3 11 6.24 0.00
 -28 4 11 0.04 0.00
 -26 4 11 2.48 0.00
 -24 4 11 1.64 0.00
 -22 4 11 -0.38 0.00
 -20 4 11 0.27 0.00
 -18 4 11 0.40 0.00
 -16 4 11 1.58 0.00
 -14 4 11 -0.02 0.00
 -12 4 11 1.15 0.00
 -10 4 11 -0.72 0.00
 -8 4 11 0.07 0.00
 -6 4 11 0.89 0.00
 -4 4 11 1.63 0.00
 -2 4 11 -2.41 0.00
 0 4 11 2.40 0.00
 2 4 11 0.30 0.00
 4 4 11 -1.70 0.00
 6 4 11 -1.40 0.00
 8 4 11 0.51 0.00
 10 4 11 0.65 0.00
 -27 5 11 0.82 0.00
 -25 5 11 1.16 0.00
 -23 5 11 1.47 0.00
 -21 5 11 4.44 0.00
 -19 5 11 -1.01 0.00
 -17 5 11 0.61 0.00
 -15 5 11 0.58 0.00
 -13 5 11 0.58 0.00
 -11 5 11 -1.10 0.00
 -9 5 11 0.13 0.00
 -7 5 11 -0.34 0.00
 -5 5 11 0.47 0.00
 -3 5 11 -0.28 0.00
 -1 5 11 0.47 0.00
 1 5 11 0.28 0.00
 3 5 11 0.05 0.00
 5 5 11 -1.94 0.00
 7 5 11 -0.25 0.00
 9 5 11 0.00 0.00
 11 5 11 -2.20 0.00
 -26 6 11 0.73 0.00
 -24 6 11 6.67 0.00
 -22 6 11 -2.38 0.00
 -20 6 11 1.32 0.00
 -18 6 11 0.33 0.00
 -16 6 11 -2.34 0.00
 -14 6 11 0.17 0.00
 -12 6 11 -4.07 0.00
 -10 6 11 1.16 0.00
 -8 6 11 -2.10 0.00
 -6 6 11 -0.92 0.00
 -4 6 11 -1.29 0.00
 -2 6 11 1.83 0.00
 0 6 11 -2.08 0.00
 2 6 11 1.49 0.00
 4 6 11 -1.01 0.00
 6 6 11 -0.46 0.00
 8 6 11 -2.61 0.00
 10 6 11 0.69 0.00
 -25 7 11 0.64 0.00
 -23 7 11 0.96 0.00
 -21 7 11 -0.59 0.00
 -19 7 11 -2.84 0.00
 -17 7 11 -1.40 0.00
 -15 7 11 -4.11 0.00
 -13 7 11 -1.75 0.00
 -11 7 11 -2.10 0.00
 -9 7 11 -4.88 0.00
 -7 7 11 1.49 0.00
 -5 7 11 -0.38 0.00
 -3 7 11 -2.98 0.00
 -1 7 11 0.84 0.00
 1 7 11 0.53 0.00
 3 7 11 -1.46 0.00
 5 7 11 0.68 0.00
 7 7 11 -2.90 0.00
 9 7 11 1.24 0.00
 -24 8 11 -3.04 0.00
 -22 8 11 2.00 0.00
 -20 8 11 -1.13 0.00
 -18 8 11 -4.35 0.00
 -16 8 11 -1.86 0.00
 -14 8 11 -4.13 0.00
 -12 8 11 -1.69 0.00
 -10 8 11 -2.30 0.00
 -8 8 11 1.13 0.00
 -6 8 11 -3.49 0.00
 -4 8 11 1.43 0.00
 -2 8 11 -0.39 0.00
 0 8 11 0.08 0.00
 2 8 11 -1.71 0.00
 4 8 11 3.19 0.00
 6 8 11 -5.35 0.00
 8 8 11 0.42 0.00
 -23 9 11 2.56 0.00
 -21 9 11 -1.48 0.00
 -19 9 11 -0.16 0.00
 -17 9 11 -2.60 0.00
 -15 9 11 0.13 0.00
 -13 9 11 -2.06 0.00
 -11 9 11 -1.02 0.00
 -9 9 11 0.36 0.00
 -7 9 11 -0.71 0.00
 -5 9 11 2.32 0.00
 -3 9 11 -0.18 0.00
 -1 9 11 -2.22 0.00
 1 9 11 4.10 0.00
 3 9 11 -3.06 0.00
 5 9 11 -1.33 0.00
 7 9 11 0.62 0.00
 -22 10 11 1.76 0.00
 -20 10 11 -0.64 0.00
 -18 10 11 2.50 0.00
 -16 10 11 -1.06 0.00
 -14 10 11 -0.57 0.00
 -12 10 11 0.36 0.00
 -10 10 11 0.37 0.00
 -8 10 11 0.36 0.00
 -6 10 11 1.55 0.00
 -4 10 11 -1.06 0.00
 -2 10 11 1.53 0.00
 0 10 11 -1.54 0.00
 2 10 11 1.52 0.00
 4 10 11 -2.60 0.00
 -21 11 11 3.19 0.00
 -19 11 11 -0.28 0.00
 -17 11 11 -1.31 0.00
 -15 11 11 1.38 0.00
 -13 11 11 -0.17 0.00
 -11 11 11 -1.15 0.00
 -9 11 11 0.05 0.00
 -7 11 11 -0.03 0.00
 -5 11 11 -0.53 0.00
 -3 11 11 -0.24 0.00
 -1 11 11 -0.58 0.00
 1 11 11 -3.35 0.00
 3 11 11 2.38 0.00
 -18 12 11 -3.56 0.00
 -16 12 11 1.56 0.00
 -14 12 11 -2.67 0.00
 -12 12 11 -1.76 0.00
 -10 12 11 -0.38 0.00
 -8 12 11 -1.54 0.00
 -6 12 11 -1.77 0.00
 -4 12 11 -0.81 0.00
 -2 12 11 -3.76 0.00
 0 12 11 1.04 0.00
 -13 13 11 0.53 0.00
 -11 13 11 -2.03 0.00
 -9 13 11 -3.38 0.00
 -7 13 11 -0.87 0.00
 -5 13 11 -1.62 0.00
 -3 13 11 -2.55 0.00
 -26 0 12 -6.93 0.00
 -24 0 12 3.46 0.00
 -22 0 12 3.83 0.00
 -20 0 12 -1.90 0.00
 -18 0 12 0.64 0.00
 -16 0 12 -0.52 0.00
 -14 0 12 2.64 0.00
 -12 0 12 -1.13 0.00
 -10 0 12 4.01 0.00
 -8 0 12 1.10 0.00
 -6 0 12 4.42 0.00
 -4 0 12 1.30 0.00
 -2 0 12 -1.49 0.00
 0 0 12 3.53 0.00
 2 0 12 -1.36 0.00
 4 0 12 -1.17 0.00
 6 0 12 -2.65 0.00
 -25 1 12 0.55 0.00
 -23 1 12 1.58 0.00
 -21 1 12 -0.16 0.00
 -19 1 12 3.15 0.00
 -17 1 12 -0.80 0.00
 -15 1 12 0.75 0.00
 -13 1 12 -0.10 0.00
 -11 1 12 3.70 0.00
 -9 1 12 2.82 0.00
 -7 1 12 2.83 0.00
 -5 1 12 0.47 0.00
 -3 1 12 2.16 0.00
 -1 1 12 1.35 0.00
 1 1 12 -1.29 0.00
 3 1 12 -1.50 0.00
 5 1 12 -0.26 0.00
 7 1 12 -1.05 0.00
 -26 2 12 6.20 0.00
 -24 2 12 -1.49 0.00
 -22 2 12 1.18 0.00
 -20 2 12 1.60 0.00
 -18 2 12 0.41 0.00
 -16 2 12 1.35 0.00
 -14 2 12 0.54 0.00
 -12 2 12 3.24 0.00
 -10 2 12 3.37 0.00
 -8 2 12 1.23 0.00
 -6 2 12 3.40 0.00
 -4 2 12 0.68 0.00
 -2 2 12 0.30 0.00
 0 2 12 -1.14 0.00
 2 2 12 0.78 0.00
 4 2 12 -2.55 0.00
 6 2 12 -2.43 0.00
 -25 3 12 -1.32 0.00
 -23 3 12 -1.26 0.00
 -21 3 12 4.85 0.00
 -19 3 12 -3.62 0.00
 -17 3 12 3.21 0.00
 -15 3 12 -1.47 0.00
 -13 3 12 5.12 0.00
 -11 3 12 0.00 0.00
 -9 3 12 2.84 0.00
 -7 3 12 2.71 0.00
 -5 3 12 0.99 0.00
 -3 3 12 -0.41 0.00
 -1 3 12 0.19 0.00
 1 3 12 -1.50 0.00
 3 3 12 -1.23 0.00
 5 3 12 -3.54 0.00
 7 3 12 -1.79 0.00
 -24 4 12 5.99 0.00
 -22 4 12 -2.50 0.00
 -20 4 12 -1.35 0.00
 -18 4 12 1.60 0.00
 -16 4 12 -0.62 0.00
 -14 4 12 0.49 0.00
 -12 4 12 1.27 0.00
 -10 4 12 0.83 0.00
 -8 4 12 5.43 0.00
 -6 4 12 -3.21 0.00
 -4 4 12 1.90 0.00
 -2 4 12 0.38 0.00
 0 4 12 -0.56 0.00
 2 4 12 -2.73 0.00
 4 4 12 -2.36 0.00
 6 4 12 -0.38 0.00
 -23 5 12 -1.56 0.00
 -21 5 12 0.22 0.00
 -19 5 12 -0.73 0.00
 -17 5 12 -1.99 0.00
 -15 5 12 1.50 0.00
 -13 5 12 -0.88 0.00
 -11 5 12 2.76 0.00
 -9 5 12 -0.82 0.00
 -7 5 12 1.20 0.00
 -5 5 12 2.55 0.00
 -3 5 12 -0.62 0.00
 -1 5 12 -1.69 0.00
 1 5 12 1.60 0.00
 3 5 12 -1.53 0.00
 5 5 12 -2.73 0.00
 -22 6 12 -0.56 0.00
 -20 6 12 2.02 0.00
 -18 6 12 -3.01 0.00
 -16 6 12 0.86 0.00
 -14 6 12 0.13 0.00
 -12 6 12 -1.09 0.00
 -10 6 12 2.74 0.00
 -8 6 12 0.05 0.00
 -6 6 12 1.66 0.00
 -4 6 12 -0.98 0.00
 -2 6 12 2.20 0.00
 0 6 12 -1.26 0.00
 2 6 12 -1.03 0.00
 4 6 12 3.22 0.00
 -21 7 12 -4.89 0.00
 -19 7 12 1.83 0.00
 -17 7 12 -1.81 0.00
 -15 7 12 1.58 0.00
 -13 7 12 0.40 0.00
 -11 7 12 0.15 0.00
 -9 7 12 0.94 0.00
 -7 7 12 0.31 0.00
 -5 7 12 0.80 0.00
 -3 7 12 0.16 0.00
 -1 7 12 -0.77 0.00
 1 7 12 1.30 0.00
 3 7 12 -0.57 0.00
 -20 8 12 -3.38 0.00
 -18 8 12 2.65 0.00
 -16 8 12 0.13 0.00
 -14 8 12 -0.09 0.00
 -12 8 12 2.46 0.00
 -10 8 12 -1.29 0.00
 -8 8 12 1.62 0.00
 -6 8 12 -0.44 0.00
 -4 8 12 -0.44 0.00
 -2 8 12 0.25 0.00
 0 8 12 -1.34 0.00
 2 8 12 0.85 0.00
 -19 9 12 -0.81 0.00
 -17 9 12 3.16 0.00
 -15 9 12 0.34 0.00
 -13 9 12 2.90 0.00
 -11 9 12 -1.57 0.00
 -9 9 12 3.28 0.00
 -7 9 12 -2.85 0.00
 -5 9 12 2.26 0.00
 -3 9 12 -1.66 0.00
 -1 9 12 0.14 0.00
 -16 10 12 4.51 0.00
 -14 10 12 1.90 0.00
 -12 10 12 0.91 0.00
 -10 10 12 1.47 0.00
 -8 10 12 -1.16 0.00
 -6 10 12 0.61 0.00
 -4 10 12 1.90 0.00
 -9 11 12 -5.04 0.00
 -21 1 13 0.79 0.00
 -19 1 13 -2.08 0.00
 -17 1 13 -2.88 0.00
 -15 1 13 1.52 0.00
 -13 1 13 -0.77 0.00
 -11 1 13 0.03 0.00
 -9 1 13 -1.04 0.00
 -7 1 13 -0.52 0.00
 -5 1 13 2.35 0.00
 -3 1 13 -3.41 0.00
 -1 1 13 2.91 0.00
 1 1 13 -2.17 0.00
 -20 2 13 -3.74 0.00
 -18 2 13 1.40 0.00
 -16 2 13 -1.70 0.00
 -14 2 13 -1.55 0.00
 -12 2 13 1.00 0.00
 -10 2 13 -1.50 0.00
 -8 2 13 2.07 0.00
 -6 2 13 -1.57 0.00
 -4 2 13 -0.60 0.00
 -2 2 13 1.44 0.00
 0 2 13 0.45 0.00
 -19 3 13 -2.23 0.00
 -17 3 13 -0.77 0.00
 -15 3 13 0.82 0.00
 -13 3 13 -0.55 0.00
 -11 3 13 1.65 0.00
 -9 3 13 0.46 0.00
 -7 3 13 -1.46 0.00
 -5 3 13 1.76 0.00
 -3 3 13 0.94 0.00
 -1 3 13 -2.90 0.00
 -18 4 13 -0.41 0.00
 -16 4 13 1.45 0.00
 -14 4 13 1.00 0.00
 -12 4 13 1.56 0.00
 -10 4 13 1.53 0.00
 -8 4 13 0.31 0.00
 -6 4 13 2.20 0.00
 -4 4 13 -1.97 0.00
 -2 4 13 0.68 0.00
 -17 5 13 2.19 0.00
 -15 5 13 0.67 0.00
 -13 5 13 4.61 0.00
 -11 5 13 -0.74 0.00
 -9 5 13 3.45 0.00
 -7 5 13 0.33 0.00
 -5 5 13 0.02 0.00
 -3 5 13 -1.50 0.00
 -16 6 13 4.09 0.00
 -14 6 13 1.59 0.00
 -12 6 13 1.53 0.00
 -10 6 13 2.69 0.00
 -8 6 13 -0.71 0.00
 -6 6 13 -0.49 0.00
 -4 6 13 0.05 0.00
 -13 7 13 0.19 0.00
 -11 7 13 2.15 0.00
 -9 7 13 -1.68 0.00
 36 0 0 3.93 0.00
 37 1 0 0.00 0.00
 36 2 0 -1.54 0.00
 37 3 0 5.57 0.00
 36 4 0 3.50 0.00
 35 5 0 2.14 0.00
 37 5 0 -7.45 0.00
 36 6 0 -4.97 0.00
 35 7 0 -1.18 0.00
 34 8 0 -1.00 0.00
 36 8 0 -0.81 0.00
 33 9 0 1.39 0.00
 35 9 0 -0.68 0.00
 32 10 0 3.63 0.00
 34 10 0 -2.60 0.00
 33 11 0 2.20 0.00
 32 12 0 1.38 0.00
 31 13 0 6.12 0.00
 28 14 0 4.26 0.00
 30 14 0 -0.07 0.00
 27 15 0 -0.85 0.00
 29 15 0 1.42 0.00
 26 16 0 0.65 0.00
 28 16 0 0.54 0.00
 25 17 0 0.10 0.00
 27 17 0 -0.32 0.00
 22 18 0 -1.12 0.00
 24 18 0 -1.39 0.00
 26 18 0 1.49 0.00
 21 19 0 -0.50 0.00
 23 19 0 -0.93 0.00
 18 20 0 0.24 0.00
 20 20 0 -0.78 0.00
 22 20 0 -1.50 0.00
 15 21 0 0.03 0.00
 17 21 0 0.54 0.00
 19 21 0 1.39 0.00
 10 22 0 2.38 0.00
 12 22 0 -0.62 0.00
 14 22 0 1.33 0.00
 16 22 0 1.54 0.00
 1 23 0 2.72 0.00
 3 23 0 1.79 0.00
 5 23 0 -0.10 0.00
 7 23 0 0.62 0.00
 9 23 0 -0.02 0.00
 11 23 0 0.21 0.00
 13 23 0 0.93 0.00
 -37 1 1 2.45 0.00
 35 1 1 0.79 0.00
 37 1 1 -0.91 0.00
 -36 2 1 5.07 0.00
 36 2 1 -4.38 0.00
 -37 3 1 -3.04 0.00
 35 3 1 -1.96 0.00
 37 3 1 -1.80 0.00
 -36 4 1 0.12 0.00
 34 4 1 -5.84 0.00
 36 4 1 0.43 0.00
 -37 5 1 0.98 0.00
 35 5 1 2.46 0.00
 -36 6 1 -0.51 0.00
 34 6 1 2.43 0.00
 36 6 1 -2.51 0.00
 -37 7 1 1.54 0.00
 -35 7 1 0.45 0.00
 33 7 1 0.95 0.00
 35 7 1 -0.94 0.00
 -36 8 1 1.78 0.00
 -34 8 1 -1.11 0.00
 34 8 1 -0.81 0.00
 -35 9 1 0.59 0.00
 33 9 1 -0.17 0.00
 -34 10 1 -0.77 0.00
 32 10 1 0.52 0.00
 34 10 1 0.27 0.00
 -35 11 1 -1.22 0.00
 -33 11 1 -2.37 0.00
 31 11 1 1.23 0.00
 33 11 1 0.27 0.00
 -34 12 1 2.29 0.00
 -32 12 1 -2.55 0.00
 30 12 1 1.10 0.00
 32 12 1 -3.50 0.00
 -33 13 1 -1.73 0.00
 -31 13 1 1.47 0.00
 29 13 1 -2.14 0.00
 31 13 1 1.99 0.00
 -32 14 1 0.49 0.00
 -30 14 1 -2.49 0.00
 28 14 1 1.28 0.00
 30 14 1 -1.24 0.00
 -31 15 1 -2.52 0.00
 -29 15 1 -0.18 0.00
 27 15 1 -2.41 0.00
 29 15 1 1.16 0.00
 -28 16 1 -4.00 0.00
 -26 16 1 0.98 0.00
 26 16 1 1.82 0.00
 28 16 1 -2.70 0.00
 -27 17 1 -1.99 0.00
 -25 17 1 -1.74 0.00
 23 17 1 -0.15 0.00
 25 17 1 -1.65 0.00
 -26 18 1 -1.74 0.00
 -24 18 1 -1.64 0.00
 22 18 1 -2.70 0.00
 24 18 1 2.25 0.00
 -25 19 1 -0.40 0.00
 -23 19 1 -1.61 0.00
 -21 19 1 -0.11 0.00
 19 19 1 1.38 0.00
 21 19 1 -1.02 0.00
 23 19 1 0.13 0.00
 -22 20 1 -0.14 0.00
 -20 20 1 2.24 0.00
 -18 20 1 0.82 0.00
 16 20 1 -1.41 0.00
 18 20 1 1.62 0.00
 20 20 1 -2.62 0.00
 -19 21 1 1.67 0.00
 -17 21 1 1.75 0.00
 -15 21 1 0.76 0.00
 13 21 1 0.41 0.00
 15 21 1 -0.17 0.00
 17 21 1 0.48 0.00
 19 21 1 -1.40 0.00
 -16 22 1 0.41 0.00
 -14 22 1 -1.51 0.00
 -12 22 1 1.97 0.00
 -10 22 1 -3.46 0.00
 8 22 1 -0.69 0.00
 10 22 1 2.17 0.00
 12 22 1 1.31 0.00
 14 22 1 0.94 0.00
 16 22 1 1.06 0.00
 -13 23 1 -0.80 0.00
 -11 23 1 0.17 0.00
 -9 23 1 -1.79 0.00
 -7 23 1 2.96 0.00
 -5 23 1 -2.06 0.00
 -3 23 1 5.15 0.00
 -1 23 1 -2.58 0.00
 1 23 1 3.10 0.00
 3 23 1 -0.34 0.00
 5 23 1 2.58 0.00
 7 23 1 -1.92 0.00
 9 23 1 2.76 0.00
 11 23 1 1.78 0.00
 34 0 2 -1.41 0.00
 36 0 2 -1.52 0.00
 -37 1 2 -6.77 0.00
 35 1 2 3.76 0.00
 34 2 2 0.83 0.00
 36 2 2 -0.73 0.00
 -37 3 2 -1.41 0.00
 35 3 2 -4.80 0.00
 34 4 2 -1.63 0.00
 36 4 2 -2.11 0.00
 -37 5 2 -2.67 0.00
 33 5 2 -4.06 0.00
 35 5 2 -1.21 0.00
 -36 6 2 1.77 0.00
 34 6 2 -1.33 0.00
 -37 7 2 -0.27 0.00
 -35 7 2 -4.16 0.00
 33 7 2 -2.84 0.00
 -36 8 2 -5.54 0.00
 32 8 2 0.83 0.00
 34 8 2 -1.92 0.00
 -35 9 2 -1.14 0.00
 31 9 2 -3.00 0.00
 33 9 2 4.68 0.00
 -36 10 2 0.54 0.00
 -34 10 2 -4.37 0.00
 30 10 2 5.81 0.00
 32 10 2 -2.38 0.00
 -35 11 2 0.46 0.00
 -33 11 2 -2.11 0.00
 31 11 2 5.48 0.00
 -34 12 2 2.50 0.00
 -32 12 2 -2.76 0.00
 30 12 2 -0.46 0.00
 -33 13 2 0.61 0.00
 -31 13 2 2.05 0.00
 29 13 2 4.81 0.00
 -32 14 2 0.35 0.00
 -30 14 2 0.41 0.00
 26 14 2 1.23 0.00
 28 14 2 -0.24 0.00
 -31 15 2 -2.48 0.00
 -29 15 2 2.34 0.00
 25 15 2 -3.28 0.00
 27 15 2 1.71 0.00
 -30 16 2 -0.14 0.00
 -28 16 2 -0.73 0.00
 24 16 2 -0.38 0.00
 26 16 2 0.66 0.00
 -27 17 2 -0.29 0.00
 -25 17 2 0.14 0.00
 23 17 2 -2.62 0.00
 25 17 2 0.12 0.00
 -26 18 2 -0.40 0.00
 -24 18 2 0.12 0.00
 20 18 2 0.13 0.00
 22 18 2 -1.28 0.00
 24 18 2 0.86 0.00
 -25 19 2 -0.54 0.00
 -23 19 2 0.05 0.00
 -21 19 2 -0.11 0.00
 19 19 2 -0.49 0.00
 21 19 2 0.76 0.00
 -22 20 2 -1.48 0.00
 -20 20 2 0.60 0.00
 -18 20 2 -0.41 0.00
 16 20 2 -0.88 0.00
 18 20 2 1.75 0.00
 20 20 2 0.02 0.00
 -21 21 2 1.36 0.00
 -19 21 2 -2.01 0.00
 -17 21 2 3.54 0.00
 -15 21 2 -2.28 0.00
 13 21 2 0.25 0.00
 15 21 2 0.05 0.00
 17 21 2 -1.41 0.00
 -18 22 2 0.13 0.00
 -16 22 2 0.54 0.00
 -14 22 2 2.03 0.00
 -12 22 2 -0.85 0.00
 -10 22 2 2.63 0.00
 6 22 2 1.70 0.00
 8 22 2 -0.38 0.00
 10 22 2 -1.78 0.00
 12 22 2 0.51 0.00
 14 22 2 -2.53 0.00
 -13 23 2 0.43 0.00
 -11 23 2 -0.07 0.00
 -9 23 2 1.23 0.00
 -7 23 2 -0.41 0.00
 -5 23 2 -0.65 0.00
 -3 23 2 0.29 0.00
 -1 23 2 0.83 0.00
 1 23 2 1.80 0.00
 3 23 2 1.69 0.00
 5 23 2 2.24 0.00
 7 23 2 -0.77 0.00
 9 23 2 0.99 0.00
 11 23 2 -1.08 0.00
 -37 1 3 2.96 0.00
 33 1 3 -1.67 0.00
 35 1 3 -1.62 0.00
 34 2 3 0.01 0.00
 -37 3 3 -2.20 0.00
 33 3 3 -2.93 0.00
 35 3 3 -4.02 0.00
 32 4 3 1.63 0.00
 34 4 3 -5.12 0.00
 -37 5 3 4.78 0.00
 33 5 3 -3.56 0.00
 -36 6 3 2.10 0.00
 32 6 3 -1.73 0.00
 34 6 3 0.31 0.00
 -37 7 3 -2.28 0.00
 31 7 3 -3.82 0.00
 33 7 3 5.21 0.00
 -36 8 3 2.25 0.00
 30 8 3 5.40 0.00
 32 8 3 0.70 0.00
 -37 9 3 3.00 0.00
 -35 9 3 -1.37 0.00
 31 9 3 1.44 0.00
 -36 10 3 -0.02 0.00
 -34 10 3 3.06 0.00
 30 10 3 -2.55 0.00
 -35 11 3 0.72 0.00
 -33 11 3 -1.87 0.00
 29 11 3 0.05 0.00
 31 11 3 0.99 0.00
 -34 12 3 -0.14 0.00
 -32 12 3 -0.20 0.00
 28 12 3 -0.91 0.00
 30 12 3 -1.01 0.00
 -33 13 3 2.55 0.00
 -31 13 3 -2.46 0.00
 27 13 3 -0.06 0.00
 29 13 3 1.53 0.00
 -32 14 3 1.63 0.00
 -30 14 3 0.47 0.00
 26 14 3 1.15 0.00
 28 14 3 -0.49 0.00
 -31 15 3 0.73 0.00
 -29 15 3 1.27 0.00
 25 15 3 0.29 0.00
 27 15 3 0.47 0.00
 -30 16 3 0.19 0.00
 -28 16 3 0.67 0.00
 22 16 3 -1.31 0.00
 24 16 3 2.49 0.00
 -29 17 3 -1.16 0.00
 -27 17 3 1.69 0.00
 -25 17 3 -0.25 0.00
 21 17 3 6.82 0.00
 23 17 3 -1.38 0.00
 -26 18 3 -0.74 0.00
 -24 18 3 0.55 0.00
 18 18 3 5.26 0.00
 20 18 3 0.03 0.00
 22 18 3 1.23 0.00
 -25 19 3 0.80 0.00
 -23 19 3 -0.18 0.00
 -21 19 3 -0.19 0.00
 17 19 3 -2.92 0.00
 19 19 3 5.44 0.00
 -22 20 3 -0.14 0.00
 -20 20 3 2.09 0.00
 -18 20 3 1.81 0.00
 14 20 3 -5.29 0.00
 16 20 3 4.95 0.00
 18 20 3 -2.49 0.00
 -19 21 3 1.42 0.00
 -17 21 3 2.14 0.00
 -15 21 3 0.96 0.00
 9 21 3 -1.55 0.00
 11 21 3 -2.73 0.00
 13 21 3 -0.71 0.00
 15 21 3 -0.97 0.00
 -16 22 3 2.82 0.00
 -14 22 3 -2.29 0.00
 -12 22 3 3.16 0.00
 -10 22 3 -1.25 0.00
 -8 22 3 -1.55 0.00
 4 22 3 0.11 0.00
 6 22 3 0.56 0.00
 8 22 3 -0.30 0.00
 10 22 3 -2.62 0.00
 12 22 3 -2.28 0.00
 -13 23 3 -0.51 0.00
 -11 23 3 -0.31 0.00
 -9 23 3 0.93 0.00
 -7 23 3 -1.15 0.00
 -5 23 3 0.71 0.00
 -3 23 3 1.54 0.00
 -1 23 3 0.10 0.00
 1 23 3 2.58 0.00
 3 23 3 1.21 0.00
 5 23 3 0.09 0.00
 7 23 3 0.13 0.00
 9 23 3 -2.69 0.00
 32 0 4 -0.79 0.00
 -37 1 4 0.18 0.00
 31 1 4 2.77 0.00
 33 1 4 0.49 0.00
 32 2 4 -1.30 0.00
 -37 3 4 0.00 0.00
 31 3 4 -1.23 0.00
 33 3 4 -1.33 0.00
 32 4 4 2.32 0.00
 -37 5 4 -1.94 0.00
 31 5 4 -2.77 0.00
 33 5 4 1.86 0.00
 -36 6 4 2.13 0.00
 30 6 4 3.08 0.00
 32 6 4 0.80 0.00
 -37 7 4 -0.18 0.00
 29 7 4 0.85 0.00
 31 7 4 0.96 0.00
 -36 8 4 0.22 0.00
 30 8 4 -0.14 0.00
 -37 9 4 0.26 0.00
 -35 9 4 -0.01 0.00
 29 9 4 -2.56 0.00
 31 9 4 2.10 0.00
 -36 10 4 -1.41 0.00
 -34 10 4 0.96 0.00
 28 10 4 2.42 0.00
 30 10 4 -3.85 0.00
 -35 11 4 0.33 0.00
 -33 11 4 0.60 0.00
 27 11 4 -2.25 0.00
 29 11 4 -1.07 0.00
 -34 12 4 0.33 0.00
 -32 12 4 1.14 0.00
 26 12 4 3.14 0.00
 28 12 4 -6.37 0.00
 -33 13 4 -0.17 0.00
 -31 13 4 1.49 0.00
 25 13 4 -2.04 0.00
 27 13 4 -0.49 0.00
 -32 14 4 0.73 0.00
 -30 14 4 0.53 0.00
 24 14 4 4.09 0.00
 26 14 4 -3.01 0.00
 -31 15 4 0.08 0.00
 -29 15 4 -0.91 0.00
 23 15 4 -1.42 0.00
 25 15 4 0.24 0.00
 -30 16 4 -0.41 0.00
 -28 16 4 1.78 0.00
 20 16 4 -1.02 0.00
 22 16 4 -0.27 0.00
 24 16 4 -1.99 0.00
 -27 17 4 0.06 0.00
 -25 17 4 -1.07 0.00
 19 17 4 0.69 0.00
 21 17 4 -2.80 0.00
 -26 18 4 2.92 0.00
 -24 18 4 -2.59 0.00
 16 18 4 3.22 0.00
 18 18 4 -1.54 0.00
 20 18 4 -0.58 0.00
 -25 19 4 0.30 0.00
 -23 19 4 1.23 0.00
 -21 19 4 0.20 0.00
 15 19 4 -0.60 0.00
 17 19 4 1.46 0.00
 19 19 4 1.13 0.00
 -22 20 4 -0.99 0.00
 -20 20 4 1.94 0.00
 -18 20 4 -0.87 0.00
 12 20 4 -2.74 0.00
 14 20 4 3.92 0.00
 16 20 4 -0.30 0.00
 -19 21 4 0.92 0.00
 -17 21 4 -0.32 0.00
 -15 21 4 1.10 0.00
 -13 21 4 0.86 0.00
 7 21 4 -0.83 0.00
 9 21 4 -1.46 0.00
 11 21 4 0.83 0.00
 13 21 4 -0.14 0.00
 -16 22 4 0.71 0.00
 -14 22 4 -0.40 0.00
 -12 22 4 2.70 0.00
 -10 22 4 -0.92 0.00
 -8 22 4 1.33 0.00
 -6 22 4 2.61 0.00
 -4 22 4 -0.53 0.00
 -2 22 4 3.24 0.00
 0 22 4 -0.70 0.00
 2 22 4 1.15 0.00
 4 22 4 0.38 0.00
 6 22 4 -1.72 0.00
 8 22 4 0.58 0.00
 10 22 4 -1.63 0.00
 -11 23 4 2.63 0.00
 -9 23 4 -1.49 0.00
 -7 23 4 3.57 0.00
 -5 23 4 -0.34 0.00
 -3 23 4 0.78 0.00
 -1 23 4 0.31 0.00
 1 23 4 1.11 0.00
 3 23 4 -0.43 0.00
 5 23 4 0.11 0.00
 -37 1 5 -0.82 0.00
 31 1 5 -3.89 0.00
 30 2 5 -0.34 0.00
 32 2 5 3.63 0.00
 -37 3 5 4.08 0.00
 29 3 5 2.37 0.00
 31 3 5 1.61 0.00
 30 4 5 -0.10 0.00
 -37 5 5 -1.37 0.00
 29 5 5 -1.31 0.00
 31 5 5 1.18 0.00
 -36 6 5 -0.05 0.00
 28 6 5 2.51 0.00
 30 6 5 0.26 0.00
 -37 7 5 -2.09 0.00
 29 7 5 -0.21 0.00
 -36 8 5 -0.37 0.00
 28 8 5 -0.22 0.00
 30 8 5 1.78 0.00
 -37 9 5 0.43 0.00
 -35 9 5 0.10 0.00
 27 9 5 0.31 0.00
 29 9 5 0.10 0.00
 -36 10 5 -0.56 0.00
 -34 10 5 0.88 0.00
 26 10 5 1.48 0.00
 28 10 5 -1.42 0.00
 -35 11 5 1.18 0.00
 -33 11 5 -1.38 0.00
 25 11 5 -2.72 0.00
 27 11 5 0.39 0.00
 -34 12 5 0.99 0.00
 -32 12 5 1.62 0.00
 24 12 5 1.72 0.00
 26 12 5 -0.38 0.00
 -33 13 5 3.49 0.00
 -31 13 5 0.35 0.00
 23 13 5 -1.06 0.00
 25 13 5 2.21 0.00
 -32 14 5 0.84 0.00
 -30 14 5 3.81 0.00
 22 14 5 4.09 0.00
 24 14 5 -1.25 0.00
 -31 15 5 2.19 0.00
 -29 15 5 1.10 0.00
 21 15 5 -0.64 0.00
 23 15 5 -0.44 0.00
 -30 16 5 0.59 0.00
 -28 16 5 0.67 0.00
 -26 16 5 3.46 0.00
 18 16 5 -1.07 0.00
 20 16 5 0.89 0.00
 22 16 5 0.54 0.00
 -27 17 5 0.72 0.00
 -25 17 5 1.47 0.00
 17 17 5 2.85 0.00
 19 17 5 -1.04 0.00
 -26 18 5 0.42 0.00
 -24 18 5 1.59 0.00
 -22 18 5 -0.36 0.00
 14 18 5 2.33 0.00
 16 18 5 -1.14 0.00
 18 18 5 0.06 0.00
 -23 19 5 -0.60 0.00
 -21 19 5 1.42 0.00
 -19 19 5 -1.59 0.00
 11 19 5 1.21 0.00
 13 19 5 -2.41 0.00
 15 19 5 0.15 0.00
 -22 20 5 0.16 0.00
 -20 20 5 -0.21 0.00
 -18 20 5 -0.27 0.00
 -16 20 5 1.55 0.00
 8 20 5 -2.10 0.00
 10 20 5 -1.37 0.00
 12 20 5 -0.19 0.00
 14 20 5 -2.65 0.00
 -19 21 5 2.34 0.00
 -17 21 5 -1.72 0.00
 -15 21 5 1.65 0.00
 -13 21 5 -1.83 0.00
 -11 21 5 1.07 0.00
 -9 21 5 -3.08 0.00
 1 21 5 1.32 0.00
 3 21 5 1.88 0.00
 5 21 5 0.91 0.00
 7 21 5 -0.60 0.00
 9 21 5 1.43 0.00
 11 21 5 -2.75 0.00
 -14 22 5 1.28 0.00
 -12 22 5 -2.01 0.00
 -10 22 5 0.09 0.00
 -8 22 5 -0.05 0.00
 -6 22 5 -1.35 0.00
 -4 22 5 -1.29 0.00
 -2 22 5 -0.27 0.00
 0 22 5 0.85 0.00
 2 22 5 -0.23 0.00
 4 22 5 2.64 0.00
 6 22 5 -0.61 0.00
 -7 23 5 -1.26 0.00
 -5 23 5 -0.12 0.00
 -3 23 5 -0.35 0.00
 -1 23 5 -1.12 0.00
 1 23 5 0.07 0.00
 28 0 6 -4.59 0.00
 30 0 6 -3.46 0.00
 -37 1 6 -0.51 0.00
 29 1 6 -0.24 0.00
 28 2 6 0.94 0.00
 30 2 6 -1.19 0.00
 -37 3 6 3.21 0.00
 27 3 6 -0.99 0.00
 29 3 6 -2.56 0.00
 -36 4 6 -3.09 0.00
 28 4 6 -1.74 0.00
 -37 5 6 -2.34 0.00
 27 5 6 -0.90 0.00
 29 5 6 -3.11 0.00
 -36 6 6 2.08 0.00
 26 6 6 -3.40 0.00
 28 6 6 -3.34 0.00
 -37 7 6 0.58 0.00
 -35 7 6 -2.76 0.00
 27 7 6 -5.36 0.00
 -36 8 6 0.39 0.00
 26 8 6 -0.80 0.00
 28 8 6 -3.39 0.00
 -35 9 6 1.82 0.00
 25 9 6 -4.35 0.00
 27 9 6 -3.21 0.00
 -36 10 6 -0.63 0.00
 -34 10 6 3.53 0.00
 24 10 6 -0.68 0.00
 26 10 6 -4.52 0.00
 -35 11 6 0.66 0.00
 -33 11 6 1.87 0.00
 23 11 6 -3.25 0.00
 25 11 6 -1.15 0.00
 -34 12 6 1.69 0.00
 -32 12 6 1.52 0.00
 22 12 6 3.74 0.00
 24 12 6 -2.17 0.00
 -33 13 6 2.05 0.00
 -31 13 6 1.29 0.00
 21 13 6 -1.49 0.00
 23 13 6 -0.26 0.00
 -32 14 6 1.06 0.00
 -30 14 6 2.34 0.00
 -28 14 6 -1.81 0.00
 20 14 6 0.76 0.00
 22 14 6 0.08 0.00
 -29 15 6 2.28 0.00
 -27 15 6 -2.47 0.00
 19 15 6 -0.18 0.00
 21 15 6 1.39 0.00
 -28 16 6 2.41 0.00
 -26 16 6 -0.71 0.00
 16 16 6 0.38 0.00
 18 16 6 0.13 0.00
 20 16 6 1.91 0.00
 -27 17 6 0.88 0.00
 -25 17 6 0.91 0.00
 -23 17 6 0.52 0.00
 15 17 6 -0.63 0.00
 17 17 6 3.09 0.00
 -24 18 6 -0.19 0.00
 -22 18 6 1.44 0.00
 -20 18 6 -1.48 0.00
 12 18 6 3.34 0.00
 14 18 6 0.63 0.00
 16 18 6 1.95 0.00
 -23 19 6 1.57 0.00
 -21 19 6 -1.31 0.00
 -19 19 6 1.07 0.00
 -17 19 6 -3.10 0.00
 9 19 6 -1.15 0.00
 11 19 6 3.47 0.00
 13 19 6 -0.26 0.00
 -20 20 6 0.68 0.00
 -18 20 6 -0.41 0.00
 -16 20 6 -1.21 0.00
 -14 20 6 -0.81 0.00
 -12 20 6 -2.85 0.00
 4 20 6 -0.71 0.00
 6 20 6 3.13 0.00
 8 20 6 -0.88 0.00
 10 20 6 0.89 0.00
 -17 21 6 0.97 0.00
 -15 21 6 -1.62 0.00
 -13 21 6 -1.36 0.00
 -11 21 6 -2.06 0.00
 -9 21 6 -2.68 0.00
 -7 21 6 -3.49 0.00
 -5 21 6 -3.08 0.00
 -3 21 6 -0.66 0.00
 -1 21 6 -2.13 0.00
 1 21 6 0.11 0.00
 3 21 6 -1.20 0.00
 5 21 6 2.12 0.00
 7 21 6 -2.13 0.00
 -12 22 6 -1.86 0.00
 -10 22 6 -1.09 0.00
 -8 22 6 -2.81 0.00
 -6 22 6 -0.08 0.00
 -4 22 6 -2.57 0.00
 -2 22 6 -0.77 0.00
 0 22 6 -0.91 0.00
 2 22 6 0.31 0.00
 -37 1 7 0.59 0.00
 25 1 7 -1.13 0.00
 27 1 7 2.24 0.00
 -36 2 7 0.41 0.00
 26 2 7 -1.93 0.00
 28 2 7 1.30 0.00
 -37 3 7 2.73 0.00
 25 3 7 0.84 0.00
 27 3 7 1.91 0.00
 -36 4 7 -0.27 0.00
 26 4 7 1.28 0.00
 -37 5 7 -2.10 0.00
 -35 5 7 1.55 0.00
 25 5 7 1.99 0.00
 27 5 7 -1.43 0.00
 -36 6 7 -0.06 0.00
 24 6 7 -4.50 0.00
 26 6 7 3.69 0.00
 -37 7 7 0.61 0.00
 -35 7 7 -2.17 0.00
 25 7 7 -0.12 0.00
 -36 8 7 -0.74 0.00
 -34 8 7 -0.69 0.00
 24 8 7 3.10 0.00
 26 8 7 0.47 0.00
 -35 9 7 -0.03 0.00
 -33 9 7 -3.31 0.00
 23 9 7 -0.67 0.00
 25 9 7 1.31 0.00
 -34 10 7 0.48 0.00
 -32 10 7 -1.80 0.00
 22 10 7 1.95 0.00
 24 10 7 2.95 0.00
 -33 11 7 -0.28 0.00
 -31 11 7 -0.98 0.00
 21 11 7 2.28 0.00
 23 11 7 -0.47 0.00
 -32 12 7 -0.93 0.00
 -30 12 7 0.50 0.00
 20 12 7 0.57 0.00
 22 12 7 1.10 0.00
 -31 13 7 -2.14 0.00
 -29 13 7 2.09 0.00
 19 13 7 1.78 0.00
 21 13 7 -0.18 0.00
 -30 14 7 -2.75 0.00
 -28 14 7 1.62 0.00
 16 14 7 0.84 0.00
 18 14 7 0.63 0.00
 20 14 7 2.41 0.00
 -29 15 7 -1.07 0.00
 -27 15 7 -0.94 0.00
 15 15 7 0.62 0.00
 17 15 7 3.06 0.00
 19 15 7 0.18 0.00
 -28 16 7 -1.24 0.00
 -26 16 7 1.10 0.00
 -24 16 7 0.85 0.00
 14 16 7 1.41 0.00
 16 16 7 1.57 0.00
 -25 17 7 -0.58 0.00
 -23 17 7 3.23 0.00
 -21 17 7 0.55 0.00
 11 17 7 1.96 0.00
 13 17 7 2.70 0.00
 15 17 7 2.38 0.00
 -24 18 7 1.40 0.00
 -22 18 7 1.24 0.00
 -20 18 7 0.38 0.00
 -18 18 7 1.87 0.00
 8 18 7 0.74 0.00
 10 18 7 3.38 0.00
 12 18 7 1.61 0.00
 -21 19 7 2.77 0.00
 -19 19 7 -2.54 0.00
 -17 19 7 2.32 0.00
 -15 19 7 -2.63 0.00
 -13 19 7 -3.06 0.00
 3 19 7 4.40 0.00
 5 19 7 1.36 0.00
 7 19 7 1.82 0.00
 9 19 7 0.78 0.00
 11 19 7 1.66 0.00
 -18 20 7 -1.78 0.00
 -16 20 7 -0.31 0.00
 -14 20 7 -1.16 0.00
 -12 20 7 -1.81 0.00
 -10 20 7 -2.47 0.00
 -8 20 7 -0.84 0.00
 -6 20 7 -1.47 0.00
 -4 20 7 1.69 0.00
 -2 20 7 0.01 0.00
 0 20 7 2.37 0.00
 2 20 7 2.21 0.00
 4 20 7 2.94 0.00
 6 20 7 0.22 0.00
 -13 21 7 -0.95 0.00
 -11 21 7 -1.12 0.00
 -9 21 7 -1.29 0.00
 -7 21 7 0.51 0.00
 -5 21 7 -1.15 0.00
 -3 21 7 0.19 0.00
 -1 21 7 1.00 0.00
 1 21 7 2.34 0.00
 3 21 7 0.11 0.00
 -36 0 8 1.77 0.00
 24 0 8 1.65 0.00
 26 0 8 -4.57 0.00
 -37 1 8 3.35 0.00
 -35 1 8 -0.50 0.00
 23 1 8 -1.51 0.00
 25 1 8 -3.82 0.00
 -36 2 8 1.43 0.00
 24 2 8 -3.19 0.00
 26 2 8 -0.17 0.00
 -37 3 8 -0.20 0.00
 -35 3 8 3.54 0.00
 23 3 8 -3.18 0.00
 25 3 8 2.46 0.00
 -36 4 8 -1.13 0.00
 22 4 8 2.09 0.00
 24 4 8 -1.23 0.00
 -37 5 8 0.85 0.00
 -35 5 8 0.54 0.00
 23 5 8 3.56 0.00
 25 5 8 -0.70 0.00
 -36 6 8 3.45 0.00
 -34 6 8 -4.42 0.00
 22 6 8 0.13 0.00
 24 6 8 1.08 0.00
 -35 7 8 0.52 0.00
 -33 7 8 -2.02 0.00
 21 7 8 1.58 0.00
 23 7 8 1.80 0.00
 -36 8 8 -2.97 0.00
 -34 8 8 1.86 0.00
 20 8 8 -1.18 0.00
 22 8 8 0.23 0.00
 -35 9 8 -1.08 0.00
 -33 9 8 0.01 0.00
 19 9 8 -2.42 0.00
 21 9 8 3.70 0.00
 23 9 8 -0.73 0.00
 -34 10 8 -0.52 0.00
 -32 10 8 2.23 0.00
 20 10 8 -0.55 0.00
 22 10 8 1.66 0.00
 -33 11 8 2.14 0.00
 -31 11 8 -0.41 0.00
 17 11 8 -1.62 0.00
 19 11 8 2.49 0.00
 21 11 8 -1.46 0.00
 -32 12 8 1.30 0.00
 -30 12 8 0.69 0.00
 16 12 8 1.39 0.00
 18 12 8 -4.73 0.00
 20 12 8 3.67 0.00
 -31 13 8 2.22 0.00
 -29 13 8 -0.27 0.00
 -27 13 8 -0.78 0.00
 15 13 8 -4.54 0.00
 17 13 8 2.21 0.00
 19 13 8 -0.89 0.00
 -30 14 8 0.80 0.00
 -28 14 8 0.40 0.00
 -26 14 8 -0.36 0.00
 14 14 8 2.39 0.00
 16 14 8 -3.41 0.00
 -27 15 8 2.37 0.00
 -25 15 8 -2.82 0.00
 11 15 8 2.29 0.00
 13 15 8 -4.22 0.00
 15 15 8 2.56 0.00
 -26 16 8 0.08 0.00
 -24 16 8 1.63 0.00
 -22 16 8 1.27 0.00
 10 16 8 -3.44 0.00
 12 16 8 2.35 0.00
 14 16 8 -2.35 0.00
 -23 17 8 -2.10 0.00
 -21 17 8 3.11 0.00
 -19 17 8 -0.87 0.00
 7 17 8 -1.03 0.00
 9 17 8 -0.46 0.00
 11 17 8 -1.21 0.00
 -22 18 8 -0.01 0.00
 -20 18 8 1.00 0.00
 -18 18 8 0.02 0.00
 -16 18 8 0.68 0.00
 -14 18 8 0.50 0.00
 2 18 8 0.03 0.00
 4 18 8 0.43 0.00
 6 18 8 -0.65 0.00
 8 18 8 -0.23 0.00
 -19 19 8 0.17 0.00
 -17 19 8 -0.34 0.00
 -15 19 8 2.30 0.00
 -13 19 8 0.03 0.00
 -11 19 8 0.64 0.00
 -9 19 8 -0.76 0.00
 -7 19 8 1.62 0.00
 -5 19 8 0.71 0.00
 -3 19 8 -0.82 0.00
 -1 19 8 -0.11 0.00
 1 19 8 0.91 0.00
 3 19 8 -1.26 0.00
 5 19 8 1.06 0.00
 -14 20 8 0.07 0.00
 -12 20 8 -0.09 0.00
 -10 20 8 1.21 0.00
 -8 20 8 -1.51 0.00
 -6 20 8 -0.53 0.00
 -4 20 8 0.57 0.00
 -2 20 8 0.35 0.00
 0 20 8 -1.33 0.00
 2 20 8 -0.16 0.00
 -37 1 9 0.00 0.00
 -35 1 9 4.53 0.00
 21 1 9 -3.29 0.00
 23 1 9 1.11 0.00
 -36 2 9 4.00 0.00
 -34 2 9 -1.09 0.00
 20 2 9 -1.40 0.00
 22 2 9 2.90 0.00
 -37 3 9 2.77 0.00
 -35 3 9 1.51 0.00
 21 3 9 2.46 0.00
 23 3 9 -1.07 0.00
 -36 4 9 3.53 0.00
 -34 4 9 2.97 0.00
 20 4 9 3.74 0.00
 22 4 9 -1.47 0.00
 -35 5 9 3.94 0.00
 -33 5 9 2.11 0.00
 19 5 9 1.67 0.00
 21 5 9 -1.28 0.00
 -36 6 9 2.23 0.00
 -34 6 9 0.32 0.00
 20 6 9 -1.51 0.00
 22 6 9 -0.21 0.00
 -35 7 9 -0.37 0.00
 -33 7 9 0.39 0.00
 19 7 9 -1.15 0.00
 21 7 9 -0.16 0.00
 -34 8 9 1.71 0.00
 -32 8 9 -0.90 0.00
 18 8 9 -0.69 0.00
 20 8 9 -0.32 0.00
 -33 9 9 0.39 0.00
 -31 9 9 0.41 0.00
 17 9 9 -2.64 0.00
 19 9 9 1.14 0.00
 -32 10 9 0.90 0.00
 -30 10 9 3.43 0.00
 16 10 9 1.86 0.00
 18 10 9 -4.74 0.00
 -31 11 9 2.82 0.00
 -29 11 9 1.29 0.00
 15 11 9 -5.76 0.00
 17 11 9 0.78 0.00
 -30 12 9 -1.97 0.00
 -28 12 9 3.90 0.00
 14 12 9 1.08 0.00
 16 12 9 -3.22 0.00
 -29 13 9 -1.02 0.00
 -27 13 9 -1.05 0.00
 -25 13 9 -2.41 0.00
 11 13 9 4.75 0.00
 13 13 9 -4.33 0.00
 15 13 9 1.60 0.00
 -28 14 9 -2.94 0.00
 -26 14 9 -3.10 0.00
 -24 14 9 -1.52 0.00
 10 14 9 0.80 0.00
 12 14 9 -0.50 0.00
 14 14 9 -0.01 0.00
 -25 15 9 -2.18 0.00
 -23 15 9 -2.29 0.00
 -21 15 9 -3.74 0.00
 7 15 9 -4.06 0.00
 9 15 9 3.29 0.00
 11 15 9 -2.24 0.00
 -24 16 9 -3.63 0.00
 -22 16 9 0.05 0.00
 -20 16 9 -3.48 0.00
 -18 16 9 0.69 0.00
 4 16 9 3.97 0.00
 6 16 9 -3.60 0.00
 8 16 9 1.69 0.00
 10 16 9 -1.09 0.00
 -21 17 9 -0.88 0.00
 -19 17 9 -0.38 0.00
 -17 17 9 -1.56 0.00
 -15 17 9 0.25 0.00
 -13 17 9 1.54 0.00
 -11 17 9 -2.90 0.00
 -3 17 9 -5.19 0.00
 -1 17 9 0.29 0.00
 1 17 9 -3.42 0.00
 3 17 9 1.43 0.00
 5 17 9 -5.02 0.00
 7 17 9 3.18 0.00
 -18 18 9 -0.04 0.00
 -16 18 9 0.13 0.00
 -14 18 9 0.36 0.00
 -12 18 9 -1.96 0.00
 -10 18 9 1.43 0.00
 -8 18 9 0.51 0.00
 -6 18 9 -1.65 0.00
 -4 18 9 1.08 0.00
 -2 18 9 -0.77 0.00
 0 18 9 -2.29 0.00
 2 18 9 -0.67 0.00
 4 18 9 -1.10 0.00
 -13 19 9 0.21 0.00
 -11 19 9 0.82 0.00
 -9 19 9 -2.23 0.00
 -7 19 9 2.42 0.00
 -5 19 9 -1.03 0.00
 -3 19 9 1.36 0.00
 -1 19 9 -1.24 0.00
 -36 0 10 1.83 0.00
 -34 0 10 -4.76 0.00
 18 0 10 3.93 0.00
 20 0 10 0.72 0.00
 -35 1 10 -0.65 0.00
 -33 1 10 1.53 0.00
 17 1 10 3.87 0.00
 19 1 10 3.62 0.00
 -36 2 10 0.79 0.00
 -34 2 10 -2.42 0.00
 -32 2 10 -3.84 0.00
 18 2 10 0.10 0.00
 20 2 10 2.46 0.00
 -35 3 10 -2.98 0.00
 -33 3 10 -0.92 0.00
 17 3 10 0.47 0.00
 19 3 10 0.24 0.00
 -34 4 10 3.97 0.00
 -32 4 10 -5.40 0.00
 16 4 10 -1.78 0.00
 18 4 10 2.08 0.00
 -35 5 10 1.44 0.00
 -33 5 10 -2.75 0.00
 -31 5 10 2.04 0.00
 17 5 10 -0.28 0.00
 19 5 10 1.30 0.00
 -34 6 10 -3.30 0.00
 -32 6 10 6.48 0.00
 16 6 10 3.21 0.00
 18 6 10 -0.27 0.00
 -33 7 10 0.23 0.00
 -31 7 10 -1.85 0.00
 15 7 10 -2.42 0.00
 17 7 10 1.50 0.00
 -32 8 10 -4.03 0.00
 -30 8 10 6.08 0.00
 14 8 10 -0.14 0.00
 16 8 10 -0.44 0.00
 -31 9 10 1.64 0.00
 -29 9 10 2.08 0.00
 13 9 10 -1.02 0.00
 15 9 10 1.15 0.00
 -30 10 10 -1.27 0.00
 -28 10 10 6.22 0.00
 12 10 10 -0.59 0.00
 14 10 10 0.56 0.00
 16 10 10 -0.32 0.00
 -29 11 10 2.09 0.00
 -27 11 10 0.56 0.00
 -25 11 10 4.60 0.00
 11 11 10 0.39 0.00
 13 11 10 1.06 0.00
 -28 12 10 1.55 0.00
 -26 12 10 0.73 0.00
 -24 12 10 0.39 0.00
 8 12 10 -0.38 0.00
 10 12 10 1.41 0.00
 12 12 10 0.29 0.00
 -27 13 10 2.44 0.00
 -25 13 10 -2.44 0.00
 -23 13 10 2.21 0.00
 7 13 10 2.40 0.00
 9 13 10 -0.31 0.00
 11 13 10 0.89 0.00
 -26 14 10 0.91 0.00
 -24 14 10 -0.29 0.00
 -22 14 10 -1.50 0.00
 -20 14 10 -2.01 0.00
 4 14 10 0.97 0.00
 6 14 10 1.23 0.00
 8 14 10 -0.65 0.00
 10 14 10 1.45 0.00
 -23 15 10 -1.95 0.00
 -21 15 10 1.14 0.00
 -19 15 10 -3.50 0.00
 -17 15 10 1.01 0.00
 -15 15 10 -3.62 0.00
 -1 15 10 0.82 0.00
 1 15 10 3.58 0.00
 3 15 10 0.50 0.00
 5 15 10 0.56 0.00
 7 15 10 0.15 0.00
 -20 16 10 0.03 0.00
 -18 16 10 -2.32 0.00
 -16 16 10 0.99 0.00
 -14 16 10 1.99 0.00
 -12 16 10 1.28 0.00
 -10 16 10 2.49 0.00
 -8 16 10 4.46 0.00
 -6 16 10 2.63 0.00
 -4 16 10 1.30 0.00
 -2 16 10 4.36 0.00
 0 16 10 1.95 0.00
 2 16 10 -0.72 0.00
 4 16 10 2.01 0.00
 -17 17 10 -0.55 0.00
 -15 17 10 2.57 0.00
 -13 17 10 -0.42 0.00
 -11 17 10 6.52 0.00
 -9 17 10 0.51 0.00
 -7 17 10 3.06 0.00
 -5 17 10 2.22 0.00
 -3 17 10 2.07 0.00
 -1 17 10 0.73 0.00
 1 17 10 1.15 0.00
 -12 18 10 2.79 0.00
 -10 18 10 0.93 0.00
 -8 18 10 1.35 0.00
 -6 18 10 0.71 0.00
 -4 18 10 1.84 0.00
 -33 1 11 -4.59 0.00
 -31 1 11 4.99 0.00
 13 1 11 2.26 0.00
 15 1 11 -0.16 0.00
 17 1 11 1.05 0.00
 -34 2 11 1.45 0.00
 -32 2 11 -1.59 0.00
 -30 2 11 -2.84 0.00
 14 2 11 3.14 0.00
 16 2 11 -1.54 0.00
 -33 3 11 -1.99 0.00
 -31 3 11 0.11 0.00
 13 3 11 -2.83 0.00
 15 3 11 3.11 0.00
 -32 4 11 5.44 0.00
 -30 4 11 -2.98 0.00
 12 4 11 0.42 0.00
 14 4 11 -0.25 0.00
 16 4 11 -0.48 0.00
 -33 5 11 1.80 0.00
 -31 5 11 -2.29 0.00
 -29 5 11 6.20 0.00
 13 5 11 2.93 0.00
 15 5 11 -2.02 0.00
 -32 6 11 0.17 0.00
 -30 6 11 4.18 0.00
 -28 6 11 -0.27 0.00
 12 6 11 2.37 0.00
 14 6 11 -1.77 0.00
 -31 7 11 2.27 0.00
 -29 7 11 -1.96 0.00
 -27 7 11 3.22 0.00
 11 7 11 -0.18 0.00
 13 7 11 0.94 0.00
 -30 8 11 -0.21 0.00
 -28 8 11 0.69 0.00
 -26 8 11 2.64 0.00
 10 8 11 0.53 0.00
 12 8 11 0.36 0.00
 14 8 11 1.59 0.00
 -29 9 11 1.33 0.00
 -27 9 11 0.23 0.00
 -25 9 11 1.42 0.00
 9 9 11 -2.55 0.00
 11 9 11 0.66 0.00
 13 9 11 0.87 0.00
 -28 10 11 1.93 0.00
 -26 10 11 1.32 0.00
 -24 10 11 3.01 0.00
 6 10 11 0.83 0.00
 8 10 11 -4.35 0.00
 10 10 11 1.50 0.00
 12 10 11 0.69 0.00
 -27 11 11 1.14 0.00
 -25 11 11 3.24 0.00
 -23 11 11 0.08 0.00
 5 11 11 -4.11 0.00
 7 11 11 -1.19 0.00
 9 11 11 0.24 0.00
 -26 12 11 1.05 0.00
 -24 12 11 0.82 0.00
 -22 12 11 -0.14 0.00
 -20 12 11 0.56 0.00
 2 12 11 -4.54 0.00
 4 12 11 -1.11 0.00
 6 12 11 -1.87 0.00
 8 12 11 -0.72 0.00
 -23 13 11 0.39 0.00
 -21 13 11 -2.96 0.00
 -19 13 11 -0.95 0.00
 -17 13 11 -1.09 0.00
 -15 13 11 -5.30 0.00
 -1 13 11 -2.49 0.00
 1 13 11 -2.08 0.00
 3 13 11 -1.09 0.00
 5 13 11 -2.48 0.00
 7 13 11 -1.52 0.00
 -22 14 11 -1.18 0.00
 -20 14 11 -2.57 0.00
 -18 14 11 -1.42 0.00
 -16 14 11 -4.86 0.00
 -14 14 11 2.11 0.00
 -12 14 11 -4.76 0.00
 -10 14 11 -1.64 0.00
 -8 14 11 -0.25 0.00
 -6 14 11 -2.59 0.00
 -4 14 11 -1.95 0.00
 -2 14 11 0.68 0.00
 0 14 11 -4.38 0.00
 2 14 11 1.02 0.00
 4 14 11 -2.30 0.00
 -19 15 11 -2.65 0.00
 -17 15 11 -0.95 0.00
 -15 15 11 -0.75 0.00
 -13 15 11 -3.60 0.00
 -11 15 11 0.46 0.00
 -9 15 11 -1.31 0.00
 -7 15 11 -1.42 0.00
 -5 15 11 -0.68 0.00
 -3 15 11 -0.78 0.00
 -1 15 11 -0.31 0.00
 1 15 11 -0.33 0.00
 -14 16 11 -2.44 0.00
 -12 16 11 2.19 0.00
 -10 16 11 -2.49 0.00
 -8 16 11 -1.18 0.00
 -6 16 11 1.33 0.00
 -4 16 11 -0.50 0.00
 -2 16 11 -1.10 0.00
 -32 0 12 3.87 0.00
 -30 0 12 -9.32 0.00
 -28 0 12 7.38 0.00
 8 0 12 1.27 0.00
 10 0 12 -0.08 0.00
 12 0 12 -0.31 0.00
 -31 1 12 -0.89 0.00
 -29 1 12 -0.14 0.00
 -27 1 12 -1.45 0.00
 9 1 12 -1.27 0.00
 11 1 12 1.23 0.00
 13 1 12 -0.63 0.00
 -30 2 12 3.93 0.00
 -28 2 12 -9.19 0.00
 8 2 12 -1.77 0.00
 10 2 12 1.63 0.00
 12 2 12 -1.21 0.00
 -31 3 12 -3.40 0.00
 -29 3 12 -0.42 0.00
 -27 3 12 1.33 0.00
 9 3 12 -0.61 0.00
 11 3 12 -1.94 0.00
 -30 4 12 -1.84 0.00
 -28 4 12 2.60 0.00
 -26 4 12 -6.15 0.00
 8 4 12 -3.72 0.00
 10 4 12 -1.90 0.00
 12 4 12 0.32 0.00
 -29 5 12 -2.10 0.00
 -27 5 12 -0.40 0.00
 -25 5 12 2.26 0.00
 7 5 12 -0.86 0.00
 9 5 12 0.76 0.00
 11 5 12 -2.42 0.00
 -28 6 12 -1.09 0.00
 -26 6 12 3.48 0.00
 -24 6 12 -2.62 0.00
 6 6 12 -2.54 0.00
 8 6 12 1.49 0.00
 10 6 12 0.04 0.00
 -29 7 12 -0.93 0.00
 -27 7 12 0.94 0.00
 -25 7 12 -2.60 0.00
 -23 7 12 5.06 0.00
 5 7 12 0.60 0.00
 7 7 12 2.69 0.00
 9 7 12 0.29 0.00
 -28 8 12 0.02 0.00
 -26 8 12 0.16 0.00
 -24 8 12 -1.31 0.00
 -22 8 12 2.67 0.00
 4 8 12 -1.31 0.00
 6 8 12 2.23 0.00
 8 8 12 0.60 0.00
 -27 9 12 -1.01 0.00
 -25 9 12 3.17 0.00
 -23 9 12 -2.75 0.00
 -21 9 12 3.40 0.00
 1 9 12 -1.59 0.00
 3 9 12 0.47 0.00
 5 9 12 0.03 0.00
 7 9 12 -1.51 0.00
 -24 10 12 3.61 0.00
 -22 10 12 -0.96 0.00
 -20 10 12 4.64 0.00
 -18 10 12 -0.48 0.00
 -2 10 12 -2.16 0.00
 0 10 12 1.83 0.00
 2 10 12 -0.91 0.00
 4 10 12 -1.64 0.00
 6 10 12 0.83 0.00
 -23 11 12 2.83 0.00
 -21 11 12 -0.16 0.00
 -19 11 12 4.09 0.00
 -17 11 12 1.75 0.00
 -15 11 12 4.23 0.00
 -13 11 12 -2.04 0.00
 -11 11 12 5.06 0.00
 -7 11 12 5.32 0.00
 -5 11 12 -4.17 0.00
 -3 11 12 2.94 0.00
 -1 11 12 1.16 0.00
 1 11 12 -1.15 0.00
 3 11 12 0.53 0.00
 5 11 12 0.37 0.00
 -22 12 12 3.39 0.00
 -20 12 12 0.11 0.00
 -18 12 12 3.03 0.00
 -16 12 12 -0.76 0.00
 -14 12 12 3.52 0.00
 -12 12 12 -1.06 0.00
 -10 12 12 -0.66 0.00
 -8 12 12 -1.42 0.00
 -6 12 12 0.27 0.00
 -4 12 12 -0.34 0.00
 -2 12 12 1.29 0.00
 0 12 12 -0.40 0.00
 2 12 12 0.87 0.00
 -19 13 12 0.05 0.00
 -17 13 12 1.82 0.00
 -15 13 12 -1.47 0.00
 -13 13 12 1.68 0.00
 -11 13 12 -4.42 0.00
 -9 13 12 2.30 0.00
 -7 13 12 -4.38 0.00
 -5 13 12 1.29 0.00
 -3 13 12 -1.31 0.00
 -1 13 12 0.17 0.00
 -14 14 12 -2.59 0.00
 -12 14 12 1.66 0.00
 -10 14 12 -2.56 0.00
 -8 14 12 -0.89 0.00
 -6 14 12 -1.10 0.00
 -4 14 12 0.15 0.00
 -27 1 13 1.43 0.00
 -25 1 13 -3.26 0.00
 -23 1 13 -1.73 0.00
 3 1 13 4.82 0.00
 5 1 13 -3.75 0.00
 7 1 13 3.22 0.00
 -28 2 13 -0.91 0.00
 -26 2 13 -2.80 0.00
 -24 2 13 0.25 0.00
 -22 2 13 -2.61 0.00
 2 2 13 -0.27 0.00
 4 2 13 0.83 0.00
 6 2 13 2.25 0.00
 8 2 13 -0.06 0.00
 -27 3 13 -1.23 0.00
 -25 3 13 0.45 0.00
 -23 3 13 -2.04 0.00
 -21 3 13 0.31 0.00
 1 3 13 2.79 0.00
 3 3 13 -0.96 0.00
 5 3 13 1.64 0.00
 7 3 13 -1.39 0.00
 -26 4 13 0.86 0.00
 -24 4 13 -0.98 0.00
 -22 4 13 0.49 0.00
 -20 4 13 1.07 0.00
 0 4 13 -0.10 0.00
 2 4 13 -2.31 0.00
 4 4 13 1.25 0.00
 6 4 13 -1.09 0.00
 -27 5 13 0.22 0.00
 -25 5 13 -0.75 0.00
 -23 5 13 4.79 0.00
 -21 5 13 -0.75 0.00
 -19 5 13 2.31 0.00
 -1 5 13 -1.16 0.00
 1 5 13 -0.93 0.00
 3 5 13 -0.94 0.00
 5 5 13 -0.81 0.00
 -26 6 13 2.05 0.00
 -24 6 13 1.44 0.00
 -22 6 13 1.38 0.00
 -20 6 13 4.80 0.00
 -18 6 13 -0.76 0.00
 -2 6 13 -2.61 0.00
 0 6 13 -3.30 0.00
 2 6 13 0.67 0.00
 4 6 13 -1.82 0.00
 -25 7 13 3.01 0.00
 -23 7 13 2.19 0.00
 -21 7 13 1.44 0.00
 -19 7 13 1.98 0.00
 -17 7 13 2.09 0.00
 -15 7 13 1.54 0.00
 -7 7 13 0.88 0.00
 -5 7 13 -2.40 0.00
 -3 7 13 -3.03 0.00
 -1 7 13 -0.87 0.00
 1 7 13 -3.55 0.00
 3 7 13 -0.54 0.00
 -22 8 13 2.53 0.00
 -20 8 13 -0.08 0.00
 -18 8 13 2.28 0.00
 -16 8 13 -1.07 0.00
 -14 8 13 1.25 0.00
 -12 8 13 0.79 0.00
 -10 8 13 -1.67 0.00
 -8 8 13 -0.41 0.00
 -6 8 13 -2.20 0.00
 -4 8 13 -1.42 0.00
 -2 8 13 -3.79 0.00
 0 8 13 -1.34 0.00
 2 8 13 -0.79 0.00
 -21 9 13 0.82 0.00
 -19 9 13 -0.05 0.00
 -17 9 13 -0.01 0.00
 -15 9 13 1.15 0.00
 -13 9 13 -0.69 0.00
 -11 9 13 -1.20 0.00
 -9 9 13 -0.14 0.00
 -7 9 13 -0.21 0.00
 -5 9 13 -3.88 0.00
 -3 9 13 0.14 0.00
 -1 9 13 -3.58 0.00
 1 9 13 -0.68 0.00
 -20 10 13 -0.11 0.00
 -18 10 13 -0.04 0.00
 -16 10 13 -0.12 0.00
 -14 10 13 0.81 0.00
 -12 10 13 0.32 0.00
 -10 10 13 -0.20 0.00
 -8 10 13 -1.20 0.00
 -6 10 13 -0.39 0.00
 -4 10 13 -0.55 0.00
 -2 10 13 -1.03 0.00
 0 10 13 -1.82 0.00
 -17 11 13 -0.41 0.00
 -15 11 13 1.61 0.00
 -13 11 13 -0.16 0.00
 -11 11 13 0.27 0.00
 -9 11 13 1.12 0.00
 -7 11 13 -0.66 0.00
 -5 11 13 1.00 0.00
 -3 11 13 -1.51 0.00
 -22 0 14 2.35 0.00
 -20 0 14 -3.52 0.00
 -18 0 14 2.78 0.00
 -16 0 14 -3.26 0.00
 -14 0 14 -0.53 0.00
 -12 0 14 -3.16 0.00
 -10 0 14 -1.62 0.00
 -8 0 14 -0.59 0.00
 -6 0 14 -2.66 0.00
 -4 0 14 -1.57 0.00
 -2 0 14 -1.56 0.00
 0 0 14 0.17 0.00
 -23 1 14 -0.61 0.00
 -21 1 14 1.19 0.00
 -19 1 14 -0.18 0.00
 -17 1 14 -1.53 0.00
 -15 1 14 0.04 0.00
 -13 1 14 -2.23 0.00
 -11 1 14 -1.02 0.00
 -9 1 14 -0.23 0.00
 -7 1 14 -2.25 0.00
 -5 1 14 -0.35 0.00
 -3 1 14 -1.28 0.00
 -1 1 14 -1.39 0.00
 1 1 14 0.75 0.00
 -22 2 14 -1.72 0.00
 -20 2 14 1.73 0.00
 -18 2 14 -0.54 0.00
 -16 2 14 1.15 0.00
 -14 2 14 -1.92 0.00
 -12 2 14 0.97 0.00
 -10 2 14 0.26 0.00
 -8 2 14 -0.79 0.00
 -6 2 14 1.51 0.00
 -4 2 14 -1.71 0.00
 -2 2 14 0.98 0.00
 0 2 14 0.01 0.00
 -21 3 14 0.05 0.00
 -19 3 14 -0.34 0.00
 -17 3 14 2.01 0.00
 -15 3 14 -1.65 0.00
 -13 3 14 1.76 0.00
 -11 3 14 -0.41 0.00
 -9 3 14 1.57 0.00
 -7 3 14 1.03 0.00
 -5 3 14 0.09 0.00
 -3 3 14 0.68 0.00
 -1 3 14 0.81 0.00
 1 3 14 0.39 0.00
 -22 4 14 -0.33 0.00
 -20 4 14 2.27 0.00
 -18 4 14 -2.22 0.00
 -16 4 14 1.11 0.00
 -14 4 14 -0.09 0.00
 -12 4 14 -0.03 0.00
 -10 4 14 1.01 0.00
 -8 4 14 0.76 0.00
 -6 4 14 -0.10 0.00
 -4 4 14 1.86 0.00
 -2 4 14 -0.56 0.00
 0 4 14 0.84 0.00
 -21 5 14 -1.42 0.00
 -19 5 14 0.23 0.00
 -17 5 14 0.44 0.00
 -15 5 14 -0.79 0.00
 -13 5 14 -0.45 0.00
 -11 5 14 0.64 0.00
 -9 5 14 -1.63 0.00
 -7 5 14 3.15 0.00
 -5 5 14 -1.53 0.00
 -3 5 14 0.30 0.00
 -1 5 14 1.10 0.00
 -18 6 14 1.25 0.00
 -16 6 14 -2.43 0.00
 -14 6 14 0.74 0.00
 -12 6 14 -0.46 0.00
 -10 6 14 0.23 0.00
 -8 6 14 -0.22 0.00
 -6 6 14 -0.08 0.00
 -4 6 14 0.99 0.00
 -17 7 14 -2.12 0.00
 -15 7 14 1.72 0.00
 -13 7 14 -1.35 0.00
 -11 7 14 -0.69 0.00
 -9 7 14 1.71 0.00
 -7 7 14 -1.01 0.00
 -5 7 14 0.68 0.00
 -12 8 14 1.13 0.00
 -10 8 14 -1.18 0.00
 -8 8 14 0.69 0.00
 0 0 0 0.00 0.00
# SQUEEZE RESULTS (Version = 201118)
# Note: Data are Listed for all Voids in the P1 Unit Cell
# i.e. Centre of Gravity, Solvent Accessible Volume,
# Recovered number of Electrons in the Void and
# Details about the Squeezed Material
;
_platon_squeeze_details            )
loop_
  _platon_squeeze_void_nr
  _platon_squeeze_void_average_x
  _platon_squeeze_void_average_y
  _platon_squeeze_void_average_z
  _platon_squeeze_void_volume
  _platon_squeeze_void_count_electrons
  _platon_squeeze_void_content
 1 0.000 0.000 -0.016 407 84 ' '
 2 0.250 0.750 0.081 409 74 ' '
 3 0.250 0.250 0.027 409 74 ' '
 4 0.500 0.500 0.016 407 84 ' '
 5 0.750 0.250 0.081 409 74 ' '
 6 0.750 0.750 0.027 409 74 ' '

_platon_squeeze_void_probe_radius  1.20
loop_
  _diffrn_refln_index_h
  _diffrn_refln_index_k
  _diffrn_refln_index_l
  _diffrn_refln_intensity_net
  _diffrn_refln_intensity_u
 2 0 0 8974.6 470.15
 2 0 0 8329.07 469.75
 -2 0 0 8780.72 469.95
 -4 0 0 3108.89 183.88
 4 0 0 3317.57 184.38
 -4 0 0 3602.94 184.68
 6 0 0 662.93 43.3
 -6 0 0 654.63 42.4
 6 0 0 659.03 43.4
 8 0 0 2294.47 131.59
 -8 0 0 2302.37 130.59
 8 0 0 2178.58 131.09
 10 0 0 1474.15 90.39
 10 0 0 1317.37 79.69
 10 0 0 1492.75 90.99
 -10 0 0 1540.05 89.09
 12 0 0 799.42 56.59
 -12 0 0 844.72 55.89
 12 0 0 770.12 46
 12 0 0 822.32 59.79
 14 0 0 829.52 48.8
 14 0 0 924.71 66.89
 14 0 0 901.01 50.29
 -14 0 0 947.31 60.69
 14 0 0 820.22 59.99
 14 0 0 852.41 48.2
 -16 0 0 3.2 4.1
 -16 0 0 16.4 15.9
 16 0 0 0.9 15.2
 16 0 0 4 3.2
 16 0 0 1.4 5.1
 -18 0 0 125.19 10.7
 18 0 0 158.08 12.5
 18 0 0 123.99 9.5
 18 0 0 119.49 26.6
 18 0 0 151.78 17.2
 20 0 0 35.8 11.9
 20 0 0 22.6 21.9
 20 0 0 41.7 8.2
 20 0 0 46.2 5.5
 -20 0 0 38 6.3
 22 0 0 53.19 14.2
 22 0 0 44.5 9.6
 22 0 0 45.8 5.8
 22 0 0 40 27.8
 -22 0 0 35.6 7.2
 24 0 0 6.5 28.8
 24 0 0 54.19 11.1
 -24 0 0 35.2 7.6
 24 0 0 17.3 13.7
 24 0 0 50.99 6.3
 26 0 0 -1.7 16.3
 -26 0 0 -5.2 6.4
 26 0 0 7.7 9.5
 26 0 0 1.6 28.4
 28 0 0 19.7 11.6
 28 0 0 1.3 17.7
 28 0 0 22.6 41.6
 30 0 0 -16.2 39.9
 30 0 0 11.3 12.2
 30 0 0 -3.3 17.9
 32 0 0 30 19.8
 32 0 0 34.8 12.9
 34 0 0 43.6 12.7
 34 0 0 36.7 20.4
 1 -1 0 7162.08 365.36
 -1 -1 0 6782.22 360.66
 1 -1 0 6572.84 361.16
 -1 -1 0 6204.08 359.56
 -3 -1 0 6162.28 323.47
 -3 -1 0 5318.57 323.07
 3 -1 0 6478.45 328.97
 3 -1 0 5828.42 324.07
 3 1 0 5796.02 323.27
 -3 1 0 6547.84 328.57
 3 1 0 6111.29 323.17
 -3 1 0 5427.96 324.17
 5 -1 0 3904.81 226.48
 5 -1 0 4173.88 231.08
 -5 -1 0 4269.47 224.58
 5 1 0 3884.11 225.68
 5 1 0 4106.79 224.08
 -5 1 0 4267.07 230.68
 -7 -1 0 41.8 8.8
 7 -1 0 33.5 4.5
 7 -1 0 38.6 12.9
 7 -1 0 34.6 11.8
 7 1 0 34.7 12.7
 7 1 0 42.7 8.8
 -7 1 0 36 12
 9 -1 0 130.29 22.3
 -9 -1 0 122.79 15
 9 -1 0 144.89 21.2
 9 -1 0 148.49 12.5
 9 1 0 144.69 22.1
 9 1 0 142.39 15.7
 -9 1 0 145.19 21
 11 -1 0 593.64 35.3
 11 -1 0 657.23 49.9
 11 -1 0 665.23 51.39
 -11 -1 0 648.94 51.39
 11 -1 0 625.64 36.8
 -11 1 0 673.43 49.6
 11 1 0 600.94 35.5
 11 1 0 618.84 36.4
 11 1 0 690.13 49.6
 11 1 0 627.24 43.3
 13 -1 0 1084.99 59.99
 13 -1 0 1170.08 76.89
 13 -1 0 1085.49 61.39
 13 -1 0 1060.69 76.99
 -13 1 0 1080.49 75.69
 13 1 0 1053.29 60.99
 13 1 0 1166.88 76.19
 13 1 0 1088.49 59.79
 13 1 0 1048.6 60.09
 15 -1 0 85.19 10.3
 15 -1 0 54.99 16
 15 -1 0 88.19 9.2
 15 -1 0 115.79 26.2
 15 -1 0 89.39 6.9
 15 1 0 101.99 7.8
 -15 1 0 100.59 8.9
 -15 1 0 66.49 19.2
 15 1 0 107.09 10.6
 15 1 0 105.39 9.6
 15 1 0 99.59 23
 17 -1 0 23.7 18.3
 -17 -1 0 5.7 4.2
 17 -1 0 8 3.2
 17 -1 0 22.2 10.4
 17 1 0 14 3.9
 17 1 0 16.2 16.8
 -17 1 0 7.8 5.1
 17 1 0 11.9 5.9
 -17 1 0 34.8 18.2
 17 1 0 16.7 9.2
 19 -1 0 38.2 4.6
 19 -1 0 28.9 11.1
 19 -1 0 43.5 8
 19 -1 0 20.2 20.7
 -19 -1 0 39 5.7
 -19 1 0 37.2 39.9
 -19 1 0 34.3 6.5
 19 1 0 22.2 19.9
 19 1 0 37.4 10
 19 1 0 43.4 7.7
 19 1 0 33.8 5.1
 21 -1 0 45.1 25.4
 21 -1 0 79.89 10.2
 21 -1 0 69.19 7.2
 21 -1 0 79.99 13.4
 -21 -1 0 81.69 7.9
 21 1 0 73.69 12.5
 21 1 0 77.09 28.8
 21 1 0 79.39 8.2
 -21 1 0 72.79 9.2
 21 1 0 97.19 10.8
 23 -1 0 47.4 6.9
 -23 -1 0 34.1 6.9
 23 -1 0 68.59 32
 23 -1 0 57.79 10
 23 -1 0 19.4 17.3
 23 1 0 51.89 23
 23 1 0 57.79 10.2
 -23 1 0 45.1 7.9
 23 1 0 36.3 24
 23 1 0 48.8 6.6
 25 -1 0 51.39 16.6
 25 -1 0 36.2 31.9
 25 -1 0 34.7 11.2
 -25 -1 0 25.7 7.4
 25 1 0 65.79 11.4
 25 1 0 36.5 29.7
 25 1 0 48.9 6.6
 -25 1 0 52.99 9
 25 1 0 54.99 17
 27 -1 0 35.4 11.5
 27 -1 0 13.1 17.5
 27 -1 0 4.2 27.1
 -27 1 0 34.6 8.8
 27 1 0 46.3 19
 27 1 0 24.6 7.4
 27 1 0 24.4 11.2
 27 1 0 6.4 33.1
 29 -1 0 15.8 17.9
 29 -1 0 57.29 37.9
 29 -1 0 5.2 10.9
 29 1 0 9.7 41.1
 29 1 0 -9.4 18.3
 29 1 0 -8.3 11.1
 31 -1 0 6.3 11.8
 31 -1 0 15.8 18.8
 31 -1 0 -1.1 85.49
 31 1 0 -22 72.39
 31 1 0 -5.7 11.9
 31 1 0 1.6 18.9
 33 -1 0 7.2 19.5
 33 -1 0 24.5 12.1
 33 1 0 13.1 18.7
 33 1 0 10.6 11.5
 35 -1 0 38.4 20.6
 35 -1 0 25.5 11.9
 35 1 0 30 20.1
 0 -2 0 4373.36 226.48
 0 -2 0 4022.1 217.98
 0 2 0 3463.35 217.48
 0 2 0 4206.78 225.58
 -2 -2 0 1263.57 73.09
 2 -2 0 1292.47 74.69
 -2 -2 0 1205.78 70.89
 2 -2 0 1395.16 82.49
 2 2 0 1191.38 70.89
 2 2 0 1323.97 78.19
 2 2 0 1366.56 78.39
 -2 2 0 1445.26 82.59
 -4 -2 0 2517.75 147.89
 4 -2 0 2659.53 149.59
 4 -2 0 3034.5 159.28
 4 -2 0 2481.15 144.99
 4 -2 0 2637.54 150.48
 4 2 0 2608.04 147.99
 4 2 0 2694.93 149.59
 -4 2 0 2791.42 157.28
 6 -2 0 8963.4 497.45
 6 -2 0 9470.05 506.65
 6 -2 0 8198.58 490.95
 -6 -2 0 8918.61 495.35
 6 2 0 8888.91 495.75
 6 2 0 9334.67 494.85
 -6 2 0 9999 506.55
 -8 -2 0 1478.05 85.29
 8 -2 0 1540.75 98.99
 8 -2 0 1431.06 90.89
 -8 2 0 1502.15 96.79
 8 2 0 1449.15 88.79
 8 2 0 1493.45 84.69
 10 -2 0 1207.88 70.19
 10 -2 0 1216.68 68.99
 10 -2 0 1390.06 82.79
 10 -2 0 1274.17 69.79
 10 -2 0 1177.78 113.39
 -10 2 0 1314.07 89.29
 10 2 0 1220.78 69.19
 10 2 0 1410.96 80.69
 10 2 0 1196.48 69.59
 12 -2 0 494.05 30
 12 -2 0 488.25 47
 12 -2 0 473.45 27.4
 12 -2 0 482.05 43.1
 12 2 0 468.85 27.6
 -12 2 0 445.86 27.7
 12 2 0 501.15 28.7
 12 2 0 527.45 41.8
 -12 2 0 476.45 44.4
 14 -2 0 348.77 38.4
 14 -2 0 330.47 20.1
 14 -2 0 337.67 38.3
 14 -2 0 310.77 23.3
 -14 2 0 351.56 39.2
 14 2 0 346.37 19.8
 14 2 0 326.17 20.3
 14 2 0 340.97 21.9
 -14 2 0 277.27 22.7
 14 2 0 334.97 36.3
 16 -2 0 24.6 9.4
 16 -2 0 17.8 15.7
 16 -2 0 27.9 5.9
 16 2 0 25.3 4.6
 -16 2 0 16.7 5.7
 16 2 0 13.7 16.8
 -16 2 0 40.5 19.2
 16 2 0 37.1 6.5
 16 2 0 30.3 8.7
 18 -2 0 -1.4 18.4
 -18 -2 0 0.6 3.8
 18 -2 0 -6.3 9.8
 18 -2 0 8.2 5.7
 18 -2 0 4.8 2.9
 18 2 0 -7.3 6.3
 18 2 0 1.9 16.8
 18 2 0 -2.3 3.9
 18 2 0 5.9 8
 -18 2 0 -3.2 5.3
 -20 -2 0 24 4.5
 20 -2 0 6.2 10.6
 20 -2 0 -1.1 19.8
 20 -2 0 3.2 7.1
 20 -2 0 5.5 3.3
 20 2 0 11.5 6.9
 20 2 0 10.4 19.3
 -20 2 0 3.1 6.3
 20 2 0 8.3 4.5
 20 2 0 -7.9 9.3
 22 -2 0 25.4 14
 22 -2 0 17.2 25.7
 -22 -2 0 7.2 5
 22 -2 0 11.4 8
 -22 2 0 2.4 6.7
 22 2 0 18.2 12.2
 22 2 0 1.6 7.5
 22 2 0 10.8 20.3
 22 2 0 10.3 4.9
 24 -2 0 115.19 19.5
 24 -2 0 101.59 13.3
 24 -2 0 31.1 29.9
 24 2 0 84.09 33.1
 24 2 0 98.19 17.8
 24 2 0 112.39 10.7
 24 2 0 114.49 13
 -24 2 0 100.29 11.4
 26 -2 0 49.9 18
 26 -2 0 36 11.3
 26 -2 0 0.9 33
 -26 2 0 31.1 13.8
 26 2 0 36.6 11
 26 2 0 30.9 17.1
 26 2 0 3.7 32.8
 26 2 0 43.8 9.3
 28 -2 0 11 11.3
 28 -2 0 56.89 35.2
 28 -2 0 -20.5 16.9
 28 2 0 -12.7 10.8
 -28 2 0 10.4 9.8
 28 2 0 0.2 17.2
 28 2 0 5.2 5.6
 28 2 0 7 59.29
 30 -2 0 15 11.4
 30 -2 0 3.8 18.8
 30 -2 0 37.6 40.8
 30 2 0 -2.9 17.9
 30 2 0 -0.3 11.2
 30 2 0 -71.69 49.5
 -30 2 0 14.3 10.2
 32 -2 0 15.5 11.9
 32 -2 0 31.4 21
 32 2 0 19.2 19.6
 32 2 0 -2.5 11.3
 34 -2 0 8 19.6
 34 -2 0 6.2 11.5
 34 2 0 24.4 18.7
 -1 -3 0 207.58 24.8
 -1 -3 0 211.28 14.5
 -1 -3 0 185.88 13.2
 1 -3 0 191.88 13.3
 1 -3 0 221.18 26.4
 1 3 0 154.38 26
 1 3 0 188.58 13.3
 -3 -3 0 411.56 25.4
 3 -3 0 422.36 31.6
 3 -3 0 473.15 42
 -3 -3 0 436.06 29.1
 3 3 0 480.85 36.8
 -3 3 0 461.95 41.1
 3 3 0 481.25 36.7
 5 -3 0 1211.18 81.49
 -5 -3 0 1059.29 61.59
 5 -3 0 1141.29 68.79
 5 -3 0 991.1 62.09
 5 3 0 1144.59 69.89
 5 3 0 1120.59 66.29
 5 3 0 1146.09 70.89
 -5 3 0 1184.68 79.89
 7 -3 0 830.92 48.9
 7 -3 0 912.71 69.39
 7 -3 0 834.22 57.09
 7 3 0 877.21 55.89
 7 3 0 867.41 55.09
 7 3 0 855.81 54.59
 -7 3 0 916.21 68.19
 9 -3 0 1791.82 117.69
 9 -3 0 1648.94 93.39
 9 -3 0 1705.43 94.59
 9 -3 0 1798.02 106.19
 9 -3 0 1717.63 94.69
 9 3 0 1626.24 93.69
 9 3 0 1733.23 98.59
 9 3 0 1831.52 102.79
 9 3 0 1603.44 93.69
 -9 3 0 1806.32 115.69
 11 -3 0 1554.14 94.89
 11 -3 0 1427.46 79.69
 11 -3 0 1479.75 104.39
 11 -3 0 1441.26 80.09
 11 -3 0 1390.16 78.49
 -11 3 0 1545.05 102.89
 11 3 0 1520.25 90.19
 11 3 0 1416.26 79.09
 11 3 0 1393.46 78.79
 -11 3 0 1307.57 78.79
 13 -3 0 493.25 50.69
 13 -3 0 531.65 32
 13 -3 0 498.55 29.5
 13 -3 0 528.65 46.6
 13 -3 0 502.55 28.6
 13 3 0 516.35 42.9
 13 3 0 498.55 29.9
 13 3 0 491.95 28.7
 -13 3 0 474.25 29
 -13 3 0 450.65 49.1
 15 -3 0 78.19 10.9
 15 -3 0 62.79 21.6
 15 -3 0 45 18.7
 15 -3 0 62.39 6.7
 15 3 0 66.69 7.6
 15 3 0 74.19 7.4
 -15 3 0 73.19 7.7
 15 3 0 61.39 19.5
 15 3 0 51.89 8.5
 -15 3 0 52.19 23.2
 17 -3 0 6 4.9
 17 -3 0 1 18.2
 -17 -3 0 0.5 3.5
 17 -3 0 10.3 10
 17 3 0 9.3 16.3
 17 3 0 3.8 4.4
 17 3 0 -12.5 5.3
 -17 3 0 -4.6 5.6
 17 3 0 0.5 7.6
 19 -3 0 98.99 9.4
 19 -3 0 69.69 13.5
 -19 -3 0 61.39 7.6
 19 -3 0 32 22.2
 -19 3 0 60.99 35.2
 19 3 0 64.29 8.7
 -19 3 0 73.89 8.9
 19 3 0 94.89 9.4
 19 3 0 82.19 26
 19 3 0 94.09 12.4
 21 -3 0 -10.3 12.2
 21 -3 0 13 25.6
 21 -3 0 4.4 7.1
 -21 3 0 -0.8 6.7
 21 3 0 0.7 21.5
 21 3 0 -0.5 4.7
 21 3 0 4.7 10
 21 3 0 -9.6 7.2
 23 -3 0 15 13.3
 23 -3 0 18.4 9.2
 23 -3 0 -6.8 25.7
 23 3 0 18.4 5.9
 23 3 0 38.2 26
 -23 3 0 5.4 8.2
 23 3 0 9.2 12.7
 23 3 0 11.3 8.9
 25 -3 0 -8.1 25.7
 25 -3 0 18.9 16.8
 25 -3 0 11 9.8
 -25 3 0 16.7 12.8
 25 3 0 18 15.2
 25 3 0 15.1 31.6
 25 3 0 12 9.4
 27 -3 0 26.2 46.4
 27 -3 0 -10.2 10.5
 27 -3 0 7.4 17.9
 -27 3 0 -1 10.4
 27 3 0 5.6 6.1
 27 3 0 63.79 38.9
 27 3 0 9.5 14.8
 27 3 0 -16.2 9.9
 29 -3 0 -11 18.8
 29 -3 0 19.8 12.3
 29 -3 0 -18.7 34.7
 29 3 0 11.4 18.6
 -29 3 0 7.5 10.8
 29 3 0 7.1 46.2
 29 3 0 -6.9 5.9
 29 3 0 -4 10.7
 31 -3 0 17.5 12.1
 31 -3 0 67.29 20.6
 31 -3 0 118.29 49.7
 -31 3 0 25.2 11
 31 3 0 -0.9 12.1
 31 3 0 10.1 18.7
 33 -3 0 13.8 19.9
 33 -3 0 4.1 11.4
 33 3 0 6 18.4
 35 -3 0 2.3 10.4
 35 -3 0 3.1 18.4
 35 3 0 26.3 18.2
 0 -4 0 458.95 28.8
 0 -4 0 467.35 32
 0 4 0 511.95 45.6
 2 -4 0 1381.66 79.99
 -2 -4 0 1333.77 74.59
 2 -4 0 1354.86 74.79
 -2 4 0 1383.86 102.89
 2 4 0 1280.87 74.59
 -4 -4 0 4.8 6.5
 -4 -4 0 7.3 3.9
 4 -4 0 6.3 6
 4 -4 0 6 9.8
 4 -4 0 2.6 13.4
 4 4 0 -1.3 10.5
 4 4 0 2.3 11.5
 -4 4 0 9.9 13.4
 6 -4 0 1246.58 88.49
 6 -4 0 1118.89 71.89
 -6 -4 0 1091.49 62.89
 6 -4 0 1083.49 64.29
 6 4 0 1184.78 68.89
 -6 4 0 1226.08 85.79
 6 4 0 1111.49 73.99
 8 -4 0 118.69 10.8
 -8 -4 0 74.09 9.9
 8 -4 0 64.19 14.6
 8 -4 0 66.69 21.6
 8 -4 0 76.99 10.1
 8 4 0 68.89 7.7
 8 4 0 96.49 16.4
 -8 4 0 93.79 7.8
 -8 4 0 77.09 22
 8 4 0 71.39 14.6
 8 4 0 88.59 15.2
 8 4 0 78.49 7.7
 10 -4 0 164.28 31.3
 10 -4 0 137.29 24.7
 10 -4 0 149.69 10.4
 10 -4 0 148.99 12.4
 10 -4 0 176.18 15.4
 10 4 0 144.69 11.8
 10 4 0 150.38 11.1
 10 4 0 154.48 17.3
 10 4 0 135.99 17.8
 -10 4 0 167.68 31.4
 10 4 0 167.28 21.9
 12 -4 0 523.85 46.6
 12 -4 0 512.55 32.4
 12 -4 0 524.45 29.3
 12 -4 0 528.85 30.9
 12 -4 0 502.25 54.79
 -12 4 0 479.75 30
 12 4 0 506.75 29.6
 12 4 0 483.95 29.3
 12 4 0 547.75 42.4
 -12 4 0 563.34 55.69
 12 4 0 499.75 30.2
 14 -4 0 39.6 5.6
 14 -4 0 42.1 10
 14 -4 0 39.3 6.6
 14 -4 0 15.1 13.6
 14 -4 0 36.4 15.8
 -14 4 0 48.1 7.1
 14 4 0 41.6 5.6
 14 4 0 33.2 22.2
 14 4 0 47.4 6.3
 14 4 0 50.79 8.1
 16 -4 0 122.99 13.9
 16 -4 0 76.79 22.2
 -16 -4 0 84.59 9.3
 16 -4 0 96.69 9.5
 16 4 0 94.89 24
 -16 4 0 94.19 10.8
 16 4 0 87.99 8.9
 16 4 0 106.69 11.1
 18 -4 0 87.79 26.7
 18 -4 0 103.59 13.8
 -18 -4 0 86.19 9.3
 18 -4 0 79.49 8.7
 -18 -4 0 77.09 7.2
 -18 4 0 87.19 9.6
 18 4 0 103.89 9.7
 18 4 0 111.59 26.4
 18 4 0 94.49 9.5
 18 4 0 95.59 11.8
 20 -4 0 77.79 15.2
 20 -4 0 46.8 8.1
 20 -4 0 65.59 31.3
 20 4 0 53.49 11.8
 20 4 0 58.09 7.2
 20 4 0 50.39 23.8
 20 4 0 64.59 9.3
 -20 4 0 48.2 8.9
 22 -4 0 20.5 8.7
 22 -4 0 -0.2 22.4
 22 -4 0 14.8 14.4
 22 4 0 25.8 6.3
 22 4 0 20.2 8.6
 -22 4 0 28.3 8.8
 22 4 0 20.6 11.7
 22 4 0 51.89 27.3
 24 -4 0 8.8 9.4
 24 -4 0 6.7 16.3
 24 -4 0 2.2 30
 24 4 0 14 12.8
 24 4 0 4.4 9.2
 -24 4 0 2.7 9.3
 24 4 0 31.9 27.8
 26 -4 0 14.1 17.2
 26 -4 0 3.2 10.1
 26 -4 0 9.1 33.3
 26 4 0 -2.3 6.4
 26 4 0 0.7 15.3
 26 4 0 7.2 9.9
 -26 4 0 -1.9 10.9
 26 4 0 55.59 34.9
 28 -4 0 56.39 21.4
 28 -4 0 14.9 34.2
 28 -4 0 36 12.5
 28 4 0 68.39 68.09
 28 4 0 30.4 7.6
 28 4 0 24.6 16.4
 28 4 0 35.6 12.1
 -28 4 0 37.4 12.8
 30 -4 0 14.6 40.7
 30 -4 0 29.4 22.2
 30 -4 0 88.89 17.9
 30 4 0 47.4 21.2
 30 4 0 70.19 17.8
 30 4 0 67.89 12
 32 -4 0 -0.6 18.3
 32 -4 0 7.6 11.7
 32 4 0 4.5 18.7
 -32 4 0 -9.5 10.8
 34 -4 0 2.6 11
 34 -4 0 -1.2 19.2
 34 4 0 -2 18.6
 1 -5 0 704.03 65.19
 -1 -5 0 761.32 43.8
 -1 -5 0 731.13 46.5
 1 -5 0 707.63 43.5
 1 -5 0 711.23 48.1
 1 5 0 811.52 65.69
 -1 5 0 728.63 65.39
 3 -5 0 1262.87 90.89
 3 -5 0 1078.79 64.89
 3 -5 0 1105.09 71.89
 -3 -5 0 1083.39 64.49
 -3 -5 0 1156.98 65.29
 3 5 0 1153.38 82.39
 3 5 0 1101.39 64.09
 -3 5 0 1245.68 88.89
 3 5 0 1192.78 82.99
 5 -5 0 137.89 13.6
 -5 -5 0 148.49 13.4
 5 -5 0 140.49 29.4
 5 5 0 157.88 25.8
 -5 5 0 132.09 11
 5 5 0 138.49 25.2
 5 5 0 140.59 10.9
 -5 5 0 167.38 32.1
 7 -5 0 631.24 38.5
 7 -5 0 683.63 39.4
 -7 -5 0 667.13 38.8
 7 -5 0 761.92 66.39
 7 -5 0 686.03 48.8
 7 5 0 636.74 37
 7 5 0 616.04 57.29
 7 5 0 645.94 36.6
 -7 5 0 612.34 37.2
 7 5 0 672.83 52.09
 -9 -5 0 80.79 8.9
 9 -5 0 86.09 11.3
 9 -5 0 122.19 12
 9 -5 0 74.79 18.2
 -9 -5 0 82.69 7.1
 9 -5 0 82.19 24.1
 -9 -5 0 81.79 10.8
 -9 5 0 93.09 9.6
 9 5 0 82.69 8.5
 9 5 0 77.19 16.3
 9 5 0 91.09 18.1
 -9 5 0 74.79 23.3
 9 5 0 99.39 16.4
 9 5 0 78.99 8.4
 11 -5 0 101.59 26.9
 11 -5 0 135.99 9.8
 11 -5 0 139.49 12.9
 11 -5 0 134.49 12.3
 -11 -5 0 136.79 12.9
 11 -5 0 109.99 21.5
 -11 -5 0 135.49 12.4
 11 5 0 128.59 10.5
 11 5 0 149.88 18.4
 11 5 0 108.79 17.2
 11 5 0 127.89 21.1
 11 5 0 109.79 11
 -11 5 0 143.09 31.4
 11 5 0 134.69 11.5
 -11 5 0 125.19 11.6
 -13 -5 0 154.08 13.2
 13 -5 0 197.88 30.7
 13 -5 0 169.88 17.9
 13 -5 0 167.48 11.6
 13 -5 0 112.09 28.6
 -13 5 0 152.48 13.3
 13 5 0 166.98 12
 13 5 0 164.18 13.5
 -13 5 0 126.69 32.6
 13 5 0 165.08 24.7
 -15 -5 0 312.87 21.7
 15 -5 0 338.27 20.6
 15 -5 0 338.07 22.2
 15 -5 0 290.07 47.9
 15 -5 0 372.26 42.2
 15 -5 0 360.06 25.9
 15 5 0 338.27 20.8
 15 5 0 362.46 36.2
 15 5 0 348.07 22.6
 -15 5 0 307.97 21.7
 15 5 0 338.87 20.9
 -15 5 0 269.77 53.19
 -17 -5 0 9 5
 -17 -5 0 7.8 2.6
 17 -5 0 -6.8 4.7
 17 -5 0 -13.8 10.5
 17 -5 0 -2.7 16.6
 17 5 0 7 6.2
 -17 5 0 9.2 6.9
 17 5 0 12.1 8.2
 17 5 0 -14.6 15.2
 17 5 0 -2.5 4.4
 19 -5 0 19 11.8
 -19 -5 0 11.2 5.8
 19 -5 0 3.8 5.9
 19 5 0 3.4 17
 19 5 0 -4.6 6.7
 -19 5 0 -4.7 7.3
 19 5 0 0.8 8.4
 19 5 0 -1.3 4.8
 21 -5 0 242.68 49.3
 21 -5 0 247.68 26.7
 21 -5 0 257.97 19
 21 5 0 218.18 23
 21 5 0 247.18 18.9
 21 5 0 242.08 17.4
 -21 5 0 273.37 20.4
 21 5 0 197.18 37.2
 23 -5 0 -1.9 8.5
 23 -5 0 -1.7 15.9
 23 -5 0 18.1 27.4
 23 5 0 3.4 11.2
 23 5 0 12.2 25.1
 23 5 0 -9.9 8.8
 -23 5 0 0.9 9.4
 25 -5 0 24.2 10.6
 25 -5 0 23.1 18.8
 25 -5 0 19.5 33.9
 -25 5 0 10.9 11.2
 25 5 0 59.09 32.7
 25 5 0 16.5 6.8
 25 5 0 16.8 13.6
 27 -5 0 1 10.8
 27 -5 0 28.8 34.7
 27 -5 0 3.4 18.3
 -27 5 0 3.4 11.7
 27 5 0 -1.7 9.8
 27 5 0 21 16.4
 27 5 0 13.1 7.4
 27 5 0 -10.7 41
 29 -5 0 31 20.2
 29 -5 0 -8.7 35.1
 29 -5 0 15.1 12.3
 29 5 0 30.5 8.1
 29 5 0 34.3 11.3
 29 5 0 1.3 18
 -29 5 0 15.6 13
 31 -5 0 -9.6 18.9
 31 -5 0 35 47.2
 31 -5 0 -10.1 11.1
 31 5 0 3.2 18.9
 31 5 0 -8 6.3
 -31 5 0 -18.3 11.6
 33 -5 0 -9.9 19.3
 33 -5 0 12.2 11.1
 33 5 0 -9.5 18.1
 0 -6 0 725.13 43.2
 0 -6 0 658.43 40.5
 0 -6 0 747.03 47.6
 0 6 0 795.82 66.59
 2 -6 0 773.32 48.1
 2 -6 0 817.02 45.7
 -2 -6 0 829.32 50.09
 -2 -6 0 786.22 47.9
 2 -6 0 805.42 54.79
 2 6 0 845.02 69.59
 -2 6 0 805.12 45.8
 2 6 0 825.32 67.59
 -2 6 0 896.91 73.29
 4 -6 0 1336.27 75.69
 -4 -6 0 1341.57 75.49
 -4 -6 0 1368.26 75.49
 4 -6 0 1357.56 73.59
 4 6 0 1380.26 95.79
 -4 6 0 1310.67 73.39
 4 6 0 1267.17 74.09
 4 6 0 1204.88 73.09
 4 6 0 1405.66 96.19
 -4 6 0 1459.95 103.79
 6 -6 0 1749.62 94.39
 -6 -6 0 1692.63 94.99
 6 -6 0 1744.03 95.69
 6 -6 0 1844.22 127.99
 6 -6 0 1682.23 93.39
 6 6 0 1643.04 93.19
 6 6 0 1708.53 113.69
 6 6 0 1579.34 92.59
 -6 6 0 1617.34 93.29
 6 6 0 1788.62 114.29
 -6 6 0 1798.22 124.79
 8 -6 0 636.34 49
 8 -6 0 707.33 41.9
 8 -6 0 574.94 35.8
 8 -6 0 631.94 37.9
 -8 -6 0 598.74 37.6
 8 6 0 592.34 35.2
 8 6 0 606.74 35.6
 8 6 0 631.14 52.59
 8 6 0 651.83 51.79
 -8 6 0 626.84 36.1
 -8 6 0 687.93 66.49
 10 -6 0 1180.28 64.79
 10 -6 0 1219.68 67.29
 10 -6 0 1276.87 82.19
 10 -6 0 1190.68 67.59
 10 -6 0 1219.48 102.59
 -10 -6 0 1153.58 66.99
 10 -6 0 1132.59 65.39
 -10 6 0 1218.58 100.19
 -10 6 0 1148.59 65.69
 10 6 0 1180.68 65.39
 10 6 0 1176.58 78.79
 10 6 0 1140.29 79.49
 10 6 0 1153.28 65.09
 12 -6 0 1519.95 86.89
 12 -6 0 1573.14 84.69
 -12 -6 0 1437.16 84.39
 12 -6 0 1637.64 87.29
 12 -6 0 1507.55 85.09
 12 -6 0 1485.75 122.79
 12 -6 0 1696.63 106.09
 12 6 0 1541.45 85.09
 12 6 0 1518.45 84.49
 -12 6 0 1546.25 121.69
 12 6 0 1529.85 94.49
 12 6 0 1468.15 94.09
 12 6 0 1623.54 96.59
 -12 6 0 1568.04 85.49
 12 6 0 1559.64 85.19
 14 -6 0 562.64 31.9
 -14 -6 0 509.95 33.9
 14 -6 0 558.84 34.2
 -14 -6 0 492.65 31.2
 14 -6 0 615.34 36.5
 14 -6 0 552.24 54.09
 14 -6 0 556.64 67.19
 14 6 0 556.64 32
 14 6 0 571.94 33.4
 -14 6 0 603.84 68.49
 14 6 0 553.44 32.3
 16 -6 0 20.2 6.6
 16 -6 0 27.7 5.9
 16 -6 0 22 19.6
 16 -6 0 48.8 12.4
 -16 -6 0 12.7 6.5
 -16 -6 0 18.8 5.9
 16 6 0 25.5 8
 16 6 0 31.9 6.1
 -16 6 0 26.9 7.8
 16 6 0 15.3 15.8
 16 6 0 35.1 7
 18 -6 0 72.79 15.2
 18 -6 0 66.49 9.1
 -18 -6 0 55.79 6.3
 18 -6 0 50.29 37
 18 -6 0 83.39 8.9
 18 6 0 93.59 11.6
 18 6 0 78.89 9.2
 -18 6 0 70.19 10.2
 18 6 0 65.79 21.7
 18 6 0 77.49 9.6
 20 -6 0 56.29 8.6
 20 -6 0 46.6 15.6
 20 -6 0 38.2 22.3
 20 6 0 59.09 9.3
 20 6 0 52.39 10.9
 20 6 0 45.9 7.7
 -20 6 0 53.19 10.3
 20 6 0 21.1 22.6
 22 -6 0 133.59 39.8
 22 -6 0 147.69 21.5
 22 -6 0 174.38 15.7
 22 6 0 146.09 17.3
 22 6 0 145.39 15.1
 22 6 0 131.99 16.6
 -22 6 0 169.18 18.4
 24 -6 0 6 9.1
 24 -6 0 25 31.7
 24 -6 0 2.1 17.4
 24 6 0 47.4 29.9
 24 6 0 2.4 6.2
 24 6 0 -10.6 13.1
 -24 6 0 0.2 10.9
 24 6 0 -3.8 8.6
 26 -6 0 14.6 17.3
 26 -6 0 27.6 36.9
 26 -6 0 7.5 10.3
 26 6 0 10.6 7.2
 26 6 0 -5.5 10
 26 6 0 11.5 15
 -26 6 0 4.5 11.8
 28 -6 0 -27.2 33.9
 28 -6 0 11.9 11.5
 28 -6 0 10 17.9
 28 6 0 1.4 16.7
 28 6 0 4.4 7.4
 -28 6 0 14.1 12.8
 30 -6 0 -10.2 11.7
 30 -6 0 1.8 19.2
 30 -6 0 36.9 46.7
 30 6 0 1.7 7.3
 30 6 0 24.2 18.5
 -30 6 0 23.6 12.5
 32 -6 0 11.3 11.5
 32 -6 0 -18 18.7
 32 6 0 9.8 6.8
 32 6 0 -1.8 17.5
 -32 6 0 6.7 11.9
 34 -6 0 14.1 15.1
 34 -6 0 -11.7 19.1
 34 6 0 18 19
 1 -7 0 1622.64 90.69
 -1 -7 0 1703.73 97.69
 -1 -7 0 1671.03 93.29
 1 -7 0 1739.63 93.59
 -1 7 0 1632.74 119.79
 1 7 0 1688.03 120.49
 1 7 0 1711.03 119.49
 -1 7 0 1489.95 90.29
 3 -7 0 1385.06 75.99
 -3 -7 0 1407.56 78.39
 -3 -7 0 1359.16 75.89
 3 -7 0 1451.55 78.79
 3 7 0 1287.57 75.29
 -3 7 0 1387.26 76.09
 3 7 0 1351.96 102.19
 -5 -7 0 1357.16 75.49
 5 -7 0 1420.56 78.59
 5 -7 0 1395.96 75.99
 -5 -7 0 1332.27 78.09
 5 -7 0 1562.24 115.89
 5 7 0 1274.67 75.39
 -5 7 0 1299.77 75.79
 5 7 0 1412.36 101.29
 5 7 0 1373.56 100.29
 -5 7 0 1415.56 108.89
 7 -7 0 1837.52 142.19
 -7 -7 0 1695.03 95.59
 -7 -7 0 1795.22 98.29
 7 -7 0 1877.21 110.49
 7 -7 0 1771.62 98.89
 7 -7 0 1774.42 96.19
 7 -7 0 1730.33 97.19
 7 7 0 1716.63 95.79
 7 7 0 1699.73 95.29
 -7 7 0 1715.03 96.09
 7 7 0 1740.13 118.29
 7 7 0 1683.03 118.19
 9 -7 0 3105.99 158.28
 -9 -7 0 2872.81 157.18
 9 -7 0 2923.61 201.28
 9 -7 0 2866.01 156.78
 9 -7 0 3117.19 174.18
 -9 -7 0 2854.31 158.68
 9 -7 0 2973.5 159.48
 -9 7 0 2928.61 197.78
 9 7 0 2804.92 156.58
 9 7 0 2760.52 176.18
 9 7 0 2723.93 156.18
 9 7 0 2696.73 175.68
 -9 7 0 2820.02 156.88
 11 -7 0 475.35 27.6
 -11 -7 0 475.65 30.9
 11 -7 0 495.95 46
 11 -7 0 536.95 32.4
 11 -7 0 460.55 28.7
 11 -7 0 463.35 63.09
 11 -7 0 485.35 31.4
 -11 7 0 463.45 63.79
 11 7 0 439.26 27.5
 11 7 0 487.75 43.2
 11 7 0 485.75 28.2
 11 7 0 420.36 42.1
 11 7 0 501.35 28.3
 -11 7 0 493.95 29.3
 13 -7 0 130.19 11.9
 13 -7 0 142.79 10.7
 13 -7 0 128.09 13.9
 -13 -7 0 128.89 14.3
 -13 -7 0 116.59 10.2
 13 -7 0 98.39 30.3
 13 -7 0 191.08 17
 13 -7 0 115.19 26.4
 13 7 0 101.39 21.1
 13 7 0 131.59 11.3
 13 7 0 135.89 10.9
 -13 7 0 111.49 34.4
 -13 7 0 143.29 13.6
 13 7 0 127.29 13.2
 13 7 0 128.99 21.4
 -15 -7 0 50.49 6.1
 15 -7 0 60.09 7.3
 15 -7 0 60.19 8
 15 -7 0 38.6 22.8
 15 -7 0 63.19 12
 -15 -7 0 65.59 9.7
 15 -7 0 52.79 9
 -15 7 0 60.79 9.2
 15 7 0 74.69 7.9
 15 7 0 61.49 7.3
 15 7 0 53.39 8.4
 17 -7 0 -14.6 5.3
 17 -7 0 -2.9 10.2
 17 -7 0 -0.5 5.3
 17 -7 0 12.6 28.7
 -17 -7 0 9.4 6.8
 -17 -7 0 -6.9 3.5
 -17 7 0 7 8
 17 7 0 2.9 7.7
 17 7 0 8.1 6.2
 17 7 0 -3.4 4.9
 -19 -7 0 -0.5 6.7
 19 -7 0 9.6 6.7
 -19 -7 0 15.8 3.9
 19 -7 0 24.4 22.5
 19 -7 0 11.7 6.4
 19 -7 0 8.4 11.8
 19 7 0 6.9 9.3
 19 7 0 5.5 7.2
 -19 7 0 12.6 9.3
 19 7 0 10.8 5.8
 21 -7 0 423.66 34.4
 21 -7 0 419.66 26.9
 21 -7 0 412.86 58.79
 21 7 0 393.56 36.2
 -21 7 0 409.06 29.6
 21 7 0 398.56 26.3
 23 -7 0 7.1 8.5
 23 -7 0 38.1 30.1
 23 -7 0 14.6 17.1
 23 7 0 7.9 6.9
 -23 7 0 0.2 10.8
 23 7 0 -3 8.5
 23 7 0 7.9 11.7
 25 -7 0 68.79 39.1
 25 -7 0 55.69 11.4
 25 -7 0 31.9 16.5
 25 7 0 50.49 14.7
 25 7 0 52.59 8.7
 25 7 0 61.69 17.1
 -25 7 0 60.69 14
 27 -7 0 186.28 20.5
 27 -7 0 125.09 23.3
 27 -7 0 132.29 46
 -27 7 0 238.58 22.6
 27 7 0 207.58 17
 27 7 0 172.08 22
 29 -7 0 9 19.6
 29 -7 0 85.19 52.39
 29 -7 0 -3 11.3
 29 7 0 17.9 17.7
 -29 7 0 16.9 13.2
 29 7 0 4 7.7
 31 -7 0 14.2 11.9
 31 -7 0 -2.8 19
 31 7 0 -3.2 16.1
 -31 7 0 8.3 12.5
 31 7 0 9.4 7.4
 33 -7 0 12.4 11.2
 33 -7 0 -19.5 18.6
 -33 7 0 -18 13.7
 33 7 0 19.2 17
 0 -8 0 2635.34 139.29
 0 -8 0 2629.84 136.19
 0 8 0 2359.56 135.89
 0 8 0 2347.17 135.29
 0 8 0 2470.25 169.58
 0 8 0 2534.05 184.78
 2 -8 0 1765.92 100.59
 2 -8 0 1856.51 97.69
 -2 -8 0 1898.71 100.69
 -2 -8 0 1804.42 97.49
 2 8 0 1760.32 129.49
 2 8 0 1681.73 96.69
 -2 8 0 1869.91 133.29
 -2 8 0 1618.64 97.09
 2 8 0 1746.93 127.89
 4 -8 0 3605.84 184.38
 -4 -8 0 3339.57 180.98
 4 -8 0 3447.95 181.38
 -4 -8 0 3416.76 183.88
 4 8 0 3245.88 212.38
 4 8 0 3276.07 214.18
 -4 8 0 3118.19 180.98
 4 8 0 3191.58 180.68
 6 -8 0 4081.59 213.48
 -6 -8 0 3965.6 212.98
 6 -8 0 4076.99 216.38
 6 -8 0 4110.99 262.57
 -6 -8 0 3894.01 215.78
 6 8 0 3818.52 212.88
 6 8 0 3743.53 240.58
 -6 8 0 3832.82 213.18
 -6 8 0 4085.79 255.97
 6 8 0 3853.21 242.88
 6 8 0 3775.82 212.38
 -8 -8 0 184.98 13.4
 8 -8 0 207.78 15.1
 8 -8 0 192.38 18.4
 -8 -8 0 167.58 17.7
 8 -8 0 230.18 50.89
 8 -8 0 190.88 27.1
 8 8 0 186.78 32.9
 -8 8 0 171.38 14.7
 8 8 0 180.88 12.6
 8 8 0 159.48 31.3
 8 8 0 162.28 12.4
 8 8 0 179.88 13
 10 -8 0 137.89 13.1
 10 -8 0 132.49 26.6
 10 -8 0 143.59 16.2
 10 -8 0 175.38 16.1
 -10 -8 0 151.88 16.4
 -10 -8 0 141.29 11.5
 10 8 0 135.29 10.8
 10 8 0 155.08 29.6
 10 8 0 129.59 26.4
 10 8 0 160.98 11.9
 -10 8 0 128.99 36.9
 12 -8 0 244.78 22.3
 12 -8 0 204.48 16.6
 12 -8 0 204.68 33.5
 -12 -8 0 217.18 19.6
 -12 -8 0 223.68 15.3
 12 -8 0 216.28 14.8
 12 -8 0 223.48 19.4
 12 8 0 221.28 16
 12 8 0 180.08 16.6
 -12 8 0 237.58 51.19
 -12 8 0 239.28 17.7
 12 8 0 223.98 15.6
 12 8 0 216.68 35.6
 12 8 0 243.28 31.7
 14 -8 0 89.69 25
 14 -8 0 104.09 10.7
 14 -8 0 100.79 13.8
 -14 -8 0 119.99 14.9
 14 -8 0 166.98 16.9
 14 -8 0 109.49 10.3
 -14 -8 0 99.99 10.3
 14 8 0 105.49 10.6
 14 8 0 120.89 11.4
 14 8 0 122.19 12.6
 -14 8 0 107.49 11.7
 16 -8 0 14.2 7.3
 16 -8 0 1 11.5
 -16 -8 0 21.9 8.5
 -16 -8 0 4.8 4.6
 16 -8 0 2.7 7
 16 -8 0 11.3 5.5
 16 8 0 21.9 7.9
 16 8 0 10.8 5.7
 16 8 0 12.2 6.3
 -16 8 0 17.2 8.8
 18 -8 0 102.09 11.4
 18 -8 0 75.99 15.2
 -18 -8 0 93.69 12.1
 -18 -8 0 68.69 8
 18 -8 0 93.69 11.7
 18 -8 0 103.39 34.2
 18 8 0 98.89 11.3
 18 8 0 115.69 10.2
 18 8 0 105.29 12.3
 -18 8 0 98.99 12.8
 20 -8 0 14.1 25.6
 20 -8 0 10.8 13.7
 20 -8 0 15.1 7
 -20 -8 0 28.7 5
 20 8 0 7.5 15.1
 20 8 0 13.8 7.7
 -20 8 0 14.2 12.9
 20 8 0 13.7 8.2
 22 -8 0 525.15 69.89
 22 -8 0 525.25 42.5
 22 -8 0 562.84 34.8
 22 8 0 544.55 33.9
 22 8 0 597.14 38
 22 8 0 489.25 33.4
 -22 8 0 624.94 37.8
 24 -8 0 305.47 33.5
 24 -8 0 308.57 24.3
 24 8 0 338.97 29.5
 -24 8 0 346.67 27.4
 24 8 0 299.17 22.2
 26 -8 0 33.8 11.6
 26 -8 0 16 18.2
 26 -8 0 25.7 37.4
 26 8 0 33.6 15.7
 -26 8 0 20 13.6
 26 8 0 24.5 8.3
 28 -8 0 22 18.8
 28 -8 0 54.99 37.5
 28 -8 0 20.5 12.5
 28 8 0 20.7 18.5
 28 8 0 36 13.8
 -28 8 0 41 18
 30 -8 0 31 21.1
 30 -8 0 49.1 13.2
 30 8 0 74.79 10.1
 -30 8 0 56.79 14.7
 30 8 0 32.3 17.8
 32 -8 0 40.3 20.8
 32 -8 0 35.2 12.2
 -32 8 0 19.3 15.2
 32 8 0 21.4 16.2
 32 8 0 33.6 8.2
 -1 -9 0 3050.29 154.48
 1 -9 0 2930.71 154.48
 -1 -9 0 2951.1 157.88
 1 -9 0 2942.91 157.98
 1 9 0 2742.23 192.58
 1 9 0 2835.52 192.28
 1 9 0 2788.02 153.48
 -1 9 0 2631.94 194.48
 1 9 0 2745.93 153.58
 -1 9 0 2770.62 192.38
 -1 9 0 2749.23 153.28
 -1 9 0 2729.63 153.78
 3 -9 0 2929.11 152.88
 3 -9 0 2999.7 156.28
 -3 -9 0 2880.41 155.98
 -3 -9 0 2940.81 152.58
 3 9 0 2582.74 151.48
 3 9 0 2743.43 188.58
 -3 9 0 2621.44 152.18
 3 9 0 2671.03 185.98
 3 9 0 2766.52 151.88
 5 -9 0 1032.2 55.19
 5 -9 0 984.6 58.39
 -5 -9 0 985.8 54.49
 -5 -9 0 1025.7 58.39
 5 9 0 964.4 53.89
 -5 9 0 923.61 54.39
 5 9 0 831.42 81.39
 5 9 0 921.91 83.39
 5 9 0 954.3 53.29
 -7 -9 0 264.57 22.6
 7 -9 0 270.07 32.4
 7 -9 0 270.47 18.9
 7 -9 0 271.07 22.8
 -7 -9 0 248.78 17.6
 7 9 0 208.98 43.8
 7 9 0 248.28 16.7
 -7 9 0 286.47 52.59
 7 9 0 248.98 42.6
 -7 9 0 247.98 18.3
 7 9 0 252.77 16.1
 9 -9 0 145.59 17.2
 -9 -9 0 132.69 17.1
 9 -9 0 193.28 33.9
 -9 -9 0 154.38 12.1
 9 -9 0 156.18 13.8
 -9 9 0 168.08 40.3
 9 9 0 136.19 11.3
 9 9 0 100.99 26.6
 9 9 0 138.49 11.5
 9 9 0 109.49 26.9
 11 -9 0 17.9 7.3
 11 -9 0 13 14.7
 -11 -9 0 16.2 5.8
 11 -9 0 3.9 4.5
 -11 -9 0 11.8 9.1
 11 -9 0 18 8.9
 -11 9 0 0 33.6
 11 9 0 8.3 5.3
 11 9 0 15.3 5.5
 11 9 0 9.2 5.3
 -11 9 0 3.9 7.5
 11 9 0 16.1 19.4
 -13 -9 0 25.8 6.3
 -13 -9 0 31.3 9.9
 13 -9 0 13.8 10.4
 13 -9 0 26.1 9.1
 13 -9 0 8.1 14.6
 13 -9 0 22.7 7.5
 13 -9 0 33.1 6.2
 13 9 0 18.2 16.8
 13 9 0 20.7 5.5
 -13 9 0 21.1 8.3
 13 9 0 21.9 5.7
 13 9 0 21.6 6.9
 15 -9 0 -4.1 5.2
 -15 -9 0 1 8.4
 15 -9 0 -26.4 13
 15 -9 0 -1.1 10.1
 15 -9 0 6.1 7.7
 15 -9 0 -0.1 6.6
 -15 -9 0 10.4 5.7
 -15 9 0 1.9 8.2
 15 9 0 6.9 5.5
 15 9 0 7.6 5.5
 15 9 0 -3.6 7
 17 -9 0 13.7 20.5
 -17 -9 0 22.6 9.7
 17 -9 0 31.1 10.3
 17 -9 0 35 14
 -17 -9 0 34.4 6.2
 17 -9 0 42.8 6.8
 -17 9 0 16.7 8.9
 17 9 0 45.3 9.8
 17 9 0 28.8 6.8
 17 9 0 28.9 6.4
 19 -9 0 191.58 17.3
 19 -9 0 206.88 15.7
 -19 -9 0 146.29 12.6
 19 -9 0 215.88 49
 -19 -9 0 130.89 17.1
 19 -9 0 128.29 18.8
 19 9 0 176.88 19.7
 19 9 0 193.38 15.1
 19 9 0 144.89 14.6
 21 -9 0 542.15 68.59
 21 -9 0 548.65 33.7
 21 9 0 541.85 36.3
 -21 9 0 542.25 36.7
 21 9 0 506.35 33.1
 23 -9 0 51.09 10.6
 23 -9 0 55.79 18.6
 23 -9 0 40.9 33.3
 23 9 0 30.1 7.5
 -23 9 0 24 12.7
 23 9 0 15.7 13.2
 25 -9 0 123.59 22.6
 25 -9 0 121.29 43.7
 25 -9 0 128.29 15.3
 25 9 0 163.58 19.4
 25 9 0 160.88 15.3
 -25 9 0 162.18 18.2
 27 -9 0 290.27 30.8
 27 -9 0 178.98 49.7
 27 9 0 223.08 28.6
 27 9 0 277.07 23.6
 29 -9 0 39.5 21.6
 29 -9 0 76.09 68.79
 29 -9 0 77.19 13.5
 29 9 0 25.2 16.7
 -29 9 0 44.5 14.7
 29 9 0 56.49 10.1
 31 -9 0 23.9 11.8
 31 9 0 17.3 16.5
 31 9 0 23.8 8.2
 -31 9 0 24.7 12.9
 0 -10 0 1776.42 92.49
 0 -10 0 1705.73 96.39
 0 10 0 1619.74 91.49
 0 10 0 1571.94 90.89
 0 10 0 1655.03 131.49
 -2 -10 0 1149.58 61.09
 2 -10 0 1147.79 61.69
 -2 -10 0 1112.39 65.29
 2 -10 0 1165.38 65.29
 -2 10 0 1006.7 60.19
 2 10 0 1052.69 59.69
 -2 10 0 1088.09 59.19
 -2 10 0 965.6 96.19
 2 10 0 996.1 59.59
 2 10 0 1062.89 95.39
 -2 10 0 1077.39 103.69
 2 10 0 1076.19 98.29
 -4 -10 0 207.58 15.6
 -4 -10 0 205.08 20.3
 4 -10 0 192.88 19.9
 -4 10 0 160.68 14.4
 4 10 0 169.98 12.5
 4 10 0 165.18 11.6
 4 10 0 144.59 39.2
 -4 10 0 306.77 63.69
 -4 10 0 124.79 33.5
 6 -10 0 95.39 21.8
 -6 -10 0 103.09 11.9
 -6 -10 0 107.99 13.9
 6 -10 0 134.69 17.3
 6 -10 0 117.79 13
 6 10 0 65.89 26.2
 -6 10 0 64.39 29.8
 6 10 0 105.79 9.1
 -6 10 0 116.39 12
 6 10 0 96.09 9.4
 6 10 0 71.29 26.5
 8 -10 0 2.4 8.8
 8 -10 0 11.2 14.6
 8 -10 0 0.2 6.8
 -8 -10 0 -1.9 8
 -8 -10 0 3.2 6.1
 8 10 0 21.5 20.5
 -8 10 0 -4.1 7
 -8 10 0 104.09 53.09
 10 -10 0 18.1 17
 10 -10 0 19.2 10.2
 -10 -10 0 33.8 10.1
 10 -10 0 31.6 8.4
 10 10 0 19.1 5.7
 -10 10 0 -7.5 45.7
 -10 10 0 32.8 8.8
 10 10 0 24 5.8
 10 10 0 20 21.1
 -12 -10 0 3.6 9
 -12 -10 0 5.7 6.2
 12 -10 0 6 7.8
 12 -10 0 4.3 4.5
 12 -10 0 -16.3 11.9
 12 -10 0 2.8 9.8
 12 10 0 -0.6 5.2
 -12 10 0 -4.9 7.6
 12 10 0 -0.8 6
 12 10 0 -20.2 22.4
 -12 10 0 19.6 73.29
 14 -10 0 113.99 11.5
 14 -10 0 116.59 12.4
 -14 -10 0 120.59 16.2
 14 -10 0 107.29 33.8
 -14 -10 0 100.99 11.9
 14 -10 0 119.09 16.5
 -14 10 0 122.09 13.9
 14 10 0 118.19 13.6
 14 10 0 113.39 11.9
 16 -10 0 118.89 11.9
 16 -10 0 109.89 18
 -16 -10 0 111.19 17.1
 16 -10 0 122.19 15.2
 16 -10 0 66.09 27
 -16 -10 0 113.39 11.9
 16 10 0 104.69 12
 16 10 0 134.09 13.2
 16 10 0 106.09 10.6
 -16 10 0 135.39 14.6
 18 -10 0 166.18 17.7
 18 -10 0 153.48 38.9
 -18 -10 0 125.09 13
 -18 -10 0 138.29 19.6
 18 -10 0 155.58 14.3
 18 -10 0 162.88 20.9
 18 10 0 172.28 14.7
 18 10 0 140.39 18.6
 -18 10 0 168.58 17.3
 -20 -10 0 73.59 8.7
 20 -10 0 77.79 17.5
 20 -10 0 97.49 13
 20 -10 0 95.39 10.8
 20 -10 0 87.89 40
 20 10 0 106.59 14
 -20 10 0 107.99 14.4
 20 10 0 111.09 13.2
 22 -10 0 305.77 22.8
 22 -10 0 311.47 33.3
 22 10 0 291.77 26.6
 -22 10 0 306.77 27.5
 22 10 0 297.47 22.1
 24 -10 0 156.48 17.7
 24 -10 0 153.08 24.1
 24 -10 0 77.09 37.3
 24 10 0 120.89 17.8
 24 10 0 179.68 15.7
 -24 10 0 176.48 19.5
 26 -10 0 68.89 14.5
 26 -10 0 108.29 43.3
 26 10 0 71.49 17.2
 26 10 0 87.39 11.8
 -26 10 0 87.09 19.2
 28 -10 0 121.99 16.1
 28 -10 0 202.28 57.69
 28 10 0 146.19 15.5
 -28 10 0 132.89 18.4
 28 10 0 150.68 20
 30 -10 0 41.3 11.9
 30 10 0 41 9
 30 10 0 21.1 16.2
 -30 10 0 38.2 14.1
 -1 -11 0 35.7 10.4
 1 -11 0 27 10.2
 -1 -11 0 50.29 9.3
 1 -11 0 57.49 9.7
 -1 11 0 43.2 5.4
 1 11 0 50.59 24.3
 1 11 0 32.6 25
 1 11 0 40.3 5
 -1 11 0 58.89 32.3
 1 11 0 46.7 6.6
 -1 11 0 35.7 7
 -1 11 0 49.6 33.6
 -3 -11 0 13.8 7.4
 -3 -11 0 17 10.6
 3 -11 0 17 8.6
 3 -11 0 20.9 10.4
 3 11 0 18.9 4.2
 -3 11 0 38.3 33.2
 3 11 0 9.6 22.8
 -3 11 0 22.9 7
 3 11 0 37 23.7
 3 11 0 21.8 4.9
 -3 11 0 53.39 27.9
 -3 11 0 19.8 3.2
 5 -11 0 5.6 9.2
 5 -11 0 0 7.3
 -5 -11 0 -4.5 6.8
 -5 -11 0 2.3 8.9
 5 11 0 0.2 4.1
 -5 11 0 -3.4 6.5
 5 11 0 0.4 4.1
 -5 11 0 -37.3 21.8
 -5 11 0 10.7 30.1
 5 11 0 20.6 24
 5 11 0 -2.3 3
 -7 -11 0 51.09 12.7
 7 -11 0 25.6 8.9
 -7 -11 0 23.7 7.4
 7 -11 0 14.6 14.3
 7 11 0 33 5.7
 7 11 0 35 6.3
 -7 11 0 29.9 8.3
 -7 11 0 64.69 33.1
 7 11 0 43.8 28.4
 -7 11 0 -39 34.2
 -9 -11 0 78.29 17.7
 9 -11 0 39.4 16.9
 9 -11 0 72.29 13.5
 9 -11 0 68.29 10.7
 -9 -11 0 68.19 9.4
 9 11 0 69.29 8.4
 9 11 0 58.99 31.4
 -9 11 0 63.39 10.3
 9 11 0 60.89 7.6
 -9 11 0 55.39 42.6
 -9 11 0 0.5 43.1
 11 -11 0 42.3 21.3
 -11 -11 0 43.1 8.5
 -11 -11 0 46.6 12.6
 11 -11 0 49.8 10.4
 11 -11 0 40.7 6.5
 11 -11 0 41.1 11.8
 11 11 0 41.2 7.3
 11 11 0 43.5 32.4
 11 11 0 48.2 7.7
 -11 11 0 38.2 9.5
 -13 -11 0 -4.1 6.8
 13 -11 0 -4.7 18.7
 -13 -11 0 -1 9.5
 13 -11 0 10.6 9.5
 13 -11 0 -2.3 8.5
 13 -11 0 2.7 5
 13 11 0 5.7 5.6
 -13 11 0 -3.7 9.1
 13 11 0 6.2 7.1
 -15 -11 0 17.7 10.4
 15 -11 0 36.1 7.2
 15 -11 0 17.5 8.8
 -15 -11 0 23.5 7.9
 15 -11 0 26.1 10.5
 15 -11 0 23.5 21.7
 -15 11 0 9.6 10.8
 15 11 0 29.6 9.1
 15 11 0 19 6.5
 17 -11 0 147.09 40.8
 -17 -11 0 82.79 10.9
 17 -11 0 87.09 12
 17 -11 0 101.89 14.8
 -17 -11 0 111.89 15.8
 17 -11 0 119.09 12.6
 -17 11 0 107.39 14.9
 17 11 0 98.79 17
 17 11 0 111.59 12.6
 19 -11 0 248.28 18.8
 19 -11 0 214.68 47
 -19 -11 0 227.78 17.4
 -19 -11 0 178.68 21.9
 19 -11 0 245.88 22.2
 19 11 0 244.78 22.9
 19 11 0 254.37 18.7
 -19 11 0 258.17 23.6
 21 -11 0 133.29 18.4
 -21 -11 0 154.98 14.1
 21 -11 0 144.09 47.5
 21 -11 0 199.68 17.1
 21 11 0 133.09 16.8
 21 11 0 178.98 16.4
 -21 11 0 180.48 19
 23 -11 0 94.29 39.7
 23 -11 0 41.3 10.5
 23 11 0 50.29 9.7
 23 11 0 42.1 13.8
 -23 11 0 89.19 15.8
 25 -11 0 119.79 18.6
 25 -11 0 113.49 39.5
 25 11 0 138.69 20.1
 -25 11 0 83.59 21.8
 25 11 0 105.59 13.9
 27 -11 0 -12.8 37.7
 27 -11 0 3 10.9
 27 11 0 -2.7 14.2
 27 11 0 9.3 8.1
 -27 11 0 5.3 13.7
 29 -11 0 16.7 10.9
 29 11 0 2.5 14.6
 29 11 0 9 7.9
 -29 11 0 -9 12.7
 31 11 0 55.09 10.4
 -31 11 0 47.8 14.4
 0 -12 0 399.56 31.1
 0 -12 0 394.26 26
 0 12 0 368.46 74.89
 0 12 0 369.46 22.2
 0 12 0 356.36 24.5
 2 -12 0 290.57 21.6
 -2 -12 0 302.47 21.2
 2 -12 0 266.27 25.9
 -2 -12 0 299.67 26.4
 2 12 0 275.67 17.8
 2 12 0 250.47 17.7
 -2 12 0 274.27 19.4
 -2 12 0 269.27 56.89
 -2 12 0 262.67 16.4
 -2 12 0 261.87 57.39
 2 12 0 311.37 58.59
 -4 -12 0 181.78 21.8
 4 -12 0 184.28 22
 -4 -12 0 174.18 16.4
 4 -12 0 197.48 17.5
 -4 12 0 170.28 10.6
 4 12 0 162.58 12.5
 -4 12 0 176.18 44.6
 -4 12 0 188.38 15.5
 4 12 0 157.68 11.7
 6 -12 0 205.68 19.2
 -6 -12 0 232.18 18
 -6 -12 0 218.88 23.5
 6 -12 0 199.68 23.6
 6 -12 0 225.28 32
 -6 12 0 239.78 53.29
 6 12 0 218.78 15.1
 6 12 0 215.88 15.2
 -6 12 0 163.78 76.89
 6 12 0 172.18 46
 -6 12 0 216.18 17.7
 8 -12 0 100.49 23.7
 8 -12 0 103.79 12.7
 -8 -12 0 123.89 18.4
 -8 -12 0 129.19 12.8
 8 -12 0 139.29 19.4
 -8 12 0 100.39 11.9
 -8 12 0 188.88 66.29
 8 12 0 106.39 10.9
 -8 12 0 0.9 46.4
 8 12 0 113.89 11.1
 10 -12 0 61.19 11.4
 10 -12 0 58.69 24.3
 -10 -12 0 51.99 13.6
 10 -12 0 36.3 12.9
 10 -12 0 51.19 6.4
 -10 -12 0 54.39 10
 10 12 0 63.79 8.2
 -10 12 0 49.6 10.4
 10 12 0 49 7.5
 12 -12 0 21.5 17.3
 -12 -12 0 42 13.1
 12 -12 0 45.7 7.5
 -12 -12 0 26.3 8.8
 12 -12 0 26.7 10.4
 12 -12 0 28.3 12.4
 12 12 0 31.4 7
 -12 12 0 23.8 9.8
 12 12 0 31.8 7.6
 -14 -12 0 28.3 12.1
 14 -12 0 48.2 28.6
 14 -12 0 18.8 11.3
 -14 -12 0 12.5 8.4
 14 -12 0 11.2 9.8
 -14 12 0 39.4 11.6
 14 12 0 31.9 7.5
 14 12 0 24.7 8.4
 -16 -12 0 34.8 9.1
 16 -12 0 52.19 13
 16 -12 0 42.1 8.2
 -16 -12 0 34.8 12.4
 16 -12 0 19.4 21.9
 -16 12 0 50.89 12.4
 16 12 0 51.49 10.7
 16 12 0 36.4 7.6
 -18 -12 0 52.19 12.6
 18 -12 0 63.59 13.3
 18 -12 0 50.29 36.1
 18 -12 0 46.2 8.9
 18 12 0 70.79 11.7
 -18 12 0 31.4 11.9
 18 12 0 56.79 9.6
 20 -12 0 57.59 10.2
 20 -12 0 54.89 12.9
 -20 -12 0 42.6 8.1
 20 -12 0 87.79 37.3
 20 12 0 41.4 11.8
 20 12 0 59.19 10.1
 -20 12 0 44 13.1
 22 -12 0 50.69 37.3
 22 -12 0 39.3 9.6
 22 12 0 33.3 8.3
 22 12 0 58.29 13.5
 -22 12 0 39.4 14.5
 24 -12 0 21.4 27.8
 24 12 0 22.9 9.8
 24 12 0 14.1 16.8
 26 -12 0 -1.8 10.4
 26 -12 0 12.4 44
 26 12 0 13.9 13.1
 -26 12 0 8.6 13.4
 26 12 0 6.3 7.9
 28 -12 0 17.2 10.8
 28 12 0 8.7 7.7
 -28 12 0 10.6 13.3
 28 12 0 16 14.1
 30 -12 0 7.1 10.7
 -30 12 0 8.5 17.7
 30 12 0 2.6 13.7
 1 -13 0 840.62 46.7
 1 -13 0 814.22 52.29
 -1 -13 0 782.52 46.3
 -1 -13 0 798.02 51.89
 -1 13 0 597.44 104.99
 1 13 0 715.43 43.9
 -1 13 0 739.43 44.5
 1 13 0 780.82 43.3
 -1 13 0 754.32 42.9
 3 -13 0 717.73 48.8
 -3 -13 0 721.93 42.8
 -3 -13 0 709.63 48.2
 3 -13 0 722.43 43.2
 -3 13 0 774.32 108.09
 3 13 0 712.63 40
 -3 13 0 708.73 41.5
 3 13 0 637.14 39.6
 -3 13 0 667.23 38.8
 5 -13 0 350.56 40.8
 5 -13 0 365.66 32.1
 5 -13 0 404.46 27.1
 -5 -13 0 367.66 26
 -5 -13 0 390.56 31.9
 5 13 0 370.86 22.9
 -5 13 0 354.46 24.9
 5 13 0 349.47 22.7
 7 -13 0 153.78 17.7
 7 -13 0 151.28 37.2
 -7 -13 0 141.89 15.8
 -7 -13 0 114.99 17.3
 7 -13 0 141.69 20.5
 -7 13 0 135.79 13.9
 -7 13 0 30.5 63.69
 7 13 0 127.19 11.8
 -7 13 0 50.89 97.49
 7 13 0 139.39 11.9
 9 -13 0 85.79 8.8
 9 -13 0 49.9 20.5
 9 -13 0 78.09 12.4
 -9 -13 0 56.69 14.3
 -9 -13 0 81.19 11.7
 9 -13 0 93.99 17.3
 -9 13 0 71.79 11.8
 9 13 0 60.99 8.5
 9 13 0 80.89 9.2
 -11 -13 0 116.99 18.7
 11 -13 0 83.99 26.5
 -11 -13 0 107.69 12.7
 11 -13 0 112.79 14.4
 11 -13 0 113.39 18.4
 11 -13 0 104.69 10.9
 11 13 0 75.29 9.9
 11 13 0 104.09 11.6
 -11 13 0 120.09 22.4
 -13 -13 0 102.49 12.9
 13 -13 0 102.99 17.2
 13 -13 0 89.49 9.6
 13 -13 0 125.89 36.7
 13 -13 0 91.49 13.7
 -13 -13 0 60.69 15.3
 -13 13 0 100.29 14.2
 13 13 0 88.89 10.8
 13 13 0 91.29 11.6
 15 -13 0 99.79 36.4
 -15 -13 0 73.79 15.5
 15 -13 0 76.49 9.3
 15 -13 0 50.29 11.9
 15 -13 0 66.89 15.6
 -15 13 0 84.89 13.6
 15 13 0 87.69 11.8
 15 13 0 84.59 10.4
 17 -13 0 -1.4 10.3
 17 -13 0 10.9 23.7
 17 -13 0 0.5 7.1
 -17 -13 0 -10.6 10.7
 17 -13 0 -10.8 9.3
 -17 -13 0 14.8 8.8
 -17 13 0 3.7 11.7
 17 13 0 8.1 9.7
 17 13 0 2.4 6.7
 19 -13 0 -1.3 7.7
 -19 -13 0 30.9 14.1
 19 -13 0 -30.8 25.6
 -19 -13 0 6.1 6.9
 19 13 0 -15.3 9.8
 -19 13 0 -1.7 11.6
 19 13 0 6.2 7.2
 21 -13 0 66.49 13.1
 21 -13 0 16.7 27.3
 21 -13 0 23.9 9.3
 -21 -13 0 43.8 8.3
 -21 13 0 16.5 14.3
 21 13 0 18.8 7.7
 21 13 0 22.7 12.1
 23 -13 0 40.8 31.7
 23 -13 0 9.4 10.2
 -23 13 0 -2.7 13.7
 23 13 0 -1.1 17.4
 23 13 0 4 9.8
 25 -13 0 10.9 10.5
 25 -13 0 -46.8 27.2
 25 13 0 18.7 13.3
 25 13 0 9.4 8
 -25 13 0 11.1 13.5
 27 -13 0 1.7 10.1
 27 13 0 3.4 7.7
 27 13 0 16.8 13.7
 -27 13 0 5.8 13.1
 29 -13 0 13.1 10.2
 29 13 0 -4.2 13
 -29 13 0 25.5 18.2
 29 13 0 7.7 9.7
 0 -14 0 881.81 51.89
 0 -14 0 907.61 58.19
 0 14 0 842.82 48
 0 14 0 816.82 49.3
 2 -14 0 734.53 44.9
 2 -14 0 673.73 59.39
 -2 -14 0 758.92 50.89
 2 -14 0 732.63 50.79
 -2 -14 0 716.83 44.6
 -2 14 0 702.23 40.3
 -2 14 0 714.13 42.4
 2 14 0 683.43 41.2
 2 14 0 762.52 41.1
 4 -14 0 390.06 48.2
 -4 -14 0 451.95 30.3
 4 -14 0 449.26 30.9
 4 -14 0 428.86 36.6
 -4 -14 0 490.15 36.5
 4 14 0 414.26 26.3
 4 14 0 462.25 26.3
 4 14 0 407.06 25.4
 -4 14 0 410.46 28.4
 6 -14 0 556.84 40
 -6 -14 0 459.45 38
 6 -14 0 533.45 33.9
 -6 -14 0 477.45 32.8
 6 -14 0 403.46 48.5
 -6 14 0 490.55 31.7
 6 14 0 454.95 29.3
 6 14 0 505.45 29.4
 -8 -14 0 186.08 24.6
 8 -14 0 180.88 19.7
 -8 -14 0 173.28 18.1
 8 -14 0 124.19 30.8
 8 -14 0 183.88 24.6
 8 14 0 145.59 14.1
 -8 14 0 170.98 17.7
 8 14 0 171.38 13.7
 10 -14 0 194.68 18.2
 10 -14 0 155.08 34.2
 10 -14 0 161.98 26
 -10 -14 0 139.59 21
 10 -14 0 146.29 20.9
 -10 14 0 173.38 18.5
 10 14 0 141.09 13.5
 10 14 0 122.69 14.5
 12 -14 0 26.6 13.9
 -12 -14 0 15.2 12.7
 12 -14 0 3.5 20.7
 -12 -14 0 29.2 10.2
 12 -14 0 23.4 11.5
 12 -14 0 22.3 7.2
 -12 14 0 28.5 11
 12 14 0 28.4 7.4
 12 14 0 27.2 8.1
 14 -14 0 23.4 7.4
 -14 -14 0 35.4 10.7
 14 -14 0 -12.8 22.9
 -14 -14 0 19.3 11.7
 14 -14 0 -3.5 10.9
 14 -14 0 22.2 11.2
 14 14 0 22.5 6.8
 14 14 0 23.1 9.1
 -14 14 0 14.2 11.1
 16 -14 0 -4.1 6.8
 -16 -14 0 7.7 9.2
 -16 -14 0 1.2 12.1
 16 -14 0 5.8 17
 16 -14 0 3 10.1
 16 -14 0 2.8 41.6
 16 14 0 -0.9 6.6
 -16 14 0 4.7 11.3
 16 14 0 -4.3 9.1
 18 -14 0 20.7 8.4
 18 -14 0 13.9 12
 -18 -14 0 19.1 9.5
 -18 -14 0 5.9 13.7
 18 -14 0 5.5 29.4
 18 14 0 21.9 8.4
 18 14 0 21.2 11
 -18 14 0 17.5 13.1
 20 -14 0 56.69 10.3
 20 -14 0 62.99 14.4
 20 -14 0 45.1 34.8
 -20 -14 0 68.59 10.8
 20 14 0 75.19 10.6
 -20 14 0 76.09 15.6
 20 14 0 80.69 14.1
 22 -14 0 185.28 17.7
 22 -14 0 99.09 38.1
 22 14 0 179.88 16.5
 22 14 0 184.68 20.8
 -22 14 0 169.88 19.2
 24 -14 0 39.2 10.8
 24 14 0 41.9 9.2
 -24 14 0 62.29 14.4
 24 14 0 49.8 13.4
 26 -14 0 39 11.2
 -26 14 0 11.9 13
 26 14 0 13.7 12.9
 26 14 0 18.9 8
 1 -15 0 160.68 34.6
 1 -15 0 215.98 26.9
 -1 -15 0 204.48 26.7
 -1 -15 0 212.28 20.9
 1 -15 0 224.28 21.3
 -1 15 0 175.08 15.9
 1 15 0 183.68 13.1
 1 15 0 188.78 14.9
 -1 15 0 190.98 12.5
 3 -15 0 826.52 71.79
 3 -15 0 973.1 55.09
 -3 -15 0 931.21 54.69
 -3 -15 0 869.41 60.59
 3 -15 0 943.51 61.59
 -3 15 0 908.01 52.29
 3 15 0 915.21 50.69
 3 15 0 859.41 50.29
 3 15 0 841.62 50.79
 -5 -15 0 857.01 51.39
 5 -15 0 875.71 58.69
 5 -15 0 867.11 52.09
 5 -15 0 774.12 70.99
 -5 -15 0 835.92 57.69
 5 15 0 854.71 47.9
 -5 15 0 826.62 49.9
 5 15 0 792.42 47.9
 7 -15 0 191.38 39.1
 7 -15 0 237.68 28.3
 -7 -15 0 210.18 21
 -7 -15 0 192.98 26.2
 7 -15 0 198.68 21.5
 -7 15 0 200.48 19.9
 7 15 0 169.98 15.6
 7 15 0 183.08 18.2
 9 -15 0 55.99 7.9
 -9 -15 0 44.1 11.5
 -9 -15 0 32.7 15.2
 9 -15 0 25.3 19.7
 9 -15 0 54.69 13.6
 9 -15 0 48.3 16.7
 -9 15 0 42.5 12.1
 9 15 0 60.59 8.4
 9 15 0 36.3 8.4
 -11 -15 0 17.5 10.5
 -11 -15 0 30 14
 11 -15 0 12.5 13.8
 11 -15 0 11.8 6.6
 11 -15 0 28.8 12.2
 -11 15 0 18.9 11.9
 11 15 0 26.8 7.3
 11 15 0 14.9 8
 13 -15 0 12.8 11.9
 13 -15 0 4.5 6.1
 13 -15 0 34.1 26.5
 -13 -15 0 -0.4 10.1
 -13 -15 0 15.7 14
 -13 15 0 11.1 12
 13 15 0 9.4 8.4
 13 15 0 2 6.3
 15 -15 0 5.7 6.6
 15 -15 0 8.6 11
 -15 -15 0 2.9 12.6
 15 -15 0 -14.5 22.7
 15 -15 0 15.6 12.8
 -15 -15 0 25.6 10.5
 15 15 0 4.3 7.2
 15 15 0 -10.5 8.6
 -15 15 0 1.3 11.6
 17 -15 0 41.6 8.8
 17 -15 0 86.89 16.7
 17 -15 0 56.49 12.7
 17 -15 0 75.99 34.9
 -17 -15 0 78.59 12.5
 -17 -15 0 24.6 14.4
 17 15 0 54.69 11.6
 17 15 0 76.29 11.1
 -17 15 0 70.39 14.1
 19 -15 0 95.59 11.8
 19 -15 0 97.59 16.7
 19 -15 0 96.09 35.8
 -19 -15 0 92.49 12.8
 19 15 0 85.79 11.2
 19 15 0 105.89 14.3
 -19 15 0 103.39 17.5
 -21 -15 0 426.06 29.6
 21 -15 0 462.05 30.2
 21 -15 0 419.26 35.3
 21 15 0 453.65 32.6
 21 15 0 470.35 29.9
 -21 15 0 494.55 35
 23 -15 0 304.97 24.7
 23 15 0 293.67 26.7
 23 15 0 349.07 23.5
 -23 15 0 334.87 28.8
 25 -15 0 141.09 15.8
 25 15 0 132.49 14.3
 25 15 0 115.89 15.9
 -25 15 0 115.89 16.7
 0 -16 0 947.51 78.99
 0 -16 0 1116.29 63.89
 0 -16 0 1067.69 70.79
 0 16 0 1028.9 58.59
 0 16 0 1099.79 59.99
 2 -16 0 495.95 34.8
 -2 -16 0 505.95 41.2
 2 -16 0 505.65 41.8
 -2 -16 0 418.36 45.3
 -2 -16 0 521.75 34.6
 2 -16 0 417.96 48.4
 2 16 0 476.15 28.7
 2 16 0 475.45 28.3
 2 16 0 476.45 29.2
 -2 16 0 488.95 30.3
 -4 -16 0 53.19 12.5
 4 -16 0 41.3 14
 4 -16 0 74.19 24.7
 -4 -16 0 67.79 18.8
 4 -16 0 74.89 19.9
 -4 16 0 59.49 10.9
 4 16 0 54.09 8.1
 -6 -16 0 141.49 17.4
 6 -16 0 138.69 33.8
 6 -16 0 155.88 24.6
 6 -16 0 148.99 12
 6 -16 0 116.29 16.2
 -6 -16 0 156.58 24.7
 -6 16 0 124.99 15.3
 6 16 0 134.39 13.3
 6 16 0 142.09 12.5
 -8 -16 0 77.49 13.9
 -8 -16 0 105.59 21.3
 8 -16 0 84.79 14.6
 8 -16 0 131.19 37.5
 8 -16 0 63.49 26.4
 8 -16 0 95.09 10.5
 8 16 0 79.89 10.9
 8 16 0 70.69 9.7
 -8 16 0 109.89 14.4
 10 -16 0 -3.6 22.2
 10 -16 0 15.1 15.2
 10 -16 0 1.4 12
 -10 -16 0 16.1 15.8
 -10 -16 0 7.6 11.1
 10 -16 0 -2.6 5.5
 -10 16 0 2.2 12
 10 16 0 6.2 6.4
 10 16 0 5.4 7.5
 12 -16 0 25.4 14.8
 -12 -16 0 5.3 13.1
 12 -16 0 31 7.4
 -12 -16 0 5.9 11.4
 12 -16 0 46 30.5
 12 -16 0 5.8 12.3
 12 16 0 22.3 8.6
 12 16 0 26.4 7.7
 -12 16 0 21.2 11.8
 14 -16 0 16.2 14.1
 -14 -16 0 4.3 13.6
 -14 -16 0 -3.6 10
 14 -16 0 -14.7 11.8
 14 -16 0 3.2 26.5
 14 -16 0 -0.6 6.5
 14 16 0 23.8 9.3
 -14 16 0 2.2 11.6
 14 16 0 17.6 7.4
 16 -16 0 37.3 12.7
 16 -16 0 44.9 9.1
 -16 -16 0 70.49 13.1
 -16 -16 0 42.9 15.2
 16 -16 0 85.29 17.5
 16 -16 0 76.49 36.5
 -16 16 0 71.09 15.5
 16 16 0 63.69 9.6
 16 16 0 70.19 11.9
 18 -16 0 408.06 33.8
 18 -16 0 291.07 63.69
 -18 -16 0 325.17 33.6
 18 -16 0 428.66 27.6
 -18 -16 0 385.36 31.7
 18 16 0 411.16 27.1
 18 16 0 408.06 37
 -18 16 0 443.76 32.8
 20 -16 0 464.45 30.3
 20 -16 0 335.77 65.69
 20 -16 0 464.45 36.2
 -20 -16 0 457.85 30.7
 20 16 0 426.36 32.1
 -20 16 0 488.15 35.3
 20 16 0 488.35 30.1
 22 -16 0 621.14 39.4
 22 16 0 634.04 38.7
 -22 16 0 679.53 42.9
 22 16 0 593.84 40.6
 24 -16 0 246.48 20.6
 -24 16 0 229.08 24.1
 24 16 0 236.58 27.1
 24 16 0 254.87 19.2
 1 -17 0 218.08 35.5
 -1 -17 0 231.78 23.7
 -1 -17 0 226.48 29.6
 1 -17 0 226.78 30.6
 -1 -17 0 190.88 35.9
 1 -17 0 245.88 24.3
 1 17 0 197.68 15.7
 1 17 0 237.58 16.8
 -1 17 0 200.78 17.1
 3 -17 0 370.16 29.2
 -3 -17 0 336.87 35
 3 -17 0 303.77 20.4
 -3 -17 0 265.27 38.5
 -3 -17 0 323.67 28.2
 3 -17 0 315.77 44.4
 3 -17 0 330.87 35.5
 3 17 0 319.67 22
 3 17 0 346.87 20.7
 -3 17 0 339.17 23.8
 -5 -17 0 28 14.8
 -5 -17 0 21.2 11.9
 5 -17 0 26.4 17.9
 5 -17 0 10.6 12.1
 5 -17 0 23.9 24.8
 5 -17 0 20 5.6
 5 17 0 15 6.8
 5 17 0 15.8 5.4
 -5 17 0 22.1 9.8
 7 -17 0 27.6 13.2
 7 -17 0 27.4 16.2
 7 -17 0 0.2 21.4
 -7 -17 0 27.8 16.8
 7 -17 0 14.6 5.9
 -7 -17 0 21.4 11.7
 7 17 0 24.9 7.6
 -7 17 0 8.9 10.5
 7 17 0 19.4 6
 -9 -17 0 16.6 12.3
 9 -17 0 30.6 23.3
 9 -17 0 6.9 12.2
 -9 -17 0 7.1 14.2
 9 -17 0 28.6 16.7
 9 -17 0 14.1 6
 9 17 0 13.2 8.1
 9 17 0 14.3 6.4
 -9 17 0 15.2 11.9
 11 -17 0 9.8 12.6
 11 -17 0 -6.5 5.5
 -11 -17 0 -1.5 11.4
 11 -17 0 -30.4 24.6
 -11 -17 0 -15.4 11.8
 11 -17 0 3.5 13.2
 -11 17 0 -9.8 11.8
 11 17 0 2.2 5.7
 11 17 0 -1.6 7.8
 13 -17 0 132.29 21.3
 -13 -17 0 109.09 15.6
 13 -17 0 108.59 17
 13 -17 0 84.09 34.6
 -13 -17 0 82.59 19
 13 -17 0 120.59 12.9
 13 17 0 101.79 13
 13 17 0 140.29 13.3
 -13 17 0 130.49 17.3
 15 -17 0 139.79 17.4
 15 -17 0 135.19 20.9
 -15 -17 0 126.59 20
 15 -17 0 101.69 45.4
 -15 17 0 116.89 21.8
 15 17 0 150.38 16.2
 17 -17 0 293.47 21
 17 -17 0 225.38 54.69
 17 -17 0 271.87 27.7
 -17 -17 0 201.58 33.3
 -17 -17 0 287.37 24.3
 -17 17 0 283.87 26.3
 17 17 0 292.47 20.8
 17 17 0 256.67 23.3
 19 -17 0 299.57 30.1
 19 -17 0 364.76 25.1
 -19 -17 0 374.16 26.9
 19 17 0 360.36 24.7
 19 17 0 378.66 27.5
 -19 17 0 384.26 29.9
 21 -17 0 641.94 38.9
 -21 17 0 608.84 41.8
 21 17 0 642.04 38.3
 21 17 0 596.44 39.6
 23 -17 0 392.46 26.9
 23 17 0 338.67 27.8
 -23 17 0 418.16 30.1
 23 17 0 404.06 26
 0 -18 0 166.28 12.7
 0 -18 0 226.18 30.4
 0 -18 0 219.68 24.1
 0 -18 0 169.18 37.8
 0 18 0 186.68 15.1
 0 18 0 201.38 15.8
 -2 -18 0 19.1 17.3
 2 -18 0 60.39 22.2
 2 -18 0 6.5 4.5
 2 -18 0 4.5 11.8
 2 -18 0 7.1 14
 -2 -18 0 10.6 11.8
 -2 18 0 13.4 7.3
 2 18 0 14.9 6.9
 2 18 0 14.1 4.6
 -4 -18 0 33.3 17.6
 4 -18 0 47.3 14.8
 4 -18 0 47.3 19.6
 -4 -18 0 26.9 12.7
 4 -18 0 44 7.1
 4 -18 0 1.4 26.5
 -4 18 0 58.79 10.5
 4 18 0 41 6.9
 4 18 0 43.6 8.2
 -6 -18 0 36.5 16.3
 6 -18 0 64.59 8
 6 -18 0 98.29 21.7
 6 -18 0 118.09 31.8
 6 -18 0 63.29 15
 -6 -18 0 60.09 14.3
 -6 18 0 72.19 12.4
 6 18 0 81.79 9.7
 6 18 0 64.59 9.7
 8 -18 0 62.79 7.9
 -8 -18 0 34.7 15.5
 8 -18 0 41.7 14.7
 -8 -18 0 29.4 13.2
 8 -18 0 63.29 31.7
 8 -18 0 30.7 16.6
 -8 18 0 41.2 11.7
 8 18 0 54.59 8.1
 8 18 0 38.4 8.8
 10 -18 0 137.39 35.6
 10 -18 0 166.98 24.3
 -10 -18 0 233.78 29.2
 -10 -18 0 199.18 21.4
 10 -18 0 179.98 15
 10 -18 0 199.48 22.2
 10 18 0 186.28 15.4
 -10 18 0 191.78 21.6
 10 18 0 175.18 17.4
 -12 -18 0 210.18 27.9
 12 -18 0 295.57 34.1
 12 -18 0 215.58 27.7
 12 18 0 217.48 21.3
 -14 -18 0 138.49 17.4
 14 -18 0 131.99 44.4
 14 -18 0 110.89 16.3
 14 -18 0 136.49 13.6
 -14 -18 0 97.19 19
 14 -18 0 135.69 20.5
 -14 18 0 132.99 16.9
 14 18 0 125.99 13.3
 14 18 0 98.89 13.2
 16 -18 0 160.48 21.8
 -16 -18 0 135.39 21.3
 16 -18 0 189.58 16.1
 -16 -18 0 189.58 20.8
 16 -18 0 129.59 17.6
 16 18 0 193.38 15.9
 16 18 0 178.68 19
 -16 18 0 214.88 23.4
 -18 -18 0 247.28 22.4
 18 -18 0 248.18 18.9
 18 -18 0 231.08 25.5
 18 18 0 236.58 18.6
 -18 18 0 272.57 25.1
 18 18 0 228.98 20.8
 -20 -18 0 191.48 20.8
 20 -18 0 248.68 30.3
 20 -18 0 187.28 17.1
 20 18 0 161.28 22.6
 20 18 0 188.08 16.4
 -20 18 0 222.98 23.3
 -1 -19 0 228.38 28.9
 1 -19 0 147.19 18.9
 1 -19 0 146.09 11.8
 -1 -19 0 150.78 18.9
 1 -19 0 159.88 23.7
 -1 19 0 174.98 15
 1 19 0 176.88 15.1
 3 -19 0 44.6 17.4
 3 -19 0 59.19 7.1
 -3 -19 0 43.9 16.6
 -3 -19 0 44.2 14.3
 3 -19 0 67.89 16.5
 3 19 0 56.09 8.8
 3 19 0 55.99 7
 -3 19 0 52.09 9.1
 -5 -19 0 18.8 16.6
 5 -19 0 26.7 15.1
 5 -19 0 -9.6 27.8
 5 -19 0 19.1 5.5
 5 -19 0 -2.6 15
 -5 -19 0 48.7 14.4
 -5 19 0 16.7 9.2
 5 19 0 18.8 7.4
 5 19 0 28.6 6.2
 7 -19 0 1.7 15
 7 -19 0 50.49 30.4
 -7 -19 0 4.3 13.8
 7 -19 0 1.6 6.1
 7 -19 0 -2 19.7
 7 19 0 -3.9 7.5
 -7 19 0 3.9 11.1
 7 19 0 -2.2 7
 9 -19 0 36.7 7.3
 9 -19 0 28.3 16.3
 -9 -19 0 33.1 15.9
 9 -19 0 17.6 14.6
 -9 -19 0 12.3 12.5
 9 -19 0 43 46.7
 9 19 0 16.2 8.5
 -9 19 0 26.2 11.5
 9 19 0 28.5 7.2
 -11 -19 0 186.28 25.2
 11 -19 0 166.78 14.6
 -11 -19 0 196.68 20.7
 11 -19 0 169.08 19.8
 11 -19 0 179.48 25.1
 11 -19 0 134.19 40.4
 11 19 0 179.18 15.1
 11 19 0 172.18 17.3
 -11 19 0 171.18 18.3
 13 -19 0 302.27 30.6
 -13 -19 0 225.58 29.2
 13 -19 0 279.97 20
 13 -19 0 245.08 25.9
 -13 -19 0 290.17 26.6
 13 19 0 308.67 20.4
 -13 19 0 301.77 25.7
 13 19 0 265.97 21.7
 -15 -19 0 53.89 15
 15 -19 0 57.69 16
 15 -19 0 70.39 9.4
 15 -19 0 63.09 14.2
 -15 -19 0 62.99 13.2
 15 19 0 73.79 9.6
 -15 19 0 56.99 14.3
 15 19 0 56.39 10.9
 17 -19 0 81.49 10.3
 17 -19 0 45.6 13.7
 -17 -19 0 96.69 13.2
 17 19 0 87.09 13.4
 -17 19 0 53.19 13.8
 17 19 0 71.69 10
 -19 -19 0 58.29 13.2
 19 -19 0 34.6 10.7
 -19 19 0 55.39 13.2
 19 19 0 50.79 10.9
 19 19 0 71.19 9.9
 0 -20 0 373.86 37.4
 0 -20 0 409.76 33.1
 0 20 0 363.46 24.7
 2 -20 0 88.89 18.5
 -2 -20 0 82.39 19.6
 2 -20 0 95.09 19.7
 -2 -20 0 103.59 16.8
 -2 20 0 99.09 10.6
 2 20 0 90.09 10.4
 4 -20 0 145.89 24.2
 4 -20 0 152.88 12.1
 -4 -20 0 157.08 23.1
 4 -20 0 145.49 19.6
 -4 -20 0 161.38 19.3
 -4 20 0 142.99 14.3
 4 20 0 167.38 15.2
 -4 20 0 153.68 15.8
 6 -20 0 160.88 13.2
 6 -20 0 147.19 23.2
 -6 -20 0 200.98 22.2
 -6 -20 0 176.18 27.5
 6 -20 0 200.68 22.2
 6 20 0 156.98 15.4
 6 20 0 161.98 13.4
 -6 20 0 168.88 16.8
 8 -20 0 49.6 7.5
 -8 -20 0 32.6 12.9
 -8 -20 0 46.5 16.4
 8 -20 0 44 18.7
 8 -20 0 30.6 14.8
 8 20 0 40.1 8.8
 8 20 0 40.3 7.3
 -8 20 0 35.6 10.5
 10 -20 0 2.1 12.3
 10 -20 0 16.4 6.7
 -10 -20 0 30.3 14.1
 -10 -20 0 17.7 12.1
 10 -20 0 13.8 13
 10 20 0 19.1 8.6
 -10 20 0 12.2 10.6
 10 20 0 20.8 6.5
 12 -20 0 16.4 12.6
 -12 -20 0 20.1 12.1
 12 -20 0 42.1 7.6
 12 -20 0 23.6 13.6
 -12 -20 0 37.5 14.4
 12 20 0 29.7 9.2
 12 20 0 35 7.3
 -12 20 0 22.9 11.4
 -14 -20 0 36.1 12.1
 14 -20 0 48.2 8
 -14 -20 0 49.8 14.5
 14 -20 0 47.5 14.4
 14 20 0 24.5 12.2
 14 20 0 60.79 8.6
 -14 20 0 44.1 12.4
 16 -20 0 1.8 11.9
 16 -20 0 -0.1 7
 -16 -20 0 3.1 9.8
 16 20 0 9.9 9.8
 -16 20 0 1.9 10.9
 16 20 0 10.5 9.4
 -1 -21 0 428.36 33.2
 -1 -21 0 371.56 36.9
 1 -21 0 364.36 36.3
 1 -21 0 420.56 33.2
 1 21 0 356.16 24.4
 -1 21 0 363.86 24.1
 -3 -21 0 36.9 16.1
 3 -21 0 34.7 15.1
 -3 -21 0 45.1 14.1
 3 -21 0 48.6 16.3
 3 21 0 36.4 8.2
 -3 21 0 49.5 7.8
 5 -21 0 91.69 16.7
 5 -21 0 136.09 22.6
 -5 -21 0 92.29 16.5
 -5 -21 0 118.39 21.6
 5 21 0 89.79 11
 -5 21 0 96.69 10.3
 -7 -21 0 86.59 15.4
 7 -21 0 65.29 8.7
 7 -21 0 82.69 15.3
 -7 -21 0 92.59 18.9
 7 -21 0 85.59 19.2
 7 21 0 91.89 10.8
 -7 21 0 97.59 9.7
 -7 21 0 69.39 10.3
 7 21 0 74.59 10.2
 -9 -21 0 92.09 15
 9 -21 0 102.99 16
 -9 -21 0 72.49 16.7
 9 -21 0 94.59 17.2
 -9 21 0 84.99 11.6
 9 21 0 82.89 13.3
 9 21 0 92.09 12.1
 11 -21 0 22.4 13
 -11 -21 0 11 13.3
 11 -21 0 20.2 12.5
 11 -21 0 15.2 6.8
 -11 -21 0 28.6 12.5
 -11 21 0 19.7 11
 11 21 0 26.6 8.9
 11 21 0 22 10.9
 -13 -21 0 7 19.3
 13 -21 0 -24.1 14.4
 13 -21 0 -22.2 10
 13 -21 0 -2.2 7
 13 21 0 -2.8 6.1
 -13 21 0 7.9 9.5
 0 -22 0 330.17 32.2
 0 -22 0 365.16 29.1
 0 22 0 297.27 22.7
 -2 -22 0 58.49 14.6
 2 -22 0 46.7 17.3
 2 -22 0 68.79 14.4
 -2 -22 0 38.5 15.1
 2 22 0 47.1 9.5
 -2 22 0 58.89 9.2
 4 -22 0 105.09 19.1
 4 -22 0 80.59 16.2
 -4 -22 0 126.89 16.5
 -4 -22 0 88.39 18.2
 4 22 0 79.29 10.3
 -4 22 0 101.49 11.2
 -6 -22 0 6.9 11.8
 -6 -22 0 6.9 12.4
 6 -22 0 26.4 13
 6 -22 0 11.2 11.7
 6 22 0 14 10.6
 -6 22 0 25 6.7
 -8 -22 0 17.9 12.4
 8 -22 0 -5.8 15.2
 8 -22 0 9.9 12.7
 -8 -22 0 16.3 14.4
 -8 22 0 17.5 6.1
 36 0 -1 15.1 18.3
 34 0 -1 -0.9 11.4
 34 0 -1 -3 18.5
 32 0 -1 5.1 17.9
 32 0 -1 -78.89 82.69
 32 0 -1 12.4 11.1
 30 0 -1 6.3 10.6
 30 0 -1 10.6 17.3
 -30 0 1 -4.1 8.5
 30 0 -1 21 40.9
 -28 0 1 8.8 8.2
 28 0 -1 -15.8 15.2
 28 0 -1 17.6 35.3
 28 0 -1 0.8 9.5
 26 0 -1 11.1 9.6
 -26 0 1 -1 7.9
 26 0 -1 -4.2 28.4
 26 0 -1 1.7 13.8
 24 0 -1 -7.6 3.8
 24 0 -1 -8 13.2
 -24 0 1 -19.3 6.8
 24 0 -1 11.5 26.3
 24 0 -1 -4.5 7.9
 22 0 -1 -23.6 16.2
 22 0 -1 7.6 6.9
 22 0 -1 -0.2 11.8
 22 0 -1 0.5 3.9
 -22 0 1 8.4 6.7
 20 0 -1 -1 5.7
 20 0 -1 -3.6 3.4
 20 0 -1 -3.5 8.3
 20 0 -1 -18.4 15.9
 -20 0 1 -5.7 5.4
 18 0 -1 -5.9 3.2
 18 0 -1 10 8.5
 -18 0 1 -2.8 5
 18 0 -1 8.1 16.1
 18 0 -1 3.1 5.1
 16 0 -1 6.5 4.4
 16 0 -1 -2.4 12.7
 -16 0 1 1.6 5
 16 0 -1 -9.7 7.7
 16 0 -1 0.1 3.1
 16 0 -1 -7.6 10.3
 14 0 -1 -2.5 10.6
 14 0 -1 -0.8 3.6
 14 0 -1 -3.2 2.6
 -14 0 1 -9.7 9.9
 -14 0 1 2.1 4.3
 14 0 -1 -5.9 9.4
 14 0 -1 -1.1 6.5
 -12 0 1 8.5 10.3
 12 0 -1 1.7 11.4
 12 0 -1 -0.5 5.4
 12 0 -1 -1.8 2.9
 12 0 -1 3.5 9.9
 -10 0 1 -12.9 8.5
 10 0 -1 4.7 10.1
 10 0 -1 -3.8 5.1
 10 0 -1 -3.6 9.5
 -8 0 1 9.1 10.1
 8 0 -1 2.1 10
 8 0 -1 6.6 7.6
 8 0 -1 3.7 9.7
 6 0 -1 1.9 7.5
 -6 0 1 -2.1 7.6
 6 0 -1 1.4 8.7
 6 0 -1 -1.1 5.7
 -4 0 1 -3.2 6.5
 4 0 -1 2.1 5.2
 -4 0 1 1.3 3.1
 2 0 -1 -2.4 3.4
 -2 0 1 1.4 6.9
 -2 0 1 0.9 2.5
 2 0 -1 1 4.8
 0 0 1 1.3 4.1
 0 0 -1 0 3.4
 0 0 -1 -1.2 4.5
 -2 0 -1 -1.9 5.1
 2 0 1 4.5 5.6
 2 0 1 2.6 6.9
 4 0 1 -6.2 8.2
 -4 0 -1 3.4 6
 -6 0 -1 -0.2 5.6
 -6 0 -1 0.2 6.6
 6 0 1 -3.4 9.3
 -8 0 -1 -3.2 5
 8 0 1 3.3 13
 -8 0 -1 7 6.1
 10 0 1 4.9 5
 10 0 1 4.7 13.8
 -10 0 -1 1.2 5.9
 12 0 1 4.9 7.1
 12 0 1 9.4 15.1
 12 0 1 0.4 3.5
 12 0 1 -0.8 4.8
 14 0 1 12.2 15.8
 14 0 1 0.1 5.5
 14 0 1 -6.4 8.1
 -16 0 -1 4.9 3.6
 16 0 1 0.5 15.8
 16 0 1 2.7 3.5
 16 0 1 2.2 7.3
 16 0 1 7 9
 18 0 1 4.6 10.6
 18 0 1 -7.3 16.1
 -18 0 -1 14.4 4.3
 18 0 1 6.8 7.3
 18 0 1 0.4 3.5
 20 0 1 -13.1 20.3
 20 0 1 1.7 11.9
 20 0 1 -0.1 8.2
 20 0 1 6.9 4.1
 -20 0 -1 5.8 4.5
 22 0 1 33.1 22.8
 22 0 1 1.3 9.1
 22 0 1 -10.1 4
 22 0 1 -10.8 13.1
 24 0 1 13.2 29
 24 0 1 6.3 9.6
 24 0 1 6.3 5
 24 0 1 -19 15.3
 26 0 1 9.3 16.1
 26 0 1 -2.8 28.6
 26 0 1 1.6 11
 28 0 1 -1.8 12.2
 28 0 1 -9.5 36.3
 28 0 1 10.9 18.3
 30 0 1 1.8 12.7
 30 0 1 -3.8 43.8
 30 0 1 -6.2 18.7
 32 0 1 17.6 20.5
 32 0 1 0.9 12
 34 0 1 15.6 11.9
 34 0 1 -4 19.1
 35 -1 -1 74.89 21.7
 35 -1 -1 75.59 14.1
 35 1 -1 65.99 20.9
 33 -1 -1 99.29 20.9
 33 -1 -1 111.79 15
 33 1 -1 115.69 22.1
 33 1 -1 126.69 15.3
 31 -1 -1 208.58 20
 31 -1 -1 171.78 28.2
 31 -1 -1 193.78 51.69
 31 1 -1 189.18 18.8
 31 1 -1 133.89 29.4
 -31 1 1 170.48 19
 31 1 -1 88.79 59.79
 29 -1 -1 151.58 48.8
 29 -1 -1 291.17 22.7
 29 -1 -1 296.17 32.6
 29 1 -1 263.67 22.4
 29 1 -1 158.78 85.99
 29 1 -1 283.47 32.4
 -29 1 1 254.27 20.7
 -27 -1 1 86.49 11.1
 27 -1 -1 84.89 18.9
 27 -1 -1 89.69 13
 27 -1 -1 66.89 37.7
 27 1 -1 56.59 34.9
 27 1 -1 100.29 17.9
 -27 1 1 76.29 11.2
 27 1 -1 93.79 12.2
 25 -1 -1 24.5 14.9
 25 -1 -1 10.2 26.5
 25 -1 -1 27.4 10.6
 -25 -1 1 23 7.9
 25 1 -1 46.6 15.4
 25 1 -1 10.2 25.6
 25 1 -1 22.4 5.6
 -25 1 1 39.4 9.1
 25 1 -1 40.3 10
 23 -1 -1 12.8 7.6
 23 -1 -1 -0.1 22.8
 23 -1 -1 16.3 13.6
 -23 -1 1 10.9 6.3
 23 1 -1 9.4 8
 -23 1 1 8.3 7.4
 23 1 -1 -11.9 11.9
 23 1 -1 -2.4 21.6
 23 1 -1 9 4.7
 21 -1 -1 -2.2 6.1
 21 -1 -1 1 3.2
 -21 -1 1 -3.4 5.5
 21 -1 -1 17.4 20.6
 21 -1 -1 -11 10.2
 -21 1 1 -1.8 6.4
 21 1 -1 3.8 10.5
 21 1 -1 -0.1 4.2
 21 1 -1 23 20.7
 21 1 -1 -3.2 6
 19 -1 -1 16 8.8
 -19 -1 1 1.8 5.3
 19 -1 -1 -2.7 5.1
 19 -1 -1 1.1 3.1
 19 -1 -1 0.1 17.4
 -19 1 1 7.7 5.8
 19 1 -1 7.4 3.9
 19 1 -1 -2.1 5.3
 19 1 -1 16.3 9.7
 19 1 -1 -2.3 14.7
 17 -1 -1 78.39 6.6
 17 -1 -1 60.99 20.6
 17 -1 -1 86.39 8.5
 17 -1 -1 69.69 9.9
 -17 -1 1 77.39 7.6
 -17 -1 1 63.39 19.3
 17 -1 -1 89.09 24.3
 17 1 -1 73.59 20.9
 17 1 -1 90.09 8.9
 17 1 -1 91.89 10.7
 -17 1 1 73.29 22.6
 -17 1 1 76.19 8.1
 17 1 -1 49.2 15.5
 17 1 -1 80.09 7.1
 15 -1 -1 58.39 6.1
 -15 -1 1 55.29 18.1
 15 -1 -1 43.4 7.9
 15 -1 -1 37.4 15.3
 15 -1 -1 52.69 5.3
 -15 -1 1 50.39 6
 15 -1 -1 30.1 16.2
 -15 1 1 28.3 17.5
 -15 1 1 67.99 7
 15 1 -1 47.3 5.7
 15 1 -1 62.09 33.3
 15 1 -1 26.3 11.3
 15 1 -1 56.69 6.1
 15 1 -1 61.59 8.1
 -13 -1 1 198.68 27.4
 13 -1 -1 207.08 26.7
 13 -1 -1 209.48 29.1
 13 -1 -1 208.48 16.2
 13 -1 -1 195.98 12.8
 13 1 -1 214.08 15.5
 13 1 -1 213.28 12.7
 13 1 -1 200.38 26.6
 -13 1 1 203.08 29.2
 13 1 -1 185.58 26.3
 -13 1 1 202.68 14.1
 13 1 -1 192.78 12.8
 11 -1 -1 148.19 13.1
 -11 -1 1 193.28 24.2
 11 -1 -1 148.79 10.3
 11 -1 -1 168.28 23.8
 11 -1 -1 147.59 26.8
 -11 1 1 159.58 25.7
 11 1 -1 171.38 29.3
 11 1 -1 171.28 15.5
 11 1 -1 171.68 22.1
 9 -1 -1 293.17 27.1
 9 -1 -1 291.67 27.4
 -9 -1 1 312.87 30.8
 9 -1 -1 285.27 32.9
 -9 1 1 309.97 32.3
 9 1 -1 292.47 29.5
 9 1 -1 307.07 26.3
 7 -1 -1 245.08 28.4
 -7 -1 1 237.78 25.9
 7 -1 -1 235.58 21.9
 7 -1 -1 212.18 22.6
 -7 1 1 214.08 26.7
 7 1 -1 214.28 19.6
 7 1 -1 221.38 19.6
 7 1 -1 239.88 25.6
 5 -1 -1 660.23 46.2
 -5 -1 1 577.44 36
 5 -1 -1 630.84 39.7
 -5 -1 1 673.93 45
 5 1 -1 654.93 44.9
 5 1 -1 586.44 36.8
 -5 1 1 607.04 45.4
 5 1 -1 597.74 36.8
 -3 -1 1 28.9 4.9
 -3 -1 1 42.2 10.9
 3 -1 -1 28.9 9
 3 1 -1 32.4 5.7
 3 1 -1 35 10.3
 -3 1 1 68.89 17.7
 1 -1 -1 193.68 14
 1 -1 -1 202.18 18.9
 -1 -1 1 192.28 12.7
 -1 -1 1 199.38 19.5
 -1 1 1 183.18 13.3
 -1 1 1 203.78 18.4
 1 1 -1 182.08 12.7
 1 1 -1 209.48 19.7
 -1 -1 -1 136.09 13.7
 -1 -1 -1 129.59 10.7
 1 -1 1 121.19 8.6
 1 -1 1 139.09 12.6
 -1 1 -1 137.69 16.6
 1 1 1 135.69 13.5
 1 1 1 124.59 13.5
 -1 1 -1 114.59 11
 -3 -1 -1 253.47 17.9
 3 -1 1 239.98 21.4
 3 -1 1 226.58 15.2
 3 1 1 255.37 21.2
 3 1 1 266.27 18.4
 -3 1 -1 255.77 24.4
 5 -1 1 356.76 21.7
 5 -1 1 360.06 30.1
 5 1 1 350.86 29.8
 -5 1 -1 349.67 30.8
 -5 1 -1 348.27 31.2
 7 -1 1 583.84 44.1
 -7 1 -1 583.54 43.9
 -7 1 -1 567.54 44.5
 7 1 1 590.64 43.5
 9 -1 1 505.55 41.1
 9 -1 1 432.36 26.4
 9 -1 1 453.35 27.9
 -9 1 -1 483.95 38.9
 9 1 1 425.16 26.5
 -9 1 -1 523.55 38.8
 9 1 1 512.15 40
 9 1 1 427.76 27.1
 11 -1 1 128.29 10.2
 11 -1 1 92.49 19.9
 11 -1 1 147.09 14.1
 -11 1 -1 112.19 18.8
 11 1 1 121.09 9.9
 -11 1 -1 150.48 22.1
 11 1 1 146.29 12.4
 11 1 1 117.29 22.4
 11 1 1 124.29 10.5
 13 -1 1 544.25 48.9
 13 -1 1 484.55 31.5
 13 -1 1 497.15 29.5
 13 1 1 522.95 47.3
 -13 1 -1 551.84 42.3
 13 1 1 475.35 29.4
 13 1 1 473.65 28.8
 -13 1 -1 508.75 41
 13 1 1 517.05 30.7
 15 -1 1 449.95 47.5
 15 -1 1 450.75 26.3
 15 -1 1 419.16 24.2
 15 1 1 457.35 26.3
 -15 1 -1 381.46 24.7
 15 1 1 436.66 46.5
 15 1 1 438.06 27.8
 15 1 1 402.36 24.8
 -15 1 -1 450.15 36.9
 -15 1 -1 425.96 49.5
 17 -1 1 225.88 20.8
 17 -1 1 228.98 37.9
 17 -1 1 215.88 13.2
 17 -1 1 235.98 16.5
 -17 -1 -1 172.48 13.1
 17 1 1 224.48 14.1
 -17 1 -1 185.78 14.1
 17 1 1 244.38 16.8
 17 1 1 246.38 20
 17 1 1 243.98 38.4
 19 -1 1 183.98 20.9
 19 -1 1 121.49 29.8
 19 -1 1 176.38 14.6
 -19 -1 -1 129.69 10.5
 19 -1 1 154.28 10.4
 -19 1 -1 135.89 11.5
 19 1 1 166.48 15.4
 19 1 1 111.49 30.1
 19 1 1 168.08 19.3
 21 -1 1 35.3 27.3
 21 -1 1 51.99 10.3
 21 -1 1 60.89 15.1
 21 -1 1 48.7 6.7
 21 1 1 50.29 9.7
 -21 1 -1 52.19 8.7
 21 1 1 48 28.6
 21 1 1 37.3 12.5
 21 1 1 59.89 7.9
 23 -1 1 67.69 17.5
 23 -1 1 58.89 33.6
 23 -1 1 57.09 12.8
 23 1 1 61.19 7.2
 -23 1 -1 78.89 9.4
 23 1 1 87.49 12.5
 23 1 1 17.6 28.2
 23 1 1 78.29 17.6
 25 -1 1 10.4 10.4
 25 -1 1 -8.8 28.3
 25 -1 1 -1.6 15.9
 25 1 1 24.7 11.3
 25 1 1 22.3 5.8
 25 1 1 -38.6 27.6
 -25 1 -1 -4.9 7.7
 25 1 1 14.1 15.4
 27 -1 1 20.1 18.6
 27 -1 1 7.5 29.4
 27 -1 1 -0.8 11.1
 27 1 1 9.2 11.6
 27 1 1 -21.5 37.8
 27 1 1 17.3 17.6
 29 -1 1 -2.7 17.8
 29 -1 1 0.9 12.3
 29 -1 1 -19.1 38.3
 29 1 1 -7.5 19
 29 1 1 64.19 43.2
 29 1 1 4.1 12.4
 31 -1 1 -5.5 12.3
 31 -1 1 9.1 20.6
 31 -1 1 -63.99 52.79
 31 1 1 -11.7 11.6
 31 1 1 120.59 87.89
 31 1 1 -6.5 19.1
 33 -1 1 10.4 11.7
 33 -1 1 7.2 20.3
 33 1 1 -16.4 18.7
 33 1 1 -35.9 11.2
 34 -2 -1 323.17 26.2
 34 -2 -1 372.66 36.9
 34 2 -1 388.46 35.6
 32 -2 -1 566.24 36.2
 32 -2 -1 609.64 45.3
 32 2 -1 621.14 45.5
 -32 2 1 537.15 35.8
 32 2 -1 478.95 35.5
 30 -2 -1 621.64 47.5
 30 -2 -1 659.63 40.5
 -30 2 1 637.94 40
 30 2 -1 566.84 39.4
 30 2 -1 685.23 47
 28 -2 -1 437.76 70.29
 28 -2 -1 544.85 33.9
 28 -2 -1 560.04 40.9
 28 2 -1 387.16 64.19
 -28 2 1 479.15 32.9
 28 2 -1 512.35 33
 28 2 -1 591.44 41.2
 28 2 -1 501.05 30.1
 26 -2 -1 588.44 34.1
 26 -2 -1 551.64 40.6
 -26 -2 1 512.05 31.9
 26 -2 -1 479.45 66.89
 26 2 -1 564.64 39.6
 26 2 -1 410.16 61.49
 26 2 -1 508.35 37.4
 26 2 -1 533.85 32.2
 24 -2 -1 136.89 36.5
 -24 -2 1 165.38 14.5
 24 -2 -1 230.88 25.9
 24 -2 -1 203.88 17.1
 24 2 -1 185.18 14
 24 2 -1 157.38 42.7
 24 2 -1 203.98 23.4
 -24 2 1 194.28 16.8
 24 2 -1 200.98 16.6
 22 -2 -1 1.4 6.9
 22 -2 -1 6.5 25
 22 -2 -1 -3.9 11.9
 22 2 -1 11.5 20.4
 -22 2 1 -8.8 6.8
 22 2 -1 0.5 4.6
 22 2 -1 0 9.8
 22 2 -1 2.1 7
 -20 -2 1 -0.9 5
 20 -2 -1 0.2 5.5
 20 -2 -1 -0.1 11
 20 -2 -1 7 21.2
 20 2 -1 0.4 3.9
 20 2 -1 -23.8 16.5
 20 2 -1 9.6 10
 20 2 -1 11.3 11.4
 -20 2 1 -3.3 6.3
 18 -2 -1 -0.6 17.9
 -18 -2 1 -3.6 4.3
 18 -2 -1 -4.2 8.9
 18 -2 -1 0.3 4.6
 18 2 -1 -6.9 13.9
 18 2 -1 -1.6 5
 18 2 -1 1.2 7.5
 18 2 -1 3.8 3.7
 -18 2 1 -4.3 5.7
 -16 -2 1 113.69 24.7
 -16 -2 1 139.99 10.2
 16 -2 -1 133.79 10
 16 -2 -1 87.79 20.6
 16 -2 -1 174.08 14.4
 16 -2 -1 119.59 8.4
 -16 2 1 130.19 28.3
 16 2 -1 120.69 24.5
 16 2 -1 138.39 10.4
 -16 2 1 134.29 11.7
 16 2 -1 114.59 19.7
 16 2 -1 139.09 9.7
 16 2 -1 158.38 14.7
 14 -2 -1 85.49 19.3
 14 -2 -1 67.19 19
 14 -2 -1 142.99 11.9
 14 -2 -1 90.79 7.9
 -14 -2 1 61.99 17.2
 14 2 -1 95.89 9.5
 14 2 -1 102.49 7.8
 14 2 -1 88.69 7.9
 14 2 -1 73.19 15.9
 -14 2 1 98.29 8.7
 14 2 -1 108.19 21.5
 -14 2 1 86.19 25.4
 12 -2 -1 8.4 11.8
 12 -2 -1 24.7 3.9
 12 -2 -1 20.3 14.7
 12 -2 -1 15.7 6.7
 12 -2 -1 23.5 4.1
 -12 -2 1 24.6 13
 12 2 -1 24.7 10.4
 12 2 -1 31.3 13
 12 2 -1 17.3 6
 -12 2 1 26.8 5.5
 -12 2 1 29.9 15.3
 10 -2 -1 22.6 14.2
 10 -2 -1 15.6 9.4
 -10 -2 1 44.6 13.3
 10 -2 -1 27.7 4.1
 10 -2 -1 34.6 12.9
 10 -2 -1 30.9 6
 10 2 -1 25.1 11.9
 10 2 -1 35.8 4.2
 -10 2 1 31 15.5
 10 2 -1 30.9 12.1
 10 2 -1 24 5.2
 8 -2 -1 15.7 4.1
 8 -2 -1 14.2 11.4
 -8 -2 1 20.7 12
 8 -2 -1 16.2 11.6
 8 -2 -1 13.7 13.7
 -8 2 1 20.5 13.6
 8 2 -1 9.1 9.5
 8 2 -1 7.9 11.3
 6 -2 -1 509.95 44
 6 -2 -1 531.25 28.6
 -6 -2 1 524.55 40.3
 6 -2 -1 449.36 36.3
 -6 -2 1 461.75 29.8
 -6 -2 1 452.85 28.9
 6 2 -1 537.45 39.8
 6 2 -1 461.05 29.9
 6 2 -1 533.85 31.2
 -6 2 1 502.65 43
 4 -2 -1 764.42 59.69
 -4 -2 1 763.72 52.39
 -4 -2 1 721.63 41.7
 4 -2 -1 760.82 47
 4 -2 -1 703.73 41.7
 4 2 -1 790.32 52.69
 -4 2 1 800.42 54.79
 4 2 -1 730.53 41.9
 2 -2 -1 29.3 7.3
 2 -2 -1 28.6 11.1
 -2 -2 1 24.8 4
 -2 -2 1 52.59 16.6
 -2 2 1 32.6 11.1
 2 2 -1 29.2 10.9
 0 -2 -1 94.09 10.1
 0 -2 -1 107.79 16
 0 -2 1 137.59 24.1
 0 -2 1 91.19 7.9
 0 -2 1 94.49 10
 0 2 -1 111.99 17.9
 0 2 -1 91.39 8.7
 2 -2 1 149.69 15.8
 -2 -2 -1 143.99 12.1
 -2 -2 -1 151.08 16.6
 2 -2 1 131.39 10.6
 2 2 1 154.38 16.1
 -2 2 -1 160.98 22.5
 2 2 1 160.58 16.6
 4 -2 1 681.43 41.8
 4 -2 1 722.43 48.3
 -4 -2 -1 807.62 45.5
 -4 2 -1 784.52 56.09
 4 2 1 711.33 48.1
 -4 2 -1 735.83 55.29
 4 2 1 749.03 44.6
 6 -2 1 897.41 52.79
 6 -2 1 1105.99 66.79
 -6 2 -1 898.81 67.69
 -6 2 -1 921.71 67.29
 6 2 1 918.31 60.59
 8 -2 1 780.42 44.6
 8 -2 1 762.82 44.4
 8 -2 1 833.32 56.79
 8 -2 1 727.23 43
 8 2 1 779.62 53.99
 -8 2 -1 813.52 59.59
 -8 2 -1 790.02 60.49
 10 -2 1 1511.75 81.79
 10 -2 1 1613.84 99.39
 10 -2 1 1453.85 80.49
 -10 2 -1 1465.95 99.09
 10 2 1 1429.56 80.59
 10 2 1 1272.57 80.59
 -10 2 -1 1587.24 99.09
 10 2 1 1529.35 93.79
 12 -2 1 1589.14 84.79
 12 -2 1 1493.05 83.19
 12 -2 1 1626.34 101.99
 12 2 1 1490.85 83.79
 12 2 1 1522.45 83.29
 -12 2 -1 1546.95 102.89
 12 2 1 1429.66 83.19
 -12 2 -1 1346.37 82.79
 -12 2 -1 1615.84 102.09
 12 2 1 1602.04 99.79
 14 -2 1 1162.88 84.29
 14 -2 1 1125.09 63.19
 14 -2 1 1158.38 65.09
 14 2 1 1172.98 64.09
 14 2 1 1101.09 62.89
 -14 2 -1 1186.98 86.89
 -14 2 -1 1029.6 62.89
 14 2 1 1202.38 82.09
 -14 2 -1 1136.99 82.29
 14 2 1 1147.69 63.29
 16 -2 1 1064.69 80.89
 16 -2 1 999.3 57.59
 16 -2 1 1028.1 55.49
 16 2 1 985.2 55.39
 -16 2 -1 1001.1 74.29
 -16 2 -1 917.91 88.69
 16 2 1 1037.6 76.69
 -16 2 -1 890.61 54.59
 16 2 1 1016.7 56.59
 16 2 1 930.81 54.69
 18 -2 1 1292.87 99.99
 18 -2 1 1237.68 70.89
 18 -2 1 1338.87 72.89
 18 -2 1 1379.66 75.39
 18 2 1 1282.97 71.99
 18 2 1 1315.77 72.79
 18 2 1 1335.27 74.29
 -18 2 -1 1227.48 71.89
 18 2 1 1346.57 97.49
 -18 2 -1 1269.67 107.29
 20 -2 1 443.36 34.3
 20 -2 1 469.55 29.6
 20 -2 1 519.55 59.29
 -20 2 -1 432.06 28.1
 20 2 1 474.75 32.9
 20 2 1 457.05 27.5
 20 2 1 496.85 29.6
 20 2 1 425.96 54.59
 22 -2 1 87.19 11.7
 22 -2 1 60.69 33.3
 22 2 1 70.99 8.3
 22 2 1 89.59 32.3
 -22 2 -1 72.79 9.9
 22 2 1 59.69 15.9
 22 2 1 99.29 12.2
 24 -2 1 194.98 19.4
 24 -2 1 110.39 42
 24 -2 1 114.99 20.1
 -24 2 -1 140.99 15.8
 24 2 1 162.58 20.9
 24 2 1 163.28 12.8
 24 2 1 146.89 16
 26 -2 1 65.89 18.7
 26 -2 1 71.59 13.6
 26 -2 1 61.89 37.6
 26 2 1 54.79 36
 26 2 1 82.09 8.6
 -26 2 -1 64.09 10.4
 26 2 1 64.39 13.2
 26 2 1 42.8 17.9
 28 -2 1 59.89 13.2
 28 -2 1 41.9 20.8
 28 -2 1 -9.2 38.3
 28 2 1 32 19.4
 28 2 1 36.3 7.2
 28 2 1 56.29 40
 28 2 1 40 13
 30 -2 1 -48.8 44.9
 30 -2 1 -2.5 12.1
 30 -2 1 3.1 20.3
 30 2 1 7 19.1
 30 2 1 10.9 62.69
 30 2 1 16.1 12.2
 32 -2 1 1.5 20.4
 32 -2 1 -8.8 11.7
 32 2 1 15.3 11.8
 32 2 1 -15.1 18.4
 34 -2 1 -7.3 11.8
 34 -2 1 3.9 19.2
 34 2 1 2.9 18.8
 34 2 1 2.8 11
 35 -3 -1 179.18 26.1
 35 -3 -1 232.08 25.1
 35 3 -1 226.08 25.9
 33 -3 -1 336.17 36.5
 33 -3 -1 297.67 24.2
 -33 3 1 283.77 24.5
 33 3 -1 313.57 33.5
 31 -3 -1 706.83 47.1
 31 -3 -1 507.75 83.39
 31 -3 -1 646.94 50.39
 -31 3 1 726.13 51.19
 31 3 -1 703.03 50.19
 29 -3 -1 992 104.89
 29 -3 -1 1142.49 66.59
 29 -3 -1 1246.28 72.29
 29 3 -1 1275.07 71.49
 -29 3 1 1153.18 66.69
 29 3 -1 1115.69 63.89
 29 3 -1 1034.4 65.19
 27 -3 -1 660.33 40.9
 27 -3 -1 582.94 74.69
 27 -3 -1 662.83 47.2
 27 3 -1 656.83 38.4
 27 3 -1 634.74 40.1
 -27 3 1 659.83 41
 27 3 -1 713.23 46.5
 25 -3 -1 619.24 74.29
 25 -3 -1 675.83 45.1
 -25 -3 1 567.84 37.2
 25 -3 -1 721.43 39.7
 25 3 -1 667.23 38.8
 -25 3 1 605.64 39.4
 25 3 -1 659.03 37.5
 25 3 -1 489.95 64.29
 25 3 -1 719.93 43.7
 23 -3 -1 119.09 17.4
 23 -3 -1 159.98 15.1
 -23 -3 1 188.88 13.2
 23 -3 -1 182.58 37.9
 23 3 -1 164.88 13.1
 23 3 -1 176.18 15.1
 23 3 -1 124.19 16.2
 -23 3 1 154.48 15.9
 23 3 -1 152.08 33.8
 21 -3 -1 133.29 12.8
 21 -3 -1 167.98 17.6
 21 -3 -1 124.29 33.3
 -21 -3 1 117.99 11.1
 -21 3 1 122.19 13.6
 21 3 -1 139.59 11.1
 21 3 -1 120.99 12.4
 21 3 -1 147.99 30.3
 21 3 -1 139.49 14.8
 -19 -3 1 115.89 10.3
 19 -3 -1 103.59 10.8
 19 -3 -1 164.38 16.1
 19 -3 -1 114.39 31.3
 -19 3 1 117.99 12.6
 19 3 -1 123.59 10.9
 19 3 -1 108.89 9.7
 19 3 -1 93.39 24.1
 19 3 -1 110.89 13
 -17 -3 1 10.2 4.5
 17 -3 -1 2.2 13.5
 17 -3 -1 7.3 10.3
 17 -3 -1 6.1 4.5
 17 3 -1 3.5 5.1
 17 3 -1 -6.2 13.2
 -17 3 1 -4.6 5.9
 17 3 -1 8.8 4.3
 17 3 -1 2.9 7.5
 15 -3 -1 8.4 8.6
 15 -3 -1 3.3 14.2
 15 -3 -1 5.7 4.2
 15 -3 -1 16.3 13.8
 -15 -3 1 -0.5 12.6
 15 3 -1 14.3 7.2
 15 3 -1 6.7 3.9
 15 3 -1 0.6 4.3
 15 3 -1 6.3 12.1
 -15 3 1 7.2 5.9
 15 3 -1 -9.1 8.5
 -15 3 1 35.2 25
 13 -3 -1 104.69 22.8
 -13 -3 1 119.39 22.1
 13 -3 -1 145.49 12.3
 -13 -3 1 67.49 10.1
 13 -3 -1 93.79 8.3
 13 -3 -1 88.49 25.7
 13 -3 -1 97.49 8.6
 -13 3 1 91.99 10.6
 13 3 -1 132.59 20.6
 13 3 -1 100.49 8.3
 -13 3 1 101.49 25.4
 13 3 -1 103.09 11.2
 13 3 -1 94.89 18.6
 11 -3 -1 55.79 20.4
 -11 -3 1 29.8 12.9
 -11 -3 1 36 5.3
 11 -3 -1 55.49 8.6
 11 -3 -1 41.9 15
 11 -3 -1 48.1 16.4
 11 -3 -1 44.1 5.6
 11 3 -1 39.5 5.9
 11 3 -1 37.7 12.5
 11 3 -1 34.4 13.1
 -11 3 1 49.9 6.7
 11 3 -1 46 5.2
 -11 3 1 56.29 19.8
 9 -3 -1 -6.3 8.6
 9 -3 -1 -0.2 7.2
 -9 -3 1 5.9 3.7
 -9 -3 1 4.7 4
 -9 -3 1 10.9 10.6
 9 -3 -1 -8 10.1
 9 -3 -1 0.9 4.2
 -9 3 1 5 11.9
 -9 3 1 0.4 5.8
 9 3 -1 3.1 9.5
 9 3 -1 -0.1 4.2
 9 3 -1 3 7.6
 9 3 -1 3.9 2.8
 -7 -3 1 1165.78 73.99
 -7 -3 1 1313.17 85.79
 7 -3 -1 1346.07 81.39
 -7 -3 1 1216.88 71.69
 7 -3 -1 1298.47 91.19
 7 3 -1 1355.06 74.99
 7 3 -1 1371.36 84.79
 -7 3 1 1416.76 92.19
 -5 -3 1 241.98 18.2
 -5 -3 1 259.97 16.7
 5 -3 -1 254.17 33
 5 -3 -1 289.57 25.9
 -5 -3 1 262.57 30.2
 -5 3 1 287.47 33.5
 5 3 -1 255.07 29.5
 -3 -3 1 617.24 48
 -3 -3 1 542.45 33.9
 3 -3 -1 603.54 39.5
 3 3 -1 610.54 47.3
 -3 3 1 630.14 49.4
 -1 -3 1 419.26 25.5
 1 -3 -1 410.46 27.8
 1 -3 -1 435.26 36.9
 -1 -3 1 431.06 39.3
 1 3 -1 299.77 51.49
 -1 -3 -1 61.89 8.7
 1 -3 1 56.49 9.4
 1 -3 1 50.09 6.8
 -1 -3 -1 51.59 12.7
 1 3 1 45.4 13.2
 -1 3 -1 64.79 22.9
 3 -3 1 162.88 19.6
 3 -3 1 156.78 13.6
 -3 -3 -1 180.78 14.7
 -3 -3 -1 179.98 21.7
 3 3 1 188.18 21.9
 -3 3 -1 193.88 28.3
 -3 3 -1 210.68 37.7
 3 3 1 173.38 20.2
 5 -3 1 771.12 51.19
 -5 -3 -1 752.82 44.8
 5 -3 1 726.03 42.9
 5 3 1 755.62 47.5
 -5 3 -1 757.72 60.79
 -5 3 -1 724.53 60.99
 5 3 1 768.52 50.49
 7 -3 1 295.67 19.3
 7 -3 1 290.37 20.1
 7 -3 1 275.47 17
 7 -3 1 300.77 29.4
 -7 3 -1 319.87 37
 -7 3 -1 315.27 37.2
 7 3 1 329.97 29.2
 7 3 1 258.47 18.6
 9 -3 1 728.63 39
 9 -3 1 661.53 37.1
 9 -3 1 735.13 52.69
 9 -3 1 638.74 39.2
 9 3 1 609.64 37.3
 -9 3 -1 683.83 59.39
 9 3 1 715.83 50.59
 -9 3 -1 681.13 57.89
 9 3 1 606.44 37.7
 9 3 1 649.34 37.6
 11 -3 1 1750.32 96.29
 11 -3 1 1784.12 97.79
 11 -3 1 1827.42 114.19
 11 -3 1 1854.71 97.89
 11 3 1 1768.52 96.69
 -11 3 -1 1869.31 120.89
 11 3 1 1721.83 96.39
 -11 3 -1 1652.73 96.29
 11 3 1 1936.01 111.49
 11 3 1 1554.84 96.49
 -11 3 -1 1769.92 121.29
 13 -3 1 3556.64 203.58
 13 -3 1 3311.57 182.48
 13 -3 1 3382.96 183.98
 13 3 1 3301.07 182.58
 -13 3 -1 3450.85 207.68
 13 3 1 3566.74 199.88
 13 3 1 3465.45 183.08
 13 3 1 3236.08 182.68
 -13 3 -1 3086.59 182.38
 -13 3 -1 3361.16 208.88
 15 -3 1 2078.09 134.59
 15 -3 1 2035.5 110.49
 15 -3 1 2088.39 112.39
 15 3 1 2027.7 110.59
 -15 3 -1 2028.6 135.39
 15 3 1 1999.1 110.39
 -15 3 -1 1943.71 110.29
 -15 3 -1 1868.51 134.99
 15 3 1 2089.39 130.39
 17 -3 1 1191.78 67.89
 17 -3 1 1204.88 92.79
 17 -3 1 1209.98 65.49
 17 3 1 1178.98 65.39
 17 3 1 1130.29 64.79
 17 3 1 1181.88 87.59
 17 3 1 1255.57 66.69
 -17 3 -1 1024 89.99
 -17 3 -1 1096.39 64.89
 19 -3 1 1291.77 70.39
 19 -3 1 1215.98 108.89
 19 -3 1 1236.08 72.99
 19 3 1 1303.17 69.29
 19 3 1 1168.48 94.79
 -19 3 -1 1242.68 69.69
 19 3 1 1231.18 70.19
 -19 3 -1 1016.9 121.79
 19 3 1 1334.07 71.79
 21 -3 1 398.46 57.89
 21 -3 1 549.74 35.8
 21 -3 1 482.85 30.5
 21 3 1 484.85 33.8
 21 3 1 455.05 30.5
 21 3 1 382.36 59.19
 -21 3 -1 459.55 29.8
 21 3 1 480.55 28.4
 23 -3 1 364.06 32.9
 23 -3 1 356.26 26.3
 23 -3 1 299.47 57.69
 23 3 1 345.27 31
 23 3 1 404.66 26.4
 -23 3 -1 360.56 25.1
 23 3 1 292.97 53.09
 23 3 1 362.36 23
 25 -3 1 238.28 54.79
 25 -3 1 368.46 34.2
 25 -3 1 349.37 25.9
 25 3 1 211.78 51.79
 25 3 1 353.86 31.3
 25 3 1 337.97 20.9
 -25 3 -1 258.67 23.2
 25 3 1 328.07 25.5
 27 -3 1 -51.49 30.5
 27 -3 1 1.4 18.5
 27 -3 1 21 12.1
 27 3 1 38.7 18.3
 27 3 1 23.4 6.7
 -27 3 -1 14.9 9.5
 27 3 1 38.2 13
 27 3 1 31.8 39.4
 29 -3 1 42.9 13.8
 29 -3 1 69.09 41.5
 29 -3 1 57.49 24.6
 29 3 1 35.9 13.7
 -29 3 -1 46.5 10.8
 29 3 1 30 20.6
 29 3 1 36.4 7.7
 29 3 1 22.4 44
 31 -3 1 -1.7 12.4
 31 -3 1 6 21
 31 3 1 14.3 19
 31 3 1 4.6 11.3
 33 -3 1 22.3 12
 33 -3 1 30.4 21.1
 33 3 1 16.5 18.7
 33 3 1 24.8 13.2
 34 -4 -1 298.57 32.7
 34 -4 -1 284.27 23.9
 34 4 -1 326.77 33.5
 32 -4 -1 375.16 28.1
 32 -4 -1 368.26 37.6
 32 -4 -1 246.78 79.39
 -32 4 1 371.86 28.2
 32 4 -1 412.96 37
 30 -4 -1 674.73 49.1
 30 -4 -1 433.26 77.69
 30 -4 -1 657.43 41
 -30 4 1 664.23 41.9
 30 4 -1 698.73 47.9
 30 4 -1 619.24 37.6
 28 -4 -1 863.71 50.99
 28 -4 -1 828.52 89.09
 28 -4 -1 849.81 57.29
 28 4 -1 760.22 49.8
 28 4 -1 806.02 48.5
 28 4 -1 947.81 56.39
 -28 4 1 892.61 51.49
 26 -4 -1 843.32 49
 26 -4 -1 835.62 54.39
 26 -4 -1 724.43 84.19
 26 4 -1 783.32 76.89
 26 4 -1 840.22 47.1
 26 4 -1 848.52 52.79
 -26 4 1 821.32 49.5
 26 4 -1 781.02 48
 24 -4 -1 410.76 33.2
 24 -4 -1 340.27 55.79
 -24 -4 1 375.86 23.3
 24 -4 -1 410.06 26
 24 4 -1 408.86 30.7
 -24 4 1 372.86 26.4
 24 4 -1 381.86 24
 24 4 -1 300.17 48.5
 24 4 -1 346.37 24.9
 22 -4 -1 509.35 63.69
 22 -4 -1 588.14 35.6
 22 -4 -1 592.54 40.7
 22 4 -1 591.74 34.7
 22 4 -1 591.64 38.7
 22 4 -1 608.04 35.3
 -22 4 1 576.24 36.5
 22 4 -1 659.73 58.89
 20 -4 -1 697.93 67.69
 -20 -4 1 633.74 38.7
 20 -4 -1 716.33 44
 20 -4 -1 692.93 39.3
 20 4 -1 691.23 38.9
 20 4 -1 699.73 41.7
 20 4 -1 689.03 39.2
 -20 4 1 646.14 40.3
 20 4 -1 639.24 57.99
 18 -4 -1 62.59 11.7
 18 -4 -1 54.29 6.6
 -18 -4 1 65.79 7
 18 -4 -1 86.09 27.9
 18 4 -1 44.9 17.6
 -18 4 1 75.19 9.2
 18 4 -1 63.49 9.7
 18 4 -1 69.99 8.5
 18 4 -1 52.79 7.3
 16 -4 -1 8.6 9.2
 16 -4 -1 14.2 4.7
 16 -4 -1 9.7 4.2
 16 -4 -1 4.4 14.9
 16 -4 -1 4.2 18.7
 -16 4 1 15.3 18.2
 16 4 -1 16.6 4.5
 16 4 -1 19.3 13.6
 -16 4 1 14.6 6.5
 16 4 -1 18 5.1
 16 4 -1 20.3 7.8
 -14 -4 1 4.6 3.1
 14 -4 -1 5.8 3.7
 14 -4 -1 17.8 9.1
 -14 -4 1 -8.9 11.5
 14 -4 -1 5.3 14.3
 14 -4 -1 -19.7 12.9
 14 -4 -1 2.1 4.4
 14 4 -1 6.7 9.2
 14 4 -1 6.4 6
 -14 4 1 2.9 5.6
 14 4 -1 5.5 4.5
 14 4 -1 5.1 3.9
 14 4 -1 -5.6 10.6
 -14 4 1 -0.7 17.6
 12 -4 -1 310.97 20.3
 12 -4 -1 350.96 35
 -12 -4 1 349.57 35.4
 -12 -4 1 285.77 19.7
 12 -4 -1 334.07 22.8
 12 -4 -1 311.47 45
 12 4 -1 336.57 29.2
 -12 4 1 333.07 43.3
 -12 4 1 313.47 20.6
 12 4 -1 335.47 19.3
 12 4 -1 327.87 31.2
 12 4 -1 303.77 20.3
 10 -4 -1 370.86 35
 -10 -4 1 350.26 23.3
 -10 -4 1 401.36 38
 10 -4 -1 415.36 37.4
 10 -4 -1 401.16 47.8
 10 -4 -1 361.26 25.7
 10 -4 -1 377.06 23.8
 -10 -4 1 347.87 22.5
 -10 4 1 393.36 45.3
 10 4 -1 388.26 22.2
 10 4 -1 379.56 35.8
 10 4 -1 430.86 29.7
 -10 4 1 382.16 24
 10 4 -1 379.96 22.6
 -8 -4 1 1072.69 61.19
 8 -4 -1 1152.88 85.69
 8 -4 -1 1056.49 61.39
 8 -4 -1 1175.78 73.29
 -8 -4 1 1133.09 77.79
 8 4 -1 1073.79 60.09
 -8 4 1 1190.98 85.89
 8 4 -1 1115.19 75.19
 8 4 -1 1122.99 64.99
 8 4 -1 1023.7 60.09
 -8 4 1 1021.3 60.49
 -6 -4 1 315.57 22.3
 6 -4 -1 363.86 41.8
 6 -4 -1 330.57 21.8
 -6 -4 1 356.16 37.5
 -6 -4 1 321.27 21.6
 6 -4 -1 349.07 31.5
 -6 4 1 368.96 41.9
 6 4 -1 362.66 36.3
 -4 -4 1 28.2 6.8
 4 -4 -1 0.3 12.8
 -4 -4 1 22.9 15.1
 -4 -4 1 20.7 6.6
 4 -4 -1 21.9 7
 4 -4 -1 16.8 11.5
 -4 4 1 29.2 17.4
 4 4 -1 16.9 13.2
 2 -4 -1 306.77 25.2
 -2 -4 1 261.67 18.5
 2 -4 -1 282.07 34.7
 2 -4 -1 264.27 19
 2 4 -1 271.87 35.9
 2 4 -1 252.17 19.1
 -2 4 1 292.37 35.6
 0 -4 -1 874.51 54.89
 0 -4 1 876.71 52.29
 0 -4 -1 901.11 68.09
 0 -4 1 891.11 54.79
 0 4 1 977.7 68.09
 0 4 -1 1016.1 73.19
 0 4 -1 959.3 79.79
 -2 -4 -1 12.3 7
 -2 -4 -1 4.4 12.4
 2 -4 1 5.5 6
 2 -4 1 3.5 8.2
 2 4 1 1.7 11.8
 -2 4 -1 3.4 15.2
 -2 4 -1 3.9 12.5
 -4 -4 -1 93.99 23.8
 -4 -4 -1 108.29 11.9
 4 -4 1 106.49 12.3
 4 -4 1 121.89 18.9
 4 4 1 92.09 18.4
 -4 4 -1 156.78 37
 -4 4 -1 116.79 28.2
 6 -4 1 632.14 45.9
 6 -4 1 583.94 35.9
 6 -4 1 572.44 33.6
 6 -4 1 605.84 36
 -6 -4 -1 617.94 37
 -6 4 -1 678.63 58.29
 6 4 1 503.55 34.4
 6 4 1 644.14 43.7
 6 4 1 652.43 43
 6 4 1 647.14 43.8
 -6 4 -1 586.94 57.39
 8 -4 1 426.46 24.5
 8 -4 1 459.75 39.3
 8 -4 1 423.36 27.7
 8 -4 1 426.46 27
 -8 -4 -1 430.26 28.6
 8 4 1 382.86 26
 8 4 1 432.06 25.5
 -8 4 -1 470.65 48.2
 -8 4 -1 470.05 49.8
 -8 4 -1 430.56 25.3
 8 4 1 461.35 37
 8 4 1 409.26 24.9
 10 -4 1 856.11 47.8
 10 -4 1 840.92 47.3
 10 -4 1 994.6 68.29
 10 -4 1 786.22 45.1
 10 4 1 804.12 45.7
 10 4 1 689.03 45.7
 10 4 1 791.02 45.7
 -10 4 -1 749.82 45.5
 -10 4 -1 801.62 71.99
 10 4 1 880.71 59.09
 -10 4 -1 899.61 71.69
 12 -4 1 2082.09 116.59
 12 -4 1 2119.09 118.39
 12 -4 1 2214.98 136.89
 12 -4 1 2191.08 118.39
 12 4 1 2034.3 117.09
 -12 4 -1 2298.47 148.49
 12 4 1 2300.27 132.59
 12 4 1 2115.59 117.09
 -12 4 -1 2058.59 147.09
 -12 4 -1 2069.59 116.89
 12 4 1 2131.59 116.79
 14 -4 1 3423.86 184.28
 14 -4 1 3530.35 182.58
 14 -4 1 3296.87 183.88
 14 -4 1 3454.45 205.58
 -14 4 -1 3200.08 213.78
 -14 4 -1 3371.86 213.58
 14 4 1 3270.17 182.68
 -14 4 -1 3259.17 182.58
 14 4 1 3329.77 182.98
 14 4 1 3441.16 200.48
 14 4 1 3387.66 182.58
 16 -4 1 1999.7 109.99
 16 -4 1 1943.21 107.79
 16 -4 1 1996.6 134.39
 -16 4 -1 1951 140.19
 -16 4 -1 1907.01 107.79
 16 4 1 1983.5 107.89
 16 4 1 1994.3 108.59
 16 4 1 1942.71 127.99
 16 4 1 1945.01 107.79
 18 -4 1 1117.59 63.39
 18 -4 1 1109.39 92.39
 18 -4 1 1138.29 66.49
 -18 4 -1 925.41 94.79
 -18 4 -1 1151.28 63.39
 18 4 1 1147.79 63.49
 18 4 1 1099.09 85.89
 18 4 1 1172.08 64.89
 18 4 1 1147.19 62.89
 20 -4 1 710.53 73.89
 20 -4 1 740.33 43.1
 20 -4 1 728.83 47.5
 20 4 1 639.84 66.89
 -20 4 -1 732.53 43
 20 4 1 731.03 45
 20 4 1 722.03 41.8
 20 4 1 735.93 43.2
 22 -4 1 356.06 57.39
 22 -4 1 424.26 35.7
 22 -4 1 456.35 28.8
 22 4 1 439.16 28.9
 22 4 1 406.96 26.4
 -22 4 -1 447.16 28.7
 22 4 1 438.66 35.2
 22 4 1 338.97 53.89
 24 -4 1 509.75 73.69
 24 -4 1 642.14 38.8
 24 -4 1 650.33 45.6
 24 4 1 626.54 38.7
 24 4 1 604.34 36
 24 4 1 617.74 43.5
 24 4 1 504.25 65.49
 -24 4 -1 618.34 41.2
 26 -4 1 111.89 43.8
 26 -4 1 98.69 14.6
 26 -4 1 73.99 20.1
 26 4 1 101.89 11.7
 26 4 1 77.49 14.5
 -26 4 -1 78.09 12.7
 26 4 1 84.59 19.6
 26 4 1 59.59 37.7
 28 -4 1 51.39 21.2
 28 -4 1 35.5 37.9
 28 -4 1 90.69 14.5
 28 4 1 99.89 15.2
 28 4 1 90.89 11.3
 28 4 1 67.49 19.6
 -28 4 -1 91.29 13.4
 28 4 1 68.09 45.4
 30 -4 1 -7.5 11.6
 30 -4 1 7.1 19
 30 -4 1 71.49 42.9
 -30 4 -1 -3 10
 30 4 1 0.7 6.9
 30 4 1 -14.9 18.6
 30 4 1 0.9 11.4
 32 -4 1 47.2 13.7
 32 -4 1 63.29 23.1
 32 4 1 60.69 20
 32 4 1 40.2 13.7
 35 -5 -1 210.18 18
 35 -5 -1 132.09 23.8
 35 5 -1 184.78 23.5
 33 -5 -1 346.37 36.6
 33 -5 -1 334.57 26
 -33 5 1 312.07 26.4
 33 5 -1 370.56 34.3
 31 -5 -1 473.15 41.7
 31 -5 -1 485.55 34
 -31 5 1 498.65 35.6
 31 5 -1 520.25 40.1
 31 5 -1 478.15 30.1
 29 -5 -1 329.57 35.2
 29 -5 -1 355.86 26.1
 29 -5 -1 241.68 57.69
 29 5 -1 331.77 22.2
 -29 5 1 306.37 27.5
 29 5 -1 344.67 32.6
 27 -5 -1 208.58 20.4
 27 -5 -1 212.08 25.4
 27 -5 -1 223.68 62.39
 -27 5 1 199.08 21.5
 27 5 -1 222.78 17.1
 27 5 -1 200.18 23.1
 25 -5 -1 816.72 54.09
 25 -5 -1 715.73 82.89
 25 -5 -1 844.82 48.3
 25 5 -1 717.53 74.89
 25 5 -1 812.52 46.9
 25 5 -1 736.13 47.3
 25 5 -1 932.91 52.29
 -25 5 1 840.92 49.3
 23 -5 -1 227.78 48.8
 23 -5 -1 284.87 25.7
 -23 -5 1 287.37 19.1
 23 -5 -1 331.27 29.2
 23 5 -1 316.07 20
 23 5 -1 229.28 40.4
 23 5 -1 320.27 26.1
 23 5 -1 278.47 20.7
 -23 5 1 291.57 22.8
 21 -5 -1 418.86 25.3
 21 -5 -1 390.16 53.59
 21 -5 -1 446.56 31.4
 -21 -5 1 346.87 24
 21 5 -1 404.46 27.1
 21 5 -1 393.26 24.5
 21 5 -1 416.96 28.7
 21 5 -1 390.16 43.2
 -21 5 1 382.16 26.8
 19 -5 -1 282.57 18.8
 19 -5 -1 320.87 44.4
 19 -5 -1 301.47 25.3
 19 5 -1 290.37 33.6
 19 5 -1 269.87 18.6
 19 5 -1 317.87 22.1
 19 5 -1 269.07 18.6
 -19 5 1 271.37 20.6
 17 -5 -1 14 10.8
 17 -5 -1 17.1 5.1
 17 -5 -1 11.3 18.3
 -17 -5 1 16.2 3.9
 17 -5 -1 25.5 5.6
 17 5 -1 18.2 5.4
 17 5 -1 16.9 7.4
 17 5 -1 16.1 5.2
 -17 5 1 16.9 7.4
 -15 -5 1 21.4 4.1
 15 -5 -1 49.8 16.4
 15 -5 -1 13.5 5.5
 -15 -5 1 15.3 5
 15 -5 -1 26.3 5
 15 -5 -1 10.3 17.3
 15 -5 -1 14.8 17.1
 15 5 -1 22.3 13.5
 15 5 -1 21.1 11.7
 15 5 -1 17.2 4.8
 -15 5 1 12.6 21.6
 15 5 -1 36.2 7.8
 -15 5 1 37.5 7.6
 15 5 -1 16.3 11.4
 13 -5 -1 1097.79 63.59
 13 -5 -1 1051.39 94.29
 13 -5 -1 1224.98 80.89
 13 -5 -1 1118.49 63.49
 13 -5 -1 1199.68 64.29
 -13 -5 1 1004 61.79
 -13 -5 1 1098.19 63.19
 13 -5 -1 1125.49 61.99
 -13 5 1 1109.29 93.69
 -13 5 1 1094.89 62.89
 13 5 -1 1112.69 76.39
 13 5 -1 1152.48 62.79
 13 5 -1 1169.58 62.29
 13 5 -1 1183.78 71.39
 11 -5 -1 1198.88 65.69
 11 -5 -1 1138.49 64.19
 -11 -5 1 1146.49 65.29
 11 -5 -1 1249.47 80.19
 -11 -5 1 1020.3 63.79
 11 -5 -1 1108.09 95.99
 11 -5 -1 1176.28 65.89
 11 -5 -1 1204.58 81.99
 11 5 -1 1268.47 71.09
 -11 5 1 1120.59 64.59
 11 5 -1 1180.78 64.29
 11 5 -1 1120.59 79.79
 11 5 -1 1168.28 64.09
 -11 5 1 1194.18 94.39
 -9 -5 1 628.24 37.5
 9 -5 -1 628.24 36
 9 -5 -1 649.83 37.4
 9 -5 -1 649.54 37.9
 -9 5 1 649.24 64.29
 9 5 -1 624.74 35.8
 9 5 -1 620.34 52.39
 -9 5 1 604.74 36.4
 9 5 -1 656.83 35.8
 7 -5 -1 224.78 17.6
 7 -5 -1 269.87 29.4
 7 -5 -1 235.88 38
 7 -5 -1 216.58 14.7
 -7 -5 1 237.88 17.2
 -7 5 1 302.07 39.8
 7 5 -1 230.78 31.9
 -7 5 1 215.38 15.6
 7 5 -1 231.08 14.3
 7 5 -1 224.58 14.3
 -5 -5 1 119.79 12.3
 -5 -5 1 120.39 12.7
 5 -5 -1 166.78 42.1
 5 -5 -1 124.89 12.8
 5 -5 -1 136.99 21.8
 -5 5 1 120.99 10.2
 5 5 -1 106.89 22.6
 3 -5 -1 66.19 13.7
 3 -5 -1 67.49 31.4
 -3 -5 1 64.59 8.8
 3 -5 -1 59.69 9.1
 3 5 -1 52.19 17.3
 3 5 -1 48.2 7.3
 3 5 -1 42.2 17.9
 -3 5 1 83.59 30.5
 -1 -5 1 13.2 6.5
 1 -5 -1 16 10.9
 1 -5 -1 18.7 15.8
 1 -5 -1 22.9 8.1
 1 5 -1 26.4 17.6
 1 5 -1 10.7 13.8
 -1 5 1 24.5 15.6
 -1 -5 -1 352.66 40
 1 -5 1 364.36 27.5
 -1 -5 -1 347.17 25.9
 1 -5 1 344.67 23.6
 -1 5 -1 336.47 42.7
 3 -5 1 100.49 12.6
 -3 -5 -1 94.99 20.4
 -3 -5 -1 86.69 11.6
 3 -5 1 95.19 16.8
 -3 5 -1 163.78 41.1
 -3 5 -1 102.19 26.3
 3 5 1 93.59 21.3
 5 -5 1 135.99 14.2
 5 -5 1 116.09 19.9
 5 -5 1 137.69 13.6
 -5 -5 -1 129.79 12.3
 5 -5 1 117.09 8.4
 -5 5 -1 111.89 10.5
 -5 5 -1 175.88 33.8
 5 5 1 117.99 10.7
 5 5 1 135.59 22.6
 -5 5 -1 130.19 29.8
 7 -5 1 360.56 23.5
 -7 -5 -1 348.57 23.4
 7 -5 1 317.37 20.1
 7 -5 1 359.66 34.3
 7 -5 1 363.96 24.2
 -7 5 -1 351.46 22.8
 7 5 1 311.67 21.3
 7 5 1 379.86 32.4
 -7 5 -1 320.57 54.99
 7 5 1 352.56 31.9
 7 5 1 354.86 20.3
 -7 5 -1 337.97 45.6
 7 5 1 363.46 31.3
 -9 -5 -1 494.55 31.5
 9 -5 1 491.15 43.9
 9 -5 1 496.85 31.5
 9 -5 1 499.25 27.9
 9 -5 1 506.35 30.8
 9 5 1 503.65 40.2
 9 5 1 483.25 28.4
 -9 5 -1 467.45 28.9
 9 5 1 442.46 28.9
 -9 5 -1 520.25 54.69
 9 5 1 484.85 28.4
 -9 5 -1 534.85 57.99
 11 -5 1 1740.73 92.49
 11 -5 1 1643.24 108.69
 11 -5 1 1743.03 92.59
 11 -5 1 1630.24 90.09
 -11 -5 -1 1628.64 94.39
 -11 5 -1 1697.93 125.89
 11 5 1 1583.54 90.39
 -11 5 -1 1708.13 124.29
 -11 5 -1 1619.34 90.69
 11 5 1 1659.03 90.49
 11 5 1 1522.35 90.69
 -13 -5 -1 1071.99 63.69
 13 -5 1 1036.9 79.79
 13 -5 1 1173.48 66.49
 13 -5 1 1058.59 59.89
 13 -5 1 1075.09 64.29
 13 5 1 1058.19 74.89
 13 5 1 1028.5 58.99
 -13 5 -1 994.5 58.89
 -13 5 -1 1179.18 120.39
 13 5 1 1021.6 58.79
 13 5 1 1020.1 58.59
 -13 5 -1 955.8 89.09
 15 -5 1 739.83 43.8
 15 -5 1 736.43 65.79
 15 -5 1 756.52 42
 15 -5 1 750.12 46
 15 5 1 752.72 43.1
 15 5 1 729.73 42.2
 15 5 1 731.13 60.39
 -15 5 -1 694.03 77.49
 15 5 1 698.73 42.3
 17 -5 1 781.12 45.7
 17 -5 1 822.62 74.29
 17 -5 1 825.02 49.9
 17 5 1 801.52 66.99
 17 5 1 766.02 45.5
 -17 5 -1 615.24 86.69
 17 5 1 813.22 46
 17 5 1 842.82 47.2
 -17 5 -1 808.92 46.3
 -19 -5 -1 928.01 60.19
 -19 -5 -1 1042.2 67.49
 19 -5 1 1029.2 90.99
 19 -5 1 1112.09 64.59
 19 -5 1 1082.59 60.39
 19 5 1 1111.69 59.79
 19 5 1 995.1 82.99
 -19 5 -1 1097.59 60.69
 19 5 1 1077.09 61.89
 19 5 1 1068.59 60.39
 -21 -5 -1 105.29 18.7
 21 -5 1 129.29 41.7
 21 -5 1 148.19 20.1
 21 -5 1 123.09 16.4
 -21 5 -1 147.09 16.9
 21 5 1 148.29 16.7
 21 5 1 127.59 15.3
 21 5 1 140.39 37.2
 21 5 1 179.38 13.6
 23 -5 1 111.79 13.7
 23 -5 1 95.69 36.6
 23 -5 1 109.99 21.1
 23 5 1 104.59 17.4
 -23 5 -1 104.89 21.7
 23 5 1 104.19 12.5
 23 5 1 95.69 14.5
 25 -5 1 410.56 29.9
 25 -5 1 434.46 38.1
 25 -5 1 232.88 74.59
 25 5 1 461.85 27.2
 -25 5 -1 414.26 29.9
 25 5 1 427.46 29.5
 25 5 1 394.26 36
 27 -5 1 81.59 14.7
 27 -5 1 54.39 19.4
 27 -5 1 93.69 41.9
 27 5 1 60.59 46.4
 27 5 1 81.39 19.1
 27 5 1 84.49 10.2
 27 5 1 58.09 13.6
 -27 5 -1 93.39 14.1
 29 -5 1 -16.1 20
 29 -5 1 4.9 12.1
 29 -5 1 -30.7 39.5
 29 5 1 14.4 14.6
 -29 5 -1 -28.3 11
 29 5 1 -12 17.7
 29 5 1 8.7 8.4
 31 -5 1 74.69 14.3
 31 -5 1 31.8 21.3
 31 5 1 66.49 20.5
 -31 5 -1 48.7 12.4
 31 5 1 63.59 9
 31 5 1 31.8 21.6
 33 -5 1 14.6 20.3
 33 -5 1 37.9 12.6
 33 5 1 40 18.5
 34 -6 -1 56.09 21.6
 34 -6 -1 141.59 15.1
 -34 6 1 97.69 17.3
 34 6 -1 104.69 19.9
 32 -6 -1 137.49 24.1
 32 -6 -1 203.68 20.8
 -32 6 1 184.78 20.7
 32 6 -1 189.38 24
 30 -6 -1 355.26 66.89
 30 -6 -1 342.37 25.9
 30 -6 -1 214.58 28.8
 30 6 -1 305.27 32.2
 30 6 -1 345.87 25.2
 -30 6 1 301.87 27.1
 28 -6 -1 119.59 22.2
 28 -6 -1 221.98 19.3
 28 -6 -1 80.79 44.9
 28 6 -1 189.78 15.8
 28 6 -1 149.88 20.3
 -28 6 1 228.58 22.2
 26 -6 -1 65.79 38.2
 26 -6 -1 45.4 10.6
 26 -6 -1 58.49 19.2
 26 6 -1 56.69 9
 26 6 -1 43.5 14.1
 -26 6 1 69.79 13
 24 -6 -1 28.7 16.8
 24 -6 -1 3.8 26.5
 24 -6 -1 16.3 8.4
 -24 -6 1 10.3 7.4
 24 6 -1 41.8 14.2
 -24 6 1 10.4 10.7
 24 6 -1 27 12.7
 24 6 -1 28 27.7
 24 6 -1 15 6.6
 22 -6 -1 230.18 22.2
 22 -6 -1 178.88 40.5
 -22 -6 1 214.78 16.6
 22 6 -1 255.47 17.8
 22 6 -1 265.67 29.3
 22 6 -1 263.57 17.4
 22 6 -1 211.28 36.4
 -22 6 1 246.58 21.1
 20 -6 -1 70.79 29.4
 20 -6 -1 83.39 15.8
 20 -6 -1 79.89 8.8
 20 6 -1 64.19 10.7
 20 6 -1 86.59 9.3
 20 6 -1 75.99 10.1
 -20 6 1 91.79 11.3
 20 6 -1 69.09 20
 -18 -6 1 1.8 3.6
 18 -6 -1 3.2 11.4
 18 -6 -1 11.7 5.5
 18 -6 -1 -7.3 4.8
 18 -6 -1 -7 17.4
 18 6 -1 14.4 5.9
 18 6 -1 15 7.9
 18 6 -1 0.6 5
 18 6 -1 -2.4 12.4
 -18 6 1 12.6 7.7
 -16 -6 1 26.3 6.1
 16 -6 -1 27.5 6.4
 -16 -6 1 27.8 4.9
 16 -6 -1 29.5 10.9
 16 -6 -1 21.3 6.3
 16 -6 -1 31.8 20.9
 16 -6 -1 34.5 5.8
 -16 6 1 38.9 8
 16 6 -1 37.6 8
 16 6 -1 39.6 14.1
 16 6 -1 28.2 5.7
 16 6 -1 41.6 6.3
 14 -6 -1 399.66 43.4
 14 -6 -1 403.96 55.99
 -14 -6 1 380.06 26.2
 14 -6 -1 439.36 24.6
 14 -6 -1 427.66 28.8
 -14 -6 1 389.46 24.4
 14 -6 -1 383.26 26.2
 14 6 -1 445.26 24.8
 -14 6 1 369.16 30.8
 -14 6 1 472.45 59.39
 14 6 -1 475.55 26.8
 14 6 -1 369.46 37.6
 14 6 -1 425.66 46.5
 12 -6 -1 772.92 43.9
 12 -6 -1 789.52 59.59
 -12 -6 1 715.43 43.1
 12 -6 -1 774.22 44.9
 12 -6 -1 649.74 72.79
 12 -6 -1 723.93 41.5
 -12 6 1 698.03 42
 -12 6 1 781.72 74.89
 12 6 -1 688.23 57.59
 12 6 -1 690.83 59.39
 12 6 -1 724.43 41.5
 12 6 -1 738.63 41.2
 10 -6 -1 1548.15 90.99
 -10 -6 1 1573.04 89.29
 10 -6 -1 1634.94 105.29
 10 -6 -1 1603.94 88.69
 10 -6 -1 1714.23 103.69
 10 -6 -1 1616.54 87.69
 10 -6 -1 1590.04 123.09
 -10 -6 1 1507.55 87.39
 10 6 -1 1564.84 107.09
 10 6 -1 1609.94 109.99
 -10 6 1 1545.95 87.89
 -10 6 1 1662.13 123.49
 10 6 -1 1605.74 87.39
 10 6 -1 1593.74 87.39
 8 -6 -1 138.89 23.7
 8 -6 -1 161.18 14.7
 8 -6 -1 150.08 12
 8 -6 -1 152.18 14.3
 8 -6 -1 144.39 31.7
 -8 -6 1 146.89 14.3
 -8 -6 1 137.69 11.3
 8 6 -1 144.69 10.5
 8 6 -1 129.59 26.7
 8 6 -1 139.79 28.6
 -8 6 1 141.29 12.3
 8 6 -1 150.28 10.6
 -8 6 1 129.99 30.1
 6 -6 -1 775.32 72.59
 -6 -6 1 745.53 43.4
 -6 -6 1 732.23 45.6
 6 -6 -1 772.72 46
 6 -6 -1 798.62 45.3
 6 -6 -1 834.42 56.69
 6 -6 -1 788.82 43.6
 6 6 -1 751.12 43.8
 6 6 -1 818.82 67.19
 -6 6 1 821.82 73.49
 -6 6 1 728.93 43.5
 6 6 -1 753.92 64.79
 -4 -6 1 175.08 16.3
 4 -6 -1 181.88 16.1
 4 -6 -1 195.88 24
 4 -6 -1 263.97 47.4
 -4 -6 1 191.58 13.3
 4 -6 -1 180.28 12.3
 -4 6 1 167.28 13
 4 6 -1 162.38 12.1
 4 6 -1 175.18 11.5
 4 6 -1 184.38 32.8
 -4 6 1 297.87 48.7
 4 6 -1 195.98 30.1
 2 -6 -1 61.09 22.2
 2 -6 -1 65.59 10
 2 -6 -1 46 5.4
 -2 -6 1 39.5 6.4
 -2 -6 1 42.2 8
 2 -6 -1 55.79 13.4
 2 6 -1 50.69 20.3
 2 6 -1 60.19 21.4
 -2 6 1 44.1 24.3
 0 -6 -1 10.1 16
 0 -6 1 19.3 7.4
 0 -6 -1 31.2 8.2
 0 -6 -1 22.5 9.6
 0 -6 -1 21.3 4.2
 0 -6 1 21.9 5.8
 0 6 -1 29 16.1
 0 6 -1 58.09 29.2
 0 6 1 25 14.5
 0 6 -1 15.9 4.9
 2 -6 1 59.39 14.1
 -2 -6 -1 55.89 10.9
 2 -6 1 69.49 10.6
 2 -6 1 51.59 6.9
 -2 -6 -1 31.7 15.8
 -2 6 -1 56.59 6.6
 -2 6 -1 53.79 19.9
 2 6 1 40.9 16.5
 2 6 1 41 6
 -2 6 -1 46.9 29.5
 4 -6 1 -0.6 5.6
 4 -6 1 -0.9 8.4
 4 -6 1 8.1 11.2
 -4 -6 -1 10.3 6.2
 -4 6 -1 0.9 7.9
 -4 6 -1 -7.7 10.4
 4 6 1 17.5 12.7
 -4 6 -1 2.4 24.8
 4 6 1 3.8 4.5
 6 -6 1 145.19 14.2
 6 -6 1 125.09 8.8
 6 -6 1 144.99 12.8
 6 -6 1 135.29 11.5
 -6 -6 -1 118.49 12.1
 6 -6 1 124.69 21.4
 6 6 1 112.19 10
 -6 6 -1 92.19 26.8
 -6 6 -1 134.49 31.2
 6 6 1 110.59 10.9
 6 6 1 112.49 9.1
 6 6 1 148.49 25.5
 6 6 1 118.09 23
 -6 6 -1 125.69 11.2
 8 -6 1 253.07 19.2
 8 -6 1 249.97 20.8
 8 -6 1 249.18 31.1
 8 -6 1 246.88 15.1
 -8 -6 -1 232.88 17.8
 8 -6 1 237.48 16.7
 8 6 1 234.38 16.8
 8 6 1 217.48 26.7
 -8 6 -1 269.37 45.8
 -8 6 -1 257.77 41
 8 6 1 278.87 28.7
 8 6 1 252.77 15.4
 8 6 1 238.18 16
 -8 6 -1 238.48 16.9
 10 -6 1 451.55 44.4
 10 -6 1 439.26 27.7
 10 -6 1 463.95 26.7
 -10 -6 -1 450.05 29.7
 10 -6 1 482.45 30.1
 10 -6 1 509.85 31.5
 -10 6 -1 463.35 28.1
 10 6 1 425.86 27.8
 10 6 1 470.85 27.3
 10 6 1 462.95 27.3
 -10 6 -1 472.75 56.39
 -10 6 -1 519.35 62.99
 12 -6 1 589.04 54.39
 12 -6 1 625.64 38
 -12 -6 -1 590.84 38.2
 12 -6 1 565.04 45
 12 6 1 598.64 35.3
 -12 6 -1 612.04 36.2
 12 6 1 639.64 38
 -12 6 -1 622.84 70.59
 -12 6 -1 631.54 70.89
 12 6 1 637.84 50.39
 12 6 1 620.24 35.8
 14 -6 1 392.26 25.6
 14 -6 1 387.76 22.9
 -14 -6 -1 364.86 26.1
 14 -6 1 372.46 28.2
 14 -6 1 371.16 45.5
 -14 6 -1 373.06 24.5
 -14 6 -1 362.76 63.99
 14 6 1 393.26 23.6
 14 6 1 367.86 23.5
 14 6 1 356.06 39
 14 6 1 349.57 24.2
 16 -6 1 77.49 14.7
 16 -6 1 30.1 18.9
 16 -6 1 54.59 8
 16 -6 1 51.09 8.8
 -16 -6 -1 58.19 9.5
 16 6 1 50.69 7.4
 16 6 1 49.6 9
 16 6 1 48 21.2
 -16 6 -1 40.2 35.4
 -16 6 -1 47.9 9
 -18 -6 -1 125.89 14.1
 18 -6 1 143.09 37.2
 -18 -6 -1 125.89 15.9
 18 -6 1 208.18 20.2
 18 -6 1 178.48 14.3
 18 6 1 121.29 29.2
 18 6 1 152.68 15.4
 -18 6 -1 161.68 16.1
 18 6 1 163.68 13.9
 18 6 1 170.78 17.8
 20 -6 1 31.7 32.9
 20 -6 1 50.59 9.8
 20 -6 1 30.9 23.2
 -20 -6 -1 29.8 10.1
 20 6 1 51.39 11.7
 20 6 1 65.59 10.8
 20 6 1 34 24.7
 20 6 1 71.79 8.5
 -20 6 -1 47.3 10.5
 22 -6 1 18.8 14.7
 22 -6 1 8.8 9.6
 22 -6 1 19.1 29.9
 22 6 1 0.2 24.7
 22 6 1 4.2 9.7
 22 6 1 -10.2 11.2
 -22 6 -1 6.7 13.2
 22 6 1 14 7
 24 -6 1 130.79 14.9
 24 -6 1 122.79 39.3
 24 -6 1 121.59 22
 24 6 1 125.29 37.6
 24 6 1 107.79 14.1
 24 6 1 110.69 17.4
 -24 6 -1 133.89 15.8
 24 6 1 132.29 14
 26 -6 1 16.7 19.7
 26 -6 1 1.2 11.2
 26 -6 1 3.5 30.8
 26 6 1 3.6 7.3
 26 6 1 -9.7 15.9
 26 6 1 -0.8 10.5
 -26 6 -1 -0.6 11.5
 28 -6 1 -3.6 23.6
 28 -6 1 55.99 42.5
 28 -6 1 -15.4 14.6
 28 6 1 12.8 22.1
 -28 6 -1 -7.6 14
 28 6 1 1.5 11.2
 28 6 1 -2.4 7.4
 30 -6 1 27.3 22
 30 -6 1 11.5 12.2
 30 6 1 10.9 7.4
 -30 6 -1 0.1 11.5
 30 6 1 -21.2 17.9
 32 -6 1 46.7 13.4
 32 -6 1 50.39 21.8
 32 6 1 40.1 10.9
 32 6 1 45.5 18.9
 -32 6 -1 36.5 13.9
 33 -7 -1 19.5 11.6
 33 -7 -1 16.3 19
 -33 7 1 5.5 13
 33 7 -1 19.4 16.6
 31 -7 -1 34.1 11.7
 31 -7 -1 40.9 20.7
 -31 7 1 52.79 14.4
 31 7 -1 49.2 8.9
 31 7 -1 13.8 17.5
 29 -7 -1 40.5 13.5
 29 -7 -1 71.59 41.7
 29 -7 -1 88.09 33.1
 29 7 -1 25.2 21.5
 29 7 -1 50.89 9.6
 -29 7 1 41.9 22.3
 27 -7 -1 58.79 19.1
 27 -7 -1 18.9 30.7
 27 -7 -1 34.5 10.8
 27 7 -1 25.4 14.7
 -27 7 1 10.6 13.1
 27 7 -1 33.5 8.4
 25 -7 -1 1.4 8.5
 25 -7 -1 4 16.3
 25 -7 -1 17.2 29.9
 25 7 -1 8.3 13.4
 -25 7 1 5.7 11.9
 25 7 -1 -6.6 6.2
 23 -7 -1 345.47 22.8
 -23 -7 1 292.37 20.6
 23 -7 -1 320.27 31.6
 23 -7 -1 238.78 50.09
 23 7 -1 365.96 27.6
 23 7 -1 300.27 21.3
 -23 7 1 342.67 26.1
 21 -7 -1 -1.5 18.7
 21 -7 -1 11.1 8.7
 21 -7 -1 13.8 14.4
 21 7 -1 12.6 5.6
 21 7 -1 17.5 13.5
 -21 7 1 10.2 9.5
 19 -7 -1 22.6 23.9
 19 -7 -1 16.4 13.8
 19 -7 -1 12.4 5.8
 19 -7 -1 8.3 6.6
 19 7 -1 16.8 7.4
 19 7 -1 20.7 6.1
 19 7 -1 11.8 8.9
 -19 7 1 13.1 8.9
 17 -7 -1 183.58 21.1
 -17 -7 1 152.48 11.8
 17 -7 -1 166.68 14.4
 -17 -7 1 111.39 14.4
 17 -7 -1 165.28 12.8
 17 -7 -1 143.99 32.3
 17 7 -1 169.98 13
 17 7 -1 172.58 15.9
 -17 7 1 171.68 16.1
 15 -7 -1 304.97 40
 -15 -7 1 234.38 22.2
 15 -7 -1 292.17 21.4
 15 -7 -1 318.57 24.3
 -15 -7 1 282.27 18.7
 15 -7 -1 313.27 18.8
 15 -7 -1 278.77 19.3
 15 7 -1 340.17 21
 -15 7 1 308.87 21.1
 15 7 -1 319.67 19.2
 15 7 -1 216.88 34.9
 13 -7 -1 65.89 10
 -13 -7 1 48.5 6.9
 13 -7 -1 78.89 8.3
 -13 -7 1 63.09 9.7
 13 -7 -1 86.89 12.7
 13 -7 -1 80.19 43
 13 -7 -1 83.89 25.3
 13 7 -1 56.89 18.7
 13 7 -1 60.79 7.9
 -13 7 1 66.79 31.6
 -13 7 1 57.39 8.7
 13 7 -1 38.5 16.7
 13 7 -1 67.79 8
 11 -7 -1 25.3 22.8
 -11 -7 1 79.59 9.2
 -11 -7 1 88.99 11.2
 11 -7 -1 92.29 11.6
 11 -7 -1 95.39 11.3
 11 -7 -1 52.59 15.4
 11 -7 -1 75.29 8.3
 11 7 -1 59.99 19.5
 11 7 -1 78.29 9.3
 -11 7 1 165.38 47.3
 11 7 -1 83.39 22.2
 -11 7 1 116.39 10.5
 11 7 -1 80.19 8.3
 9 -7 -1 430.06 42.1
 9 -7 -1 360.96 55.29
 9 -7 -1 427.26 28
 -9 -7 1 390.26 27.3
 -9 -7 1 402.76 24.7
 9 -7 -1 418.46 24.9
 9 -7 -1 440.76 27.2
 9 7 -1 412.56 24.1
 -9 7 1 584.64 74.79
 9 7 -1 410.56 44.5
 -9 7 1 384.76 25.4
 9 7 -1 395.66 24
 9 7 -1 344.37 44.8
 7 -7 -1 721.13 41.7
 7 -7 -1 761.22 44.8
 -7 -7 1 728.63 44.6
 -7 -7 1 707.03 41.8
 7 -7 -1 804.22 57.19
 7 7 -1 719.23 40.9
 7 7 -1 722.83 64.79
 -7 7 1 686.13 41.9
 7 7 -1 728.03 41.2
 -7 7 1 800.22 76.69
 7 7 -1 771.82 66.59
 5 -7 -1 248.38 19.7
 -5 -7 1 228.38 19.2
 5 -7 -1 214.48 15.3
 -5 -7 1 215.08 15.9
 5 -7 -1 236.48 28.8
 5 -7 -1 248.58 41.2
 -5 7 1 328.37 54.39
 5 7 -1 222.68 14.3
 5 7 -1 235.68 37.2
 -5 7 1 213.98 15.9
 -3 -7 1 188.78 14.3
 3 -7 -1 194.58 17.7
 3 -7 -1 266.17 51.59
 3 -7 -1 185.48 13.1
 3 -7 -1 204.38 24.8
 -3 -7 1 195.28 17.5
 3 7 -1 184.48 11.9
 3 7 -1 174.88 34.8
 -3 7 1 172.68 14.3
 -3 7 1 246.48 39.2
 3 7 -1 182.88 34.5
 -1 -7 1 149.09 12.7
 -1 -7 1 149.59 15.8
 1 -7 -1 149.29 11.1
 1 -7 -1 140.99 16
 1 -7 -1 153.18 20.8
 1 -7 -1 166.88 33.1
 1 7 -1 223.08 47.8
 1 7 -1 141.89 11
 -1 7 1 163.98 34.4
 -1 7 1 150.18 11.5
 1 7 -1 153.18 34.7
 -1 -7 -1 13.2 8.3
 -1 -7 -1 7.3 12.6
 1 -7 1 2.7 5.6
 -1 -7 -1 4.1 7.3
 1 -7 1 1.2 7.1
 -1 7 -1 7.6 5.6
 1 7 1 9.6 10.7
 1 7 1 4.8 4.2
 -1 7 -1 3.5 14
 -1 7 -1 -2.3 15.7
 -3 -7 -1 31.7 8.5
 -3 -7 -1 37.4 9.7
 3 -7 1 30.6 7
 3 -7 1 35.2 9.5
 -3 -7 -1 34.1 4.8
 3 -7 1 37.4 13.3
 -3 7 -1 7.2 17.2
 -3 7 -1 35.2 6.4
 -3 7 -1 10.5 17.5
 3 7 1 35.2 16.6
 3 7 1 35.4 5.7
 3 7 1 29 5.8
 -5 -7 -1 56.29 10.1
 -5 -7 -1 60.19 6.4
 -5 -7 -1 75.99 10.9
 5 -7 1 75.29 11.1
 5 -7 1 58.49 16.6
 5 -7 1 59.49 8.2
 -5 7 -1 65.49 7.9
 5 7 1 43 6.3
 -5 7 -1 43.8 22.3
 5 7 1 45.4 18.1
 5 7 1 63.29 6.7
 -5 7 -1 40.2 32.2
 5 7 1 55.59 6.2
 7 -7 1 203.68 27.7
 7 -7 1 206.68 15.1
 -7 -7 -1 172.98 15.2
 -7 -7 -1 184.98 12.2
 7 -7 1 202.68 17.8
 7 -7 1 199.38 12.4
 7 7 1 189.18 12.9
 -7 7 -1 194.08 14.9
 -7 7 -1 218.78 45
 7 7 1 188.08 28.7
 -7 7 -1 257.37 52.69
 7 7 1 182.68 14.2
 7 7 1 192.58 13.4
 7 7 1 182.88 30.2
 -9 -7 -1 186.38 14.1
 9 -7 1 179.18 12.4
 9 -7 1 213.08 30.9
 -9 -7 -1 180.38 12
 9 -7 1 173.28 14.4
 9 -7 1 188.68 16.9
 9 -7 1 208.38 19.4
 9 7 1 176.98 14.2
 -9 7 -1 188.58 14.9
 -9 7 -1 151.58 36.1
 9 7 1 179.68 13
 9 7 1 195.88 13.4
 9 7 1 172.08 25.7
 -9 7 -1 270.07 65.79
 9 7 1 165.48 25.6
 11 -7 1 27.8 6.3
 11 -7 1 28.4 8.4
 11 -7 1 28.9 17.6
 -11 -7 -1 24.2 5.5
 11 -7 1 32.1 10.1
 -11 -7 -1 19.1 4.2
 11 -7 1 26.4 7.2
 11 7 1 25.2 6.4
 11 7 1 22.7 6.1
 11 7 1 21.5 5.8
 -11 7 -1 35 27.2
 -11 7 -1 24.1 8.2
 -11 7 -1 24.1 24.7
 13 -7 1 161.88 15.9
 13 -7 1 142.69 12.8
 -13 -7 -1 138.89 12.7
 13 -7 1 198.98 20.5
 13 -7 1 174.98 12.3
 -13 -7 -1 156.08 11.1
 13 7 1 157.48 17.5
 -13 7 -1 200.48 44.3
 13 7 1 165.58 13.4
 13 7 1 162.08 13.6
 -13 7 -1 162.58 14.9
 15 -7 1 6.8 5.2
 15 -7 1 1.3 10.5
 -15 -7 -1 13.8 6
 15 -7 1 6.5 7
 -15 -7 -1 -2.5 6.7
 15 -7 1 8.2 20.3
 15 7 1 11.5 5.5
 -15 7 -1 -8.4 41
 15 7 1 22.3 8
 15 7 1 15.2 7.1
 -15 7 -1 7.1 7.4
 17 -7 1 12.6 7.3
 17 -7 1 15.7 23.2
 -17 -7 -1 36.8 8.3
 17 -7 1 14 13.5
 17 -7 1 29.5 6.6
 17 7 1 14.6 8.6
 17 7 1 29.4 8.3
 17 7 1 28.7 6.9
 -17 7 -1 27.1 8.9
 19 -7 1 86.49 17.3
 -19 -7 -1 76.19 11.5
 19 -7 1 64.59 30.5
 19 -7 1 89.69 10.8
 -19 7 -1 80.29 12.4
 19 7 1 84.49 13.4
 19 7 1 114.49 12.3
 19 7 1 98.19 11.5
 21 -7 1 -5.6 23.2
 21 -7 1 14.2 9.4
 21 -7 1 6.3 15.1
 -21 7 -1 19.7 11.1
 21 7 1 25.5 12.3
 21 7 1 31.7 9.9
 21 7 1 36.3 7.9
 23 -7 1 97.79 13.1
 23 -7 1 68.19 18.6
 23 -7 1 54.79 36.7
 23 7 1 99.69 14.7
 -23 7 -1 105.09 14.9
 23 7 1 134.39 17
 23 7 1 134.99 14
 25 -7 1 5.8 11.1
 25 -7 1 4.7 29.5
 25 -7 1 14.9 19.2
 25 7 1 10 15.3
 25 7 1 10.2 7.8
 -25 7 -1 7.5 12
 25 7 1 1.2 10.3
 27 -7 1 22.6 35.1
 27 -7 1 5.6 20.1
 27 -7 1 -4.2 11.4
 -27 7 -1 9.7 12.8
 27 7 1 0.6 7.3
 27 7 1 -0.6 10.9
 27 7 1 -2.5 16.4
 29 -7 1 111.69 39.8
 29 -7 1 0.8 12.2
 29 -7 1 7 20
 -29 7 -1 4.7 12.2
 29 7 1 5.7 7.7
 29 7 1 13.8 16.8
 31 -7 1 46.1 12.8
 31 -7 1 4.6 20.6
 31 7 1 16.9 18
 31 7 1 37.1 8.3
 -31 7 -1 45.7 13.1
 32 -8 -1 0.3 18.5
 32 -8 -1 11.7 11
 32 8 -1 4.6 7.3
 -32 8 1 14.5 13.1
 32 8 -1 26.5 17.4
 30 -8 -1 -9.6 18.4
 30 -8 -1 51.29 43
 30 -8 -1 -6 10.2
 30 8 -1 17.2 16.4
 -30 8 1 3 13.5
 30 8 -1 3.5 7.7
 28 -8 -1 19.9 18.9
 28 -8 -1 -14.6 38.9
 28 -8 -1 17.5 10.8
 28 8 -1 31.4 8.6
 28 8 -1 25.9 15.9
 -28 8 1 -5.9 13.4
 26 -8 -1 117.39 13.9
 26 -8 -1 75.79 39.2
 26 -8 -1 79.49 20.7
 26 8 -1 102.09 13.3
 -26 8 1 91.59 15.4
 26 8 -1 92.19 16.1
 24 -8 -1 233.28 26.7
 24 -8 -1 286.77 21
 24 -8 -1 195.58 47.3
 24 8 -1 258.87 26.1
 -24 8 1 289.77 25
 24 8 -1 279.47 19.7
 22 -8 -1 10.5 27.3
 22 -8 -1 40.3 16.7
 22 -8 -1 64.19 9.1
 22 8 -1 45.5 11.8
 22 8 -1 44.2 7.6
 -22 8 1 62.49 12.5
 20 -8 -1 298.47 48.6
 -20 -8 1 250.97 18.3
 20 -8 -1 302.67 28.4
 20 -8 -1 306.57 21.6
 20 -8 -1 257.97 20.4
 20 8 -1 303.67 19.9
 -20 8 1 313.17 23.4
 20 8 -1 294.57 23.9
 -18 -8 1 74.59 8.5
 18 -8 -1 73.79 13.7
 18 -8 -1 94.49 10.7
 18 -8 -1 79.89 10.5
 18 -8 -1 90.09 27
 -18 -8 1 89.39 12.5
 18 8 -1 92.19 11.3
 18 8 -1 102.19 10.9
 -18 8 1 117.69 13.2
 -16 -8 1 73.59 11
 16 -8 -1 88.69 13.2
 16 -8 -1 91.99 10.2
 16 -8 -1 76.79 10.7
 16 -8 -1 94.29 30.5
 -16 -8 1 86.69 9.9
 16 -8 -1 86.89 9.8
 16 8 -1 98.79 10.1
 16 8 -1 105.29 11.3
 -16 8 1 95.39 11.9
 14 -8 -1 50.59 18.8
 -14 -8 1 58.49 7.5
 14 -8 -1 55.09 10.1
 -14 -8 1 52.79 9.9
 14 -8 -1 74.39 7.6
 14 -8 -1 77.59 12.3
 14 -8 -1 64.99 8.4
 14 8 -1 54.79 8.6
 14 8 -1 65.59 8.8
 14 8 -1 35.2 20.3
 -14 8 1 58.69 9.4
 -12 -8 1 53.79 10.2
 12 -8 -1 45.9 15.8
 -12 -8 1 52.89 7.5
 12 -8 -1 57.99 11.4
 12 -8 -1 57.89 10.4
 12 -8 -1 33.3 22.1
 12 -8 -1 59.79 8.1
 12 8 -1 50.59 6.9
 12 8 -1 51.39 20.9
 -12 8 1 50.79 30.9
 12 8 -1 35.9 21.2
 12 8 -1 53.59 6.3
 -12 8 1 78.49 10
 -10 -8 1 -2.3 5.4
 10 -8 -1 -17.5 15.1
 10 -8 -1 13.4 13.4
 10 -8 -1 2.7 7.6
 -10 -8 1 -10.1 7
 10 -8 -1 1.6 5.7
 10 -8 -1 3.9 7.6
 10 8 -1 0.9 4.8
 10 8 -1 -15.9 11
 10 8 -1 10.7 16.8
 10 8 -1 -0.9 4.1
 -10 8 1 -13.1 18.1
 -10 8 1 -5.3 6.6
 8 -8 -1 144.89 27.3
 8 -8 -1 87.09 27.2
 8 -8 -1 115.99 11.4
 -8 -8 1 122.99 15.2
 8 -8 -1 126.79 15.2
 -8 -8 1 122.89 11.6
 8 8 -1 115.09 27.3
 -8 8 1 116.69 12.3
 8 8 -1 120.19 9.5
 -8 8 1 189.08 41.4
 8 8 -1 99.69 27
 8 8 -1 101.99 9.7
 6 -8 -1 666.93 40.9
 6 -8 -1 668.93 37.3
 6 -8 -1 647.84 51.79
 -6 -8 1 642.64 40.5
 -6 -8 1 657.23 37.5
 6 -8 -1 581.34 68.39
 6 8 -1 608.14 64.09
 6 8 -1 589.04 61.89
 -6 8 1 637.94 37.4
 6 8 -1 646.64 36.3
 -6 8 1 659.63 71.39
 -4 -8 1 634.14 35.3
 4 -8 -1 615.44 47.9
 4 -8 -1 617.04 34.8
 4 -8 -1 594.14 65.79
 -4 -8 1 636.14 38.4
 4 -8 -1 632.54 38.6
 4 8 -1 606.24 33.8
 -4 8 1 585.24 34.8
 4 8 -1 549.85 33.5
 4 8 -1 513.55 60.89
 4 8 -1 569.64 61.19
 2 -8 -1 432.16 36.2
 -2 -8 1 425.96 26
 2 -8 -1 420.26 29.4
 2 -8 -1 412.86 25.1
 2 -8 -1 444.16 55.29
 -2 -8 1 466.65 29.5
 2 8 -1 459.75 55.69
 -2 8 1 359.56 24.8
 2 8 -1 422.96 23.8
 -2 8 1 404.16 25.1
 0 -8 1 342.97 21.8
 0 -8 -1 334.87 20.5
 0 -8 1 349.27 25.3
 0 -8 -1 399.26 30.6
 0 -8 -1 390.26 47.9
 0 -8 -1 341.47 25.1
 0 8 -1 370.46 49.6
 0 8 1 325.77 45
 0 8 -1 325.27 20.6
 0 8 1 282.97 20
 0 8 -1 312.57 49.8
 0 8 1 312.37 20.2
 2 -8 1 119.89 14.4
 -2 -8 -1 118.69 14.2
 2 -8 1 108.99 20.1
 -2 -8 -1 80.69 8.9
 -2 -8 -1 98.39 15.6
 2 -8 1 107.59 11.7
 2 8 1 77.79 9.2
 -2 8 -1 98.09 9.2
 -2 8 -1 74.69 28
 -2 8 -1 93.79 30.5
 4 -8 1 25.4 7.3
 -4 -8 -1 29.6 9.1
 4 -8 1 47.9 11.1
 -4 -8 -1 42.2 9.9
 -4 -8 -1 39.5 5.5
 4 -8 1 26.1 12
 4 8 1 34.3 18.7
 -4 8 -1 24.7 19.3
 4 8 1 42.6 19.9
 -4 8 -1 72.09 26.4
 -4 8 -1 41.3 7.1
 4 8 1 32.6 5.9
 6 -8 1 238.98 19.9
 -6 -8 -1 215.08 19
 6 -8 1 209.68 27.9
 6 -8 1 215.98 16.3
 -6 -8 -1 194.08 17
 -6 -8 -1 193.78 13.7
 6 -8 1 207.18 13
 -6 8 -1 216.48 42.9
 -6 8 -1 206.68 15.5
 -6 8 -1 242.58 49.3
 6 8 1 210.18 13.3
 6 8 1 175.58 34
 6 8 1 179.28 34.1
 6 8 1 190.28 14.9
 6 8 1 222.48 14.3
 8 -8 1 54.99 18.1
 8 -8 1 63.59 10.9
 8 -8 1 71.79 9.1
 -8 -8 -1 58.39 6.5
 8 -8 1 73.49 6.7
 -8 -8 -1 65.69 10.8
 8 8 1 71.79 7.3
 -8 8 -1 60.99 29.1
 8 8 1 43 16.8
 8 8 1 56.09 7.9
 -8 8 -1 24.4 24.4
 8 8 1 70.49 6.7
 -8 8 -1 75.19 9.3
 10 -8 1 384.16 24.3
 -10 -8 -1 372.86 26.9
 10 -8 1 399.36 27.2
 -10 -8 -1 380.66 22.7
 10 -8 1 387.86 22.7
 10 -8 1 399.86 28.4
 10 -8 1 399.16 42.8
 10 8 1 386.76 24.2
 -10 8 -1 393.56 24.9
 -10 8 -1 347.17 88.89
 10 8 1 367.06 23.1
 10 8 1 313.97 38.6
 10 8 1 358.76 23.2
 10 8 1 393.96 38.6
 -12 -8 -1 263.07 17
 12 -8 1 270.77 17.5
 12 -8 1 283.27 24.4
 12 -8 1 274.07 38.6
 12 -8 1 274.97 21.9
 -12 -8 -1 253.87 21.9
 12 -8 1 259.77 19
 12 8 1 278.37 18.4
 -12 8 -1 282.07 19.9
 12 8 1 256.27 21.3
 12 8 1 276.97 18.7
 14 -8 1 156.88 16.7
 14 -8 1 103.09 25.1
 14 -8 1 170.28 17.5
 14 -8 1 155.48 12.7
 -14 -8 -1 160.68 12.1
 -14 -8 -1 171.98 17.3
 14 -8 1 141.89 13.7
 14 8 1 163.18 13.8
 14 8 1 169.98 14
 14 8 1 173.18 15.1
 -14 8 -1 186.28 15.9
 16 -8 1 258.47 24.9
 16 -8 1 187.08 42.2
 -16 -8 -1 197.18 18.4
 16 -8 1 206.88 18.3
 16 -8 1 213.98 15.5
 -16 -8 -1 168.18 13.3
 16 8 1 192.38 15.9
 16 8 1 192.68 15.8
 -16 8 -1 208.38 17.9
 16 8 1 176.18 17.7
 18 -8 1 60.09 10.5
 18 -8 1 39.4 13.7
 18 -8 1 61.39 8.5
 18 -8 1 56.69 31.1
 -18 -8 -1 63.69 11.6
 -18 8 -1 60.69 11.1
 18 8 1 68.99 10.1
 18 8 1 71.09 9.5
 18 8 1 58.39 10.9
 20 -8 1 245.28 19
 20 -8 1 147.69 39.9
 20 8 1 208.38 22.2
 -20 8 -1 230.28 21.9
 20 8 1 219.48 18.5
 20 8 1 236.48 17.9
 22 -8 1 571.04 73.79
 22 -8 1 642.04 39.3
 22 -8 1 602.34 46.5
 22 8 1 539.25 37.7
 -22 8 -1 683.13 40.9
 22 8 1 651.13 41.8
 22 8 1 634.84 38
 24 -8 1 28.8 19.2
 24 -8 1 37.8 40.9
 24 -8 1 29 11.2
 24 8 1 61.69 11.2
 -24 8 -1 51.49 13.7
 24 8 1 43.9 14.8
 24 8 1 59.09 9.9
 26 -8 1 48.9 21.4
 26 -8 1 111.99 42.9
 26 -8 1 108.99 14.4
 26 8 1 83.19 18
 26 8 1 106.29 13.7
 -26 8 -1 74.99 15.3
 26 8 1 85.09 21.3
 28 -8 1 30.8 20.5
 28 -8 1 68.39 45.5
 28 -8 1 31.7 12.8
 -28 8 -1 30.6 13.2
 28 8 1 37.5 17.7
 28 8 1 13.8 8.7
 30 -8 1 45.5 21.3
 30 -8 1 40.7 13.3
 -30 8 -1 25.8 13
 30 8 1 47 9.1
 30 8 1 33.5 17.8
 32 -8 1 26.4 12.2
 32 8 1 24.9 7.7
 32 8 1 32.5 23.1
 -32 8 -1 5.4 13.3
 33 -9 -1 183.08 20.2
 33 9 -1 204.58 22.7
 -33 9 1 151.88 18.4
 31 -9 -1 128.99 24.2
 31 -9 -1 136.79 15.9
 31 9 -1 110.89 19.4
 -31 9 1 152.08 18.1
 31 9 -1 163.68 14.9
 29 -9 -1 299.57 25.1
 29 9 -1 304.37 22.1
 29 9 -1 333.47 31.2
 -29 9 1 288.67 28.1
 27 -9 -1 353.26 36.9
 27 -9 -1 363.96 27.3
 27 9 -1 375.26 32.3
 27 9 -1 368.36 25.4
 -27 9 1 378.96 30.2
 25 -9 -1 205.68 51.29
 25 -9 -1 324.37 23.6
 25 -9 -1 305.97 33.4
 25 9 -1 311.57 22
 -25 9 1 309.07 28.3
 25 9 -1 309.37 29.2
 23 -9 -1 449.36 38.1
 23 -9 -1 400.66 63.59
 23 -9 -1 491.15 30.3
 -23 9 1 475.95 33.7
 23 9 -1 467.85 33.6
 23 9 -1 430.66 28.9
 -21 -9 1 6 5.2
 21 -9 -1 -11.9 13.8
 21 -9 -1 18.1 25.7
 21 -9 -1 8.3 6.9
 21 -9 -1 -15.3 11.5
 21 9 -1 7.3 11.3
 -21 9 1 -7.8 10.7
 21 9 -1 0.9 5.9
 19 -9 -1 208.28 21.5
 19 -9 -1 233.28 44.9
 19 -9 -1 210.68 17.9
 -19 -9 1 177.98 15
 19 -9 -1 235.28 22.7
 -19 9 1 225.08 21.7
 19 9 -1 160.98 19
 19 9 -1 240.08 20.1
 17 -9 -1 82.09 10.5
 17 -9 -1 117.19 11.3
 17 -9 -1 95.69 12.6
 17 -9 -1 96.89 15.1
 17 -9 -1 48.8 23.7
 -17 -9 1 89.29 9.8
 -17 -9 1 88.19 12.4
 17 9 -1 107.59 11.7
 17 9 -1 101.59 11
 -17 9 1 122.89 13.3
 15 -9 -1 7.6 4.8
 -15 -9 1 6.9 8
 15 -9 -1 8.6 10.3
 15 -9 -1 13.6 20.5
 15 -9 -1 3.9 8.1
 -15 -9 1 4.7 5.7
 15 -9 -1 -1.1 7.2
 15 9 -1 0.7 4.6
 -15 9 1 5.8 7.9
 15 9 -1 -8.6 21.3
 15 9 -1 0.3 7.2
 13 -9 -1 17.4 8.9
 13 -9 -1 19.8 10.7
 13 -9 -1 11.1 8
 -13 -9 1 7.6 10.7
 13 -9 -1 -22 30.4
 -13 -9 1 11 8.5
 13 -9 -1 4.5 13.7
 13 9 -1 11.3 4.7
 -13 9 1 14.2 8
 13 9 -1 16.6 6.8
 -11 -9 1 16.4 6.6
 11 -9 -1 16.9 7
 11 -9 -1 6.3 14.4
 11 -9 -1 -20.6 18.8
 11 -9 -1 24.9 9.8
 -11 -9 1 29.6 9.3
 11 9 -1 25.5 6.1
 -11 9 1 -5.3 38.4
 11 9 -1 15.3 20.2
 -11 9 1 28.6 8.1
 11 9 -1 35.2 5.8
 -9 -9 1 307.27 24.8
 -9 -9 1 305.27 21.2
 9 -9 -1 343.07 54.99
 9 -9 -1 343.07 25.4
 9 -9 -1 306.97 21
 9 9 -1 331.57 21.3
 9 9 -1 270.57 45
 -9 9 1 331.77 21.7
 9 9 -1 305.07 45.7
 -9 9 1 208.28 49.4
 9 9 -1 335.17 21.7
 -7 -9 1 125.09 15.2
 7 -9 -1 82.39 21.2
 7 -9 -1 120.69 14.9
 7 -9 -1 95.89 11.2
 7 -9 -1 98.39 30.9
 -7 -9 1 108.49 10.5
 7 9 -1 81.39 26.2
 7 9 -1 93.59 8.9
 7 9 -1 94.19 8.7
 -7 9 1 93.39 10
 -7 9 1 140.19 45.5
 7 9 -1 62.99 22.9
 -5 -9 1 26.1 7.5
 5 -9 -1 16.7 12.2
 5 -9 -1 24.4 16.9
 5 -9 -1 21.8 10.2
 -5 -9 1 22.7 8.8
 5 -9 -1 22.3 6.2
 5 9 -1 22.5 4
 5 9 -1 26.4 20.2
 5 9 -1 23 4
 -5 9 1 34.7 32.9
 5 9 -1 14.5 17.6
 -5 9 1 29.3 7
 3 -9 -1 552.44 65.09
 -3 -9 1 584.34 32.8
 -3 -9 1 599.74 36.6
 3 -9 -1 503.85 46.2
 3 -9 -1 580.74 36.5
 3 -9 -1 557.04 32
 3 9 -1 556.24 63.19
 3 9 -1 527.45 61.39
 -3 9 1 472.65 30.6
 -3 9 1 532.85 31.9
 3 9 -1 546.45 30.6
 3 9 -1 530.45 30.8
 -3 9 1 492.65 61.69
 1 -9 -1 724.03 44.4
 1 -9 -1 771.62 78.99
 -1 -9 1 775.42 41
 1 -9 -1 711.13 40
 -1 -9 1 756.62 44.4
 1 -9 -1 721.03 51.09
 -1 9 1 689.53 39.6
 -1 9 1 674.73 72.19
 1 9 -1 601.84 38.9
 -1 9 1 613.84 39.1
 1 9 -1 683.83 39.4
 1 9 -1 691.33 74.79
 1 9 -1 733.13 75.39
 1 -9 1 363.76 26.4
 -1 -9 -1 342.47 21
 1 -9 1 365.56 22.8
 -1 -9 -1 381.26 30.7
 -1 -9 -1 349.27 26.1
 -1 9 -1 316.57 52.09
 1 9 1 349.17 47.8
 1 9 1 284.57 20.3
 -1 9 -1 328.67 21
 1 9 1 309.97 20.2
 -3 -9 -1 331.27 24.6
 3 -9 1 331.47 31.6
 3 -9 1 317.77 21.5
 -3 -9 -1 291.97 19.4
 3 -9 1 328.27 25.4
 -3 -9 -1 311.17 26
 3 9 1 291.27 46.1
 -3 9 -1 284.57 51.99
 3 9 1 350.46 49
 -3 9 -1 279.87 50.49
 3 9 1 268.77 19.3
 -3 9 -1 313.07 19.9
 5 -9 1 836.92 59.39
 5 -9 1 815.12 45
 -5 -9 -1 724.83 48.2
 -5 -9 -1 764.82 47.4
 5 -9 1 862.31 48.9
 -5 -9 -1 774.82 43.6
 -5 9 -1 736.93 44
 -5 9 -1 703.03 79.29
 5 9 1 848.92 84.99
 5 9 1 691.13 43.8
 -5 9 -1 778.12 86.49
 5 9 1 774.22 71.59
 5 9 1 742.53 42.7
 7 -9 1 219.98 16.6
 7 -9 1 185.68 28.7
 -7 -9 -1 222.38 21.7
 -7 -9 -1 183.98 19
 7 -9 1 205.78 19.6
 -7 -9 -1 193.08 13.9
 7 -9 1 178.68 12.8
 -7 9 -1 196.98 15.6
 7 9 1 211.88 35.3
 7 9 1 218.78 36.3
 7 9 1 200.98 14.4
 -7 9 -1 288.97 63.79
 7 9 1 182.68 13.2
 -7 9 -1 118.49 33.2
 9 -9 1 1280.27 91.79
 9 -9 1 1251.37 69.69
 -9 -9 -1 1325.57 70.09
 9 -9 1 1247.48 74.29
 9 -9 1 1243.48 71.19
 -9 -9 -1 1265.97 73.79
 -9 9 -1 1255.67 122.49
 -9 9 -1 1235.18 70.89
 9 9 1 1322.07 70.79
 -9 9 -1 1145.99 134.99
 9 9 1 1275.87 69.89
 9 9 1 1208.28 92.99
 9 9 1 1260.67 69.69
 11 -9 1 571.64 36.9
 11 -9 1 516.25 33.8
 -11 -9 -1 551.14 36.7
 -11 -9 -1 551.14 32.3
 11 -9 1 588.94 55.79
 11 -9 1 558.54 32.2
 11 9 1 553.24 32.8
 11 9 1 581.54 33.5
 11 9 1 558.64 32.5
 -11 9 -1 465.35 85.59
 -11 9 -1 552.34 34.1
 13 -9 1 932.61 77.79
 -13 -9 -1 894.71 51.19
 13 -9 1 850.31 52.19
 13 -9 1 937.41 51.39
 -13 -9 -1 854.71 55.19
 13 -9 1 977.6 56.49
 13 9 1 934.81 52.09
 13 9 1 910.91 52.19
 13 9 1 889.71 51.39
 -13 9 -1 919.41 53.19
 15 -9 1 802.02 50.19
 -15 -9 -1 743.03 44.1
 15 -9 1 736.23 45.1
 -15 -9 -1 717.73 48.3
 15 -9 1 796.62 48.7
 15 -9 1 760.72 73.09
 15 -9 1 815.52 44.8
 15 9 1 772.12 45.2
 15 9 1 819.02 45.7
 15 9 1 740.73 44.5
 -15 9 -1 806.42 46.8
 17 -9 1 483.85 60.29
 -17 -9 -1 444.56 36.9
 17 -9 1 501.45 30.4
 17 -9 1 447.66 33.2
 17 9 1 522.35 30.9
 17 9 1 493.75 31.8
 17 9 1 466.75 30.1
 -17 9 -1 521.35 32.8
 19 -9 1 147.79 37.3
 19 -9 1 241.28 21.5
 -19 -9 -1 247.38 22
 19 -9 1 250.97 29.3
 19 -9 1 276.77 19.5
 19 9 1 272.17 19.4
 -19 9 -1 273.57 23.1
 19 9 1 204.08 18.8
 19 9 1 255.47 24.9
 21 -9 1 135.79 14.2
 21 -9 1 79.99 35.2
 21 -9 1 116.19 21.2
 21 9 1 124.09 15.9
 -21 9 -1 138.29 16
 21 9 1 144.59 14
 21 9 1 126.99 14.3
 23 -9 1 383.36 37.4
 23 -9 1 427.86 29.6
 23 -9 1 301.77 67.09
 -23 9 -1 421.46 30.8
 23 9 1 439.06 33.2
 23 9 1 462.35 27.9
 23 9 1 333.57 26.9
 25 -9 1 224.28 21
 25 -9 1 140.59 43.9
 25 -9 1 201.08 27.1
 25 9 1 202.28 17.5
 25 9 1 173.48 21.6
 -25 9 -1 207.18 23.2
 27 -9 1 76.39 45.9
 27 -9 1 44.7 13.3
 27 9 1 38.6 17
 27 9 1 58.49 9.9
 -27 9 -1 58.59 14.5
 29 -9 1 69.49 14.5
 -29 9 -1 68.49 14.8
 29 9 1 66.09 10.5
 29 9 1 83.09 19.3
 31 -9 1 13.1 12.1
 -31 9 -1 34 14.8
 31 9 1 38.6 11.9
 31 9 1 53.79 19.2
 32 -10 -1 395.16 28.4
 -32 10 1 376.66 36.8
 32 10 -1 411.46 32.3
 32 10 -1 382.56 28.3
 30 -10 -1 540.45 36.7
 -30 10 1 552.04 38.9
 30 10 -1 577.64 40.4
 30 10 -1 562.64 34.7
 28 -10 -1 572.34 36.6
 28 10 -1 548.25 40.5
 -28 10 1 570.64 39.5
 28 10 -1 533.35 34.8
 26 -10 -1 462.25 31.5
 26 10 -1 430.26 36
 26 10 -1 467.25 30.2
 -26 10 1 487.15 35.8
 24 -10 -1 523.65 32.3
 24 -10 -1 363.86 64.29
 24 10 -1 496.65 35.8
 -24 10 1 542.85 36.6
 24 10 -1 469.45 31.1
 22 -10 -1 12.7 7.9
 22 -10 -1 54.89 32.7
 22 -10 -1 17.6 16
 22 10 -1 28.2 12.9
 22 10 -1 16.5 7.2
 -22 10 1 33.1 13.2
 -20 -10 1 49.2 8.2
 20 -10 -1 42.4 7.9
 20 -10 -1 21.8 28.4
 20 -10 -1 34.9 16.4
 20 -10 -1 51.79 10.3
 20 10 -1 58.39 8.9
 -20 10 1 53.09 12.8
 20 10 -1 59.89 12.7
 18 -10 -1 17.6 8.4
 18 -10 -1 22 23
 18 -10 -1 11 6.2
 18 -10 -1 6.3 8.2
 -18 -10 1 8.1 6.7
 18 -10 -1 6.9 12.3
 -18 -10 1 10.2 9
 -18 10 1 10.4 10.5
 18 10 -1 37.3 12.9
 18 10 -1 19.3 6.9
 -16 -10 1 9.6 6.6
 16 -10 -1 11.2 5.8
 16 -10 -1 18 8.8
 16 -10 -1 9.3 20.5
 -16 -10 1 31.2 9.7
 16 -10 -1 10.5 8.1
 16 -10 -1 9.6 12.7
 16 10 -1 17.4 5.9
 -16 10 1 27.7 10.1
 16 10 -1 9 8
 14 -10 -1 0.9 5.4
 14 -10 -1 5 15.7
 14 -10 -1 -5.9 8.8
 -14 -10 1 10 8.9
 14 -10 -1 2.1 7.4
 -14 -10 1 5.1 6.7
 14 10 -1 -0.1 4.6
 14 10 -1 14.8 27.9
 -14 10 1 6.2 8.7
 14 10 -1 0.9 6.5
 -12 -10 1 113.69 14.7
 12 -10 -1 103.59 28.5
 12 -10 -1 119.99 12
 12 -10 -1 113.39 15.6
 12 -10 -1 61.79 32.9
 -12 -10 1 102.49 11.3
 12 10 -1 116.39 10.5
 12 10 -1 94.39 9.8
 -12 10 1 106.09 12.4
 12 10 -1 41.6 30.5
 -12 10 1 61.09 50.79
 -10 -10 1 135.39 18
 10 -10 -1 146.79 14.9
 10 -10 -1 177.28 30.2
 10 -10 -1 90.89 30.9
 10 -10 -1 163.48 18.9
 -10 -10 1 156.88 14.8
 10 10 -1 156.98 36.4
 10 10 -1 157.68 12.6
 -10 10 1 158.18 15.4
 -10 10 1 143.59 57.79
 10 10 -1 169.58 12.3
 8 -10 -1 712.73 41.3
 -8 -10 1 707.13 45
 -8 -10 1 698.63 41.6
 8 -10 -1 752.32 45.6
 8 -10 -1 653.03 84.69
 -8 10 1 697.73 41.3
 -8 10 1 710.43 81.79
 8 10 -1 713.73 39.8
 8 10 -1 665.33 39.6
 8 10 -1 609.14 71.99
 -6 -10 1 5.5 8.9
 6 -10 -1 -4.4 27.9
 6 -10 -1 7.2 6.5
 6 -10 -1 8 9.3
 6 10 -1 5.3 3.1
 6 10 -1 9.5 4.1
 6 10 -1 -17.2 16.9
 -6 10 1 25.6 25.3
 4 -10 -1 31.7 20
 4 -10 -1 69.29 13.8
 -4 -10 1 58.79 11.8
 4 -10 -1 51.29 17.6
 -4 -10 1 63.09 14.8
 4 -10 -1 65.49 9.3
 4 10 -1 62.99 7.1
 4 10 -1 62.79 27.4
 -4 10 1 43.3 5.7
 4 10 -1 22.6 20.7
 -4 10 1 24.4 22.1
 -4 10 1 67.49 8.7
 4 10 -1 56.29 6.5
 2 -10 -1 123.69 15.5
 2 -10 -1 74.69 17.9
 2 -10 -1 89.89 29.8
 -2 -10 1 104.79 12.3
 2 -10 -1 119.09 14.9
 -2 -10 1 103.59 14.6
 2 10 -1 46.4 25.9
 -2 10 1 79.49 7.8
 2 10 -1 79.09 9.1
 2 10 -1 48.2 25.9
 -2 10 1 92.69 9.1
 -2 10 1 82.99 30.5
 2 10 -1 92.19 7.3
 0 -10 -1 415.06 29.9
 0 -10 1 427.46 29.9
 0 -10 1 454.55 29.4
 0 -10 -1 378.36 24.2
 0 -10 -1 386.66 34.2
 0 10 -1 376.76 22.1
 0 10 1 376.76 23.5
 0 10 1 353.26 23.1
 0 10 -1 374.46 60.29
 0 10 1 384.76 54.79
 0 10 -1 381.36 23.9
 -2 -10 -1 224.98 15.6
 2 -10 1 205.48 25.9
 -2 -10 -1 225.68 23
 -2 -10 -1 224.08 21.6
 2 -10 1 230.28 21.5
 2 10 1 211.28 14.2
 -2 10 -1 175.28 12.6
 2 10 1 203.18 14.6
 2 10 1 274.07 54.49
 -2 10 -1 267.87 53.09
 -2 10 -1 244.68 45.9
 -2 10 -1 219.08 15.7
 2 10 1 191.28 38.6
 -4 -10 -1 548.15 36.2
 -4 -10 -1 519.55 37.2
 4 -10 1 472.15 35.5
 4 -10 1 541.35 36.7
 -4 -10 -1 543.55 31.2
 4 -10 1 558.34 46.1
 4 10 1 507.25 62.49
 -4 10 -1 529.15 32.3
 -4 10 -1 520.05 74.19
 4 10 1 486.95 30.9
 -4 10 -1 571.94 68.69
 4 10 1 515.35 29.7
 4 10 1 484.95 61.59
 6 -10 1 645.84 52.69
 -6 -10 -1 599.84 39.9
 6 -10 1 644.34 36.6
 6 -10 1 572.44 33.6
 6 -10 1 630.34 40.5
 -6 -10 -1 615.54 34.9
 -6 10 -1 589.54 75.19
 6 10 1 582.04 35
 6 10 1 513.45 60.89
 -6 10 -1 516.85 77.29
 -6 10 -1 584.34 35.4
 6 10 1 581.44 33.7
 8 -10 1 1029.6 58.59
 8 -10 1 1030.5 77.89
 8 -10 1 1027.8 62.29
 -8 -10 -1 955.5 61.29
 -8 -10 -1 1040.2 57.29
 8 -10 1 995.5 56.49
 8 10 1 1004.3 57.49
 -8 10 -1 1041.9 113.39
 -8 10 -1 1279.27 135.59
 8 10 1 970.5 56.49
 -8 10 -1 999.6 57.89
 10 -10 1 1874.91 125.09
 10 -10 1 1849.71 99.09
 -10 -10 -1 1798.22 103.69
 10 -10 1 1860.11 100.69
 -10 10 -1 1839.42 100.29
 10 10 1 1724.13 98.89
 10 10 1 1635.84 124.69
 10 10 1 1829.32 99.89
 -10 10 -1 1754.22 163.98
 10 10 1 1831.62 99.19
 -12 -10 -1 1568.14 89.09
 12 -10 1 1648.04 93.59
 12 -10 1 1653.43 116.89
 12 -10 1 1603.24 90.09
 12 -10 1 1651.43 88.79
 12 10 1 1637.04 89.59
 -12 10 -1 1603.84 90.09
 12 10 1 1557.64 89.09
 12 10 1 1563.94 88.59
 14 -10 1 893.71 81.89
 -14 -10 -1 926.61 53.39
 14 -10 1 999.8 53.49
 -14 -10 -1 885.61 58.09
 14 -10 1 947.21 58.39
 14 10 1 950.5 54.19
 14 10 1 929.31 53.99
 14 10 1 895.61 52.99
 -14 10 -1 994.1 55.19
 -16 -10 -1 590.34 38.2
 16 -10 1 654.13 43.2
 16 -10 1 618.84 69.79
 16 -10 1 750.92 40.6
 -16 -10 -1 633.04 43.7
 16 10 1 659.23 40.3
 -16 10 -1 701.23 41.6
 16 10 1 633.74 38.3
 18 -10 1 482.45 27.8
 18 -10 1 379.16 57.29
 18 -10 1 436.96 31.1
 -18 -10 -1 397.86 31.2
 -18 -10 -1 359.46 25.3
 18 10 1 438.46 27.6
 18 10 1 417.86 31.6
 18 10 1 360.56 26.2
 -18 10 -1 469.95 30.2
 20 -10 1 264.97 23
 20 -10 1 246.48 52.59
 20 -10 1 301.57 21.4
 -20 -10 -1 190.28 23.1
 20 10 1 216.78 19.2
 20 10 1 297.77 20.4
 -20 10 -1 294.07 24.7
 20 10 1 296.67 25
 22 -10 1 520.05 34.7
 22 -10 1 480.45 70.69
 -22 10 -1 540.15 37.4
 22 10 1 523.65 37.1
 22 10 1 528.75 33.4
 24 -10 1 120.29 47.6
 24 -10 1 108.19 14.6
 24 10 1 132.99 15.4
 24 10 1 106.39 16.8
 -24 10 -1 97.89 16.4
 26 -10 1 163.48 63.09
 26 -10 1 183.18 19.4
 -26 10 -1 131.39 18.1
 26 10 1 129.19 20.2
 26 10 1 158.08 16
 28 -10 1 42.3 13
 -28 10 -1 9.8 13.5
 28 10 1 65.49 10.1
 28 10 1 4 15.8
 30 -10 1 38.7 13.2
 30 10 1 57.09 9.5
 -30 10 -1 35.7 13.9
 30 10 1 41.2 16.8
 31 -11 -1 415.66 30.4
 31 11 -1 453.95 28.3
 -31 11 1 429.96 32.8
 31 11 -1 447.16 34.1
 29 -11 -1 397.76 28.8
 29 11 -1 395.26 32.2
 -29 11 1 385.26 31.9
 29 11 -1 403.86 26.7
 27 -11 -1 404.96 27.8
 27 -11 -1 254.47 62.99
 -27 11 1 362.16 30.4
 27 11 -1 380.76 25.5
 27 11 -1 345.17 31
 25 -11 -1 516.75 33
 25 -11 -1 420.46 65.39
 25 11 -1 480.05 36.5
 -25 11 1 533.25 37.5
 25 11 -1 491.15 31.8
 23 -11 -1 447.06 29.8
 23 -11 -1 405.66 66.49
 23 11 -1 437.76 28.9
 -23 11 1 442.36 33.8
 23 11 -1 458.95 33.7
 21 -11 -1 62.09 12.3
 21 -11 -1 84.39 10.7
 -21 -11 1 67.49 9.1
 21 -11 -1 99.19 40.5
 -21 11 1 57.09 14.7
 21 11 -1 32 11.6
 21 11 -1 63.09 8.7
 19 -11 -1 28 9.5
 19 -11 -1 31.5 8.1
 -19 -11 1 24.1 10.2
 19 -11 -1 46.1 29.1
 -19 -11 1 34.2 8.2
 -19 11 1 15.1 11.6
 19 11 -1 27.4 10.5
 19 11 -1 25.2 6.6
 17 -11 -1 1.6 8.1
 -17 -11 1 -11.2 9.1
 -17 -11 1 8.2 7.4
 17 -11 -1 3.6 8
 17 -11 -1 -0.3 20.3
 17 -11 -1 -1.6 6.2
 17 11 -1 -5.6 5.7
 -17 11 1 6.9 10
 17 11 -1 14 13.6
 15 -11 -1 6.3 8.7
 -15 -11 1 -3.3 7
 15 -11 -1 -2.8 8.7
 15 -11 -1 1.6 5.6
 15 -11 -1 -10.8 16.5
 -15 -11 1 6.5 9.3
 -15 11 1 8.6 9.1
 15 11 -1 2.5 5.7
 15 11 -1 4.4 7.3
 -13 -11 1 28.8 8.8
 13 -11 -1 29.5 9.2
 13 -11 -1 28.3 19.8
 13 -11 -1 35.2 11.6
 13 11 -1 24.4 7.3
 13 11 -1 35 6.8
 -13 11 1 31.1 10.2
 -11 -11 1 177.48 20.1
 11 -11 -1 130.39 52.89
 11 -11 -1 193.58 21.2
 11 -11 -1 109.89 24.3
 -11 -11 1 149.69 15.8
 11 -11 -1 156.88 16.2
 11 11 -1 163.18 43
 11 11 -1 170.68 14
 11 11 -1 175.68 13.1
 -11 11 1 172.68 17.1
 -11 11 1 69.19 52.59
 9 -11 -1 661.43 43.7
 9 -11 -1 593.24 36.6
 -9 -11 1 615.74 36.6
 -9 -11 1 607.94 40.4
 9 -11 -1 565.34 81.89
 9 11 -1 594.64 34.5
 -9 11 1 603.64 36.5
 9 11 -1 447.36 70.09
 -9 11 1 455.85 85.49
 9 11 -1 596.84 34.4
 -7 -11 1 304.77 22.1
 -7 -11 1 301.17 26.2
 7 -11 -1 324.67 22
 7 -11 -1 324.37 26.8
 7 -11 -1 307.97 60.89
 7 11 -1 289.27 56.39
 7 11 -1 260.67 17.8
 7 11 -1 307.47 19.2
 7 11 -1 320.77 19.1
 -7 11 1 295.27 58.99
 -7 11 1 297.67 21.8
 -5 -11 1 23 10.6
 -5 -11 1 52.79 9.1
 5 -11 -1 39 8.2
 5 -11 -1 53.59 13.3
 5 11 -1 38 5.2
 5 11 -1 37.1 26.6
 -5 11 1 55.39 5.2
 -5 11 1 42.2 8.5
 3 -11 -1 194.18 15.1
 3 -11 -1 189.58 20.9
 -3 -11 1 202.08 16.9
 -3 -11 1 169.58 20.3
 -3 11 1 166.38 11.6
 -3 11 1 221.28 46.4
 3 11 -1 110.39 32.9
 3 11 -1 146.49 42.2
 3 11 -1 179.98 11.8
 -3 11 1 170.78 14.3
 3 11 -1 159.38 12.3
 1 -11 -1 -2.7 9.8
 1 -11 -1 2.4 5.9
 -1 -11 1 -5.6 9
 -1 -11 1 8.3 8
 1 11 -1 -20.3 24.2
 -1 11 1 -5.4 3.3
 -1 11 1 -3 5.5
 1 11 -1 -3.4 2.4
 -1 11 1 4.6 22.1
 1 11 -1 -1.2 4.8
 -1 -11 -1 -2.8 9.6
 -1 -11 -1 6.5 6
 1 -11 1 -5.2 8.8
 1 -11 1 -0.5 8.4
 1 -11 1 3.2 9.5
 1 11 1 -14 16.7
 1 11 1 2.8 4.1
 -1 11 -1 -1.7 2.1
 -1 11 -1 -4 17.3
 1 11 1 0.7 4.8
 -1 11 -1 15.7 24.2
 1 11 1 -34.1 18.8
 3 -11 1 87.59 14.5
 3 -11 1 46.6 15.7
 -3 -11 -1 97.09 14.7
 -3 -11 -1 99.69 9.8
 3 -11 1 107.99 12.1
 -3 11 -1 33.4 20.5
 3 11 1 63.09 7.3
 -3 11 -1 88.39 9.6
 -3 11 -1 49.7 32.2
 3 11 1 63.19 7.2
 5 -11 1 430.66 27.5
 5 -11 1 402.26 40.8
 5 -11 1 374.66 41.9
 -5 -11 -1 403.76 25.5
 -5 -11 -1 419.16 31.9
 -5 11 -1 407.46 25.9
 -5 11 -1 461.25 81.59
 -5 11 -1 571.14 92.39
 5 11 1 404.66 24.9
 5 11 1 380.46 23.6
 5 11 1 276.07 54.59
 -7 -11 -1 410.56 25.9
 -7 -11 -1 403.96 35.2
 7 -11 1 407.26 27.8
 7 -11 1 447.56 32.1
 7 -11 1 420.36 24.2
 7 -11 1 421.96 44.4
 -7 11 -1 411.46 81.09
 7 11 1 392.36 24.9
 7 11 1 354.06 56.59
 7 11 1 400.96 25.5
 -7 11 -1 395.26 26.5
 -7 11 -1 411.76 90.69
 9 -11 1 1839.32 126.29
 -9 -11 -1 1866.91 101.39
 9 -11 1 1917.71 106.79
 9 -11 1 1854.31 100.59
 9 -11 1 1874.31 102.69
 -9 -11 -1 1868.51 106.29
 9 11 1 1451.85 157.38
 9 11 1 1857.71 101.49
 -9 11 -1 1788.22 101.89
 9 11 1 1845.72 100.69
 -9 11 -1 1803.92 207.68
 11 -11 1 1816.12 103.69
 11 -11 1 1765.92 99.89
 -11 -11 -1 1691.03 103.29
 11 -11 1 1827.72 98.19
 -11 -11 -1 1791.02 98.69
 11 11 1 1726.33 98.29
 -11 11 -1 1804.62 99.59
 11 11 1 1817.72 98.99
 -13 -11 -1 1110.09 63.19
 13 -11 1 1023.8 63.99
 13 -11 1 1119.39 92.79
 13 -11 1 1159.68 68.49
 -13 -11 -1 1048.7 68.09
 13 -11 1 1186.08 62.79
 13 11 1 1119.49 63.19
 13 11 1 1096.49 63.49
 -13 11 -1 1152.18 64.59
 -15 -11 -1 790.12 47.4
 15 -11 1 777.72 78.79
 15 -11 1 866.51 52.89
 -15 -11 -1 783.12 52.79
 15 -11 1 822.02 48.7
 15 -11 1 787.52 48.2
 -15 11 -1 840.42 49.5
 15 11 1 844.42 48.3
 15 11 1 869.21 48.2
 15 11 1 742.03 46.7
 17 -11 1 441.26 33.1
 17 -11 1 476.35 28.8
 -17 -11 -1 405.36 27.8
 17 -11 1 350.66 59.49
 -17 -11 -1 416.06 33.8
 -17 11 -1 479.15 32
 17 11 1 440.36 30.7
 17 11 1 481.55 29.1
 17 11 1 424.06 28.2
 19 -11 1 610.34 41.2
 19 -11 1 580.04 72.39
 -19 -11 -1 489.05 36.8
 -19 -11 -1 561.94 42.1
 19 -11 1 673.23 38
 19 11 1 640.84 39.5
 19 11 1 499.85 38.7
 -19 11 -1 673.73 40.8
 19 11 1 695.73 38
 21 -11 1 264.67 21.7
 21 -11 1 228.88 55.19
 21 11 1 239.08 25
 21 11 1 262.57 20.7
 -21 11 -1 254.77 26
 23 -11 1 368.66 28.1
 -23 11 -1 399.96 31.3
 23 11 1 345.37 31.1
 23 11 1 396.96 26.9
 25 -11 1 147.89 16.5
 25 -11 1 46.7 46.2
 25 11 1 179.28 20
 25 11 1 197.68 17.1
 -25 11 -1 139.59 18.4
 27 -11 1 37 12.3
 27 11 1 14.2 15.1
 -27 11 -1 32.4 14.2
 27 11 1 26.3 8.9
 29 -11 1 4.7 11
 -29 11 -1 0.8 12.9
 29 11 1 -2.3 14.9
 29 11 1 -3.2 7.6
 30 -12 -1 227.48 19.3
 -30 12 1 168.68 19.6
 30 12 -1 184.38 20.9
 30 12 -1 206.08 16.8
 28 -12 -1 397.96 27.5
 28 12 -1 349.17 25.1
 -28 12 1 365.56 30.2
 28 12 -1 376.66 30.3
 26 -12 -1 323.77 23.7
 26 12 -1 276.57 27.3
 -26 12 1 317.57 27.5
 26 12 -1 261.77 21.4
 24 -12 -1 331.97 24.4
 24 12 -1 317.07 23.5
 24 12 -1 344.17 28.8
 -24 12 1 336.37 29.6
 -22 -12 1 17 6.8
 22 -12 -1 13.1 8.7
 22 -12 -1 -13 28.3
 22 12 -1 7.9 7.1
 -22 12 1 6.2 14
 22 12 -1 11.6 11.7
 -20 -12 1 -13.5 6.5
 20 -12 -1 4.8 7.5
 20 -12 -1 1.1 9.7
 20 12 -1 5.5 6.6
 -20 12 1 0.3 12
 20 12 -1 -3.3 10.5
 18 -12 -1 12.1 6.9
 18 -12 -1 49 30.8
 18 -12 -1 7.4 9.1
 -18 -12 1 -1.4 7.8
 -18 -12 1 -6.2 8.8
 18 -12 -1 12.3 10.4
 -18 12 1 9 11.2
 18 12 -1 14.2 10.4
 18 12 -1 5.9 5.7
 16 -12 -1 7.5 10.1
 16 -12 -1 30.4 26.7
 16 -12 -1 23.9 10.1
 -16 -12 1 35.7 12
 -16 -12 1 15.5 8.8
 16 -12 -1 17.9 6.8
 16 12 -1 45.2 9.8
 16 12 -1 37.2 7.1
 -16 12 1 43.4 12.5
 14 -12 -1 19.2 9.6
 14 -12 -1 34.6 23.4
 -14 -12 1 28.8 11.8
 14 -12 -1 36 12.4
 -14 -12 1 22 9.2
 14 -12 -1 26.2 7
 14 12 -1 25.1 7
 14 12 -1 22.1 8.6
 12 -12 -1 11.6 9.4
 12 -12 -1 27.1 12.6
 -12 -12 1 20.4 9.1
 12 -12 -1 37.1 21.1
 -12 -12 1 27.4 11.4
 12 12 -1 29.3 7.7
 12 12 -1 30 6.2
 -12 12 1 25.6 10.9
 10 -12 -1 270.97 26.5
 -10 -12 1 285.37 21.6
 10 -12 -1 259.67 21.4
 -10 -12 1 256.97 25.5
 10 -12 -1 275.97 39.8
 10 12 -1 269.97 18
 10 12 -1 254.27 18.5
 -10 12 1 270.07 21.7
 -8 -12 1 1152.68 68.79
 8 -12 -1 1114.59 64.29
 -8 -12 1 1128.59 64.39
 8 -12 -1 1125.89 69.29
 -8 12 1 1014.3 127.89
 8 12 -1 1075.99 62.29
 -8 12 1 1096.09 63.79
 8 12 -1 1133.99 62.29
 -6 -12 1 284.67 25.9
 6 -12 -1 275.77 26.1
 6 -12 -1 287.87 21.1
 -6 -12 1 293.67 21.7
 6 12 -1 239.08 16.3
 6 12 -1 271.07 17.6
 -6 12 1 272.27 20.2
 6 12 -1 265.87 17.4
 4 -12 -1 623.54 41.8
 -4 -12 1 599.14 41.6
 4 -12 -1 591.34 36.2
 -4 -12 1 610.94 36.9
 4 12 -1 584.14 81.39
 -4 12 1 546.45 81.39
 4 12 -1 583.24 33.5
 -4 12 1 552.44 32.9
 4 12 -1 561.84 33.4
 -4 12 1 589.44 35.2
 2 -12 -1 154.58 14.6
 -2 -12 1 147.59 18.4
 -2 -12 1 140.89 16
 2 -12 -1 145.59 18.8
 2 12 -1 134.39 9.8
 2 12 -1 99.49 37.7
 -2 12 1 129.89 44.4
 -2 12 1 142.79 13.4
 -2 12 1 135.39 10.1
 2 12 -1 127.89 11.3
 -2 12 1 158.28 44
 0 -12 1 114.99 16.7
 0 -12 -1 115.49 11.6
 0 -12 -1 78.69 14.6
 0 -12 1 93.69 11.8
 0 -12 1 94.49 21.2
 0 12 -1 64.59 32.9
 0 12 -1 97.59 11
 0 12 1 94.39 10.5
 0 12 -1 86.59 7
 0 12 1 87.69 8.5
 0 12 -1 21.2 34.7
 2 -12 1 61.29 14.1
 2 -12 1 22.7 14.1
 -2 -12 -1 24.8 11.8
 -2 -12 -1 33.8 7.8
 2 -12 1 59.39 11.1
 -2 12 -1 33.5 3.9
 -2 12 -1 41 8.2
 2 12 1 31 5.5
 -2 12 -1 100.39 54.09
 2 12 1 61.49 32
 2 12 1 36.2 6
 -2 12 -1 119.59 49
 4 -12 1 4.4 13.1
 4 -12 1 8.2 9.9
 -4 -12 -1 -5 9.1
 4 -12 1 1.8 8.5
 -4 -12 -1 -4.5 6.2
 -4 12 -1 37.9 35.8
 4 12 1 2.8 4.4
 -4 12 -1 -2.8 7.5
 4 12 1 3.2 4.1
 4 12 1 -35.6 28
 -4 12 -1 63.49 37.2
 6 -12 1 83.09 8.4
 6 -12 1 123.19 29.7
 -6 -12 -1 75.39 14.7
 6 -12 1 83.39 11.9
 -6 -12 -1 99.89 10.9
 6 -12 1 75.09 14
 -6 12 -1 52.29 65.09
 6 12 1 55.79 38.2
 6 12 1 69.99 8.7
 -6 12 -1 185.58 57.59
 6 12 1 85.29 10
 -6 12 -1 91.29 10.5
 8 -12 1 416.26 48.6
 8 -12 1 428.66 26.6
 -8 -12 -1 443.36 34.6
 -8 -12 -1 479.65 28.8
 8 -12 1 476.65 30.7
 8 -12 1 486.05 35.1
 -8 12 -1 441.36 29.2
 8 12 1 427.46 26.9
 8 12 1 431.36 27.7
 10 -12 1 808.22 71.59
 -10 -12 -1 728.73 51.39
 10 -12 1 799.62 44.8
 -10 -12 -1 766.32 46
 10 -12 1 762.62 47.7
 10 -12 1 847.82 52.19
 10 12 1 794.32 45.1
 -10 12 -1 774.22 46.9
 10 12 1 773.82 45.7
 -12 -12 -1 745.13 50.19
 12 -12 1 772.42 50.19
 12 -12 1 725.03 45.8
 -12 -12 -1 774.22 44.8
 12 -12 1 780.02 43.5
 12 -12 1 681.83 70.19
 12 12 1 727.63 44.1
 12 12 1 768.72 44.5
 -12 12 -1 756.62 45.8
 14 -12 1 894.91 54.99
 14 -12 1 954.7 60.09
 14 -12 1 928.41 53.49
 -14 -12 -1 886.91 59.69
 -14 -12 -1 923.71 54.49
 14 -12 1 913.31 85.79
 14 12 1 921.71 54.29
 14 12 1 993.3 54.49
 -14 12 -1 960.8 55.89
 -16 -12 -1 781.42 54.89
 -16 -12 -1 808.42 49.7
 16 -12 1 813.52 50.99
 16 -12 1 880.61 55.19
 16 -12 1 853.11 86.19
 16 -12 1 856.61 49.6
 -16 12 -1 891.11 51.99
 16 12 1 899.11 50.19
 16 12 1 828.72 50.59
 18 -12 1 458.45 35.4
 -18 -12 -1 399.86 35.9
 18 -12 1 515.75 30.7
 18 -12 1 364.76 61.09
 18 12 1 472.25 32.4
 -18 12 -1 514.95 33.9
 18 12 1 474.85 30.6
 20 -12 1 261.97 25.1
 20 -12 1 266.07 21.2
 20 -12 1 149.99 43.8
 -20 12 -1 273.67 26
 20 12 1 292.37 24.5
 20 12 1 266.57 20.6
 22 -12 1 380.66 29.5
 22 12 1 444.06 32.4
 22 12 1 420.46 28.9
 -22 12 -1 443.16 33.6
 24 -12 1 113.49 14.8
 24 -12 1 121.49 58.99
 -24 12 -1 124.99 17.8
 24 12 1 98.29 17.1
 24 12 1 125.29 14.7
 26 -12 1 46.5 12.4
 26 12 1 32.1 14.7
 -26 12 -1 32.6 14.8
 26 12 1 40.9 9.3
 28 -12 1 1.3 11
 28 12 1 -6 7.2
 28 12 1 -21.5 13.9
 -28 12 -1 14.1 12.8
 29 -13 -1 122.39 14.3
 -29 13 1 120.09 16.6
 29 13 -1 107.89 17.3
 29 13 -1 128.39 13.8
 27 -13 -1 196.98 19.2
 27 13 -1 162.78 19.7
 27 13 -1 163.68 16.3
 -27 13 1 219.18 23.3
 25 -13 -1 67.29 37.5
 25 -13 -1 107.19 13.9
 -25 13 1 123.39 18.4
 25 13 -1 109.89 13.9
 25 13 -1 101.69 16.5
 -23 -13 1 46 8.6
 23 -13 -1 66.09 34.6
 23 -13 -1 51.89 11
 -23 13 1 52.59 15.6
 23 13 -1 30.3 13
 23 13 -1 45.9 9.7
 21 -13 -1 18 12.1
 21 -13 -1 63.89 39.5
 -21 -13 1 40.9 9.2
 21 -13 -1 41.9 9.2
 -21 13 1 57.99 15.4
 21 13 -1 46.2 9
 21 13 -1 14.8 11.6
 19 -13 -1 36.2 15.2
 -19 -13 1 -17.5 15.7
 19 -13 -1 6.9 7.2
 19 -13 -1 47.8 29.8
 19 -13 -1 -15.8 9.9
 -19 -13 1 -3.2 7.8
 -19 13 1 0.6 12.5
 19 13 -1 -12.9 10
 19 13 -1 -0.7 6
 17 -13 -1 50.39 13.8
 17 -13 -1 63.29 9.7
 -17 -13 1 69.09 11.3
 17 -13 -1 14.7 20.5
 -17 -13 1 30.7 12.7
 17 13 -1 51.99 11.6
 17 13 -1 54.19 8.3
 -17 13 1 44 13.4
 -15 -13 1 65.19 11.6
 15 -13 -1 23.4 21.4
 15 -13 -1 65.69 8.7
 15 -13 -1 43.3 11.7
 -15 -13 1 38.7 13.7
 15 -13 -1 35.6 13.3
 15 13 -1 54.69 8.4
 -15 13 1 66.09 13.6
 15 13 -1 52.99 10.1
 13 -13 -1 95.39 13.6
 13 -13 -1 78.19 8.9
 -13 -13 1 85.69 16.8
 13 -13 -1 103.59 17.6
 -13 -13 1 106.49 13.8
 13 -13 -1 108.59 32.7
 -13 13 1 78.69 14
 13 13 -1 83.89 11.3
 11 -13 -1 198.48 19.4
 11 -13 -1 192.68 24.1
 11 -13 -1 117.49 27.3
 -11 -13 1 177.78 18.2
 -11 -13 1 189.28 23.1
 11 13 -1 176.08 14.2
 11 13 -1 192.98 15.9
 -11 13 1 173.28 18.7
 9 -13 -1 654.43 45.5
 9 -13 -1 640.64 39.7
 9 -13 -1 611.74 60.29
 -9 -13 1 629.94 39.7
 -9 -13 1 616.64 44.2
 9 13 -1 599.84 36.9
 9 13 -1 612.54 36.6
 -9 13 1 649.24 39.1
 -7 -13 1 823.52 55.69
 -7 -13 1 856.71 51.09
 7 -13 -1 903.41 56.69
 7 -13 -1 884.61 50.79
 -7 13 1 818.52 49.8
 7 13 -1 839.22 48
 7 13 -1 810.02 48.2
 5 -13 -1 431.66 34.2
 5 -13 -1 409.46 28.7
 -5 -13 1 444.16 34.6
 -5 -13 1 457.75 29.5
 5 13 -1 430.36 25.2
 5 13 -1 379.36 24.5
 -5 13 1 400.86 94.99
 -5 13 1 447.06 27.7
 -5 13 1 399.66 24.5
 3 -13 -1 521.05 33
 -3 -13 1 469.85 41.9
 3 -13 -1 528.55 39
 -3 -13 1 528.15 34
 -3 -13 1 558.34 39.7
 3 13 -1 487.25 30.1
 -3 13 1 521.65 31.8
 3 13 -1 510.85 29.6
 -3 13 1 496.05 29.3
 -1 -13 1 230.68 28.2
 1 -13 -1 243.28 26
 -1 -13 1 233.68 20.7
 -1 -13 1 249.28 25.8
 1 -13 -1 245.18 19.6
 -1 13 1 201.48 16.2
 1 13 -1 230.98 14.9
 1 13 -1 231.48 16.6
 -1 13 1 224.78 17.2
 -1 -13 -1 56.79 10.1
 1 -13 1 45.7 17.2
 -1 -13 -1 42.6 13.2
 1 -13 1 62.49 15.8
 1 -13 1 57.69 11.3
 -1 13 -1 55.69 8.2
 -1 13 -1 19.1 38.5
 1 13 1 41.1 6.7
 1 13 1 45.4 6.1
 -1 13 -1 49.2 5.1
 3 -13 1 117.49 24
 -3 -13 -1 131.69 19.3
 3 -13 1 179.78 22.5
 -3 -13 -1 134.19 15.3
 3 -13 1 114.59 14.1
 3 13 1 119.79 10.1
 -3 13 -1 48.5 47.1
 3 13 1 122.39 10.4
 3 13 1 124.29 11.2
 -3 13 -1 147.79 14.2
 5 -13 1 10.6 4.2
 5 -13 1 14.3 10.8
 -5 -13 -1 0.8 7.9
 5 -13 1 11 10.5
 -5 -13 -1 5.1 10.4
 5 -13 1 7.9 14.4
 -5 13 -1 -28.4 66.09
 -5 13 -1 120.29 75.19
 5 13 1 8.9 4.8
 -5 13 -1 9.9 8.1
 5 13 1 7 4.9
 7 -13 1 5.2 19.6
 7 -13 1 7.1 10.1
 7 -13 1 3.9 10.5
 7 -13 1 15.4 5.2
 -7 -13 -1 15.6 8.1
 -7 -13 -1 11.3 11.6
 7 13 1 8.2 5.7
 7 13 1 13 5.4
 -7 13 -1 30.4 9.2
 -9 -13 -1 40.4 14.2
 9 -13 1 62.89 15.6
 9 -13 1 47.1 25.1
 -9 -13 -1 41 9.4
 9 -13 1 46.6 6.7
 9 -13 1 45.5 11.6
 -9 13 -1 49.5 10.9
 9 13 1 49.7 7.5
 9 13 1 49.7 8.3
 11 -13 1 215.68 20.7
 11 -13 1 162.18 34.3
 11 -13 1 203.88 15.6
 -11 -13 -1 223.88 18.7
 -11 -13 -1 200.48 25.4
 11 -13 1 201.58 24.3
 11 13 1 232.48 17.5
 11 13 1 219.88 17.1
 -11 13 -1 219.18 20.5
 -13 -13 -1 357.26 32.6
 -13 -13 -1 376.16 27.2
 13 -13 1 386.46 28.6
 13 -13 1 397.06 25.1
 13 -13 1 331.67 52.39
 13 -13 1 397.26 33.1
 13 13 1 411.66 26.3
 13 13 1 376.66 26.1
 -13 13 -1 413.76 28.9
 15 -13 1 551.54 68.49
 15 -13 1 629.74 43.2
 15 -13 1 616.94 35.7
 -15 -13 -1 563.14 36.9
 -15 -13 -1 517.25 41.9
 15 -13 1 529.75 37.1
 15 13 1 593.64 35.9
 15 13 1 583.54 36.5
 -15 13 -1 586.44 38.5
 -17 -13 -1 288.77 22.9
 17 -13 1 323.97 32.7
 17 -13 1 345.77 23.3
 -17 -13 -1 251.27 30
 17 13 1 348.97 23.3
 -17 13 -1 343.77 27.2
 17 13 1 293.77 24.9
 -19 -13 -1 157.78 21.4
 19 -13 1 264.77 19.6
 19 -13 1 187.28 22.6
 19 -13 1 259.77 56.49
 -19 -13 -1 171.18 16.4
 -19 13 -1 230.38 24
 19 13 1 246.48 18.7
 19 13 1 214.38 22
 21 -13 1 225.58 20.1
 21 13 1 238.08 19.4
 -21 13 -1 145.99 19.1
 21 13 1 206.98 23.2
 23 -13 1 61.79 12.3
 23 -13 1 31.6 38.7
 -23 13 -1 41.4 14.5
 23 13 1 58.59 14.1
 23 13 1 58.19 10
 25 -13 1 -0.2 10.5
 25 13 1 0.8 13.1
 25 13 1 1.9 7.7
 -25 13 -1 -6.7 12.9
 27 -13 1 0.6 10.6
 -27 13 -1 9.4 12.6
 27 13 1 13.8 8.2
 27 13 1 16.8 15.4
 28 -14 -1 21.9 10.1
 -28 14 1 49.1 13.9
 28 14 -1 25.3 8.3
 28 14 -1 27.7 16.3
 26 -14 -1 27.4 10.3
 -26 14 1 37 14.4
 26 14 -1 17.1 12.9
 26 14 -1 26.4 8.3
 24 -14 -1 35.9 9.9
 24 -14 -1 66.99 43.5
 24 14 -1 63.89 13.9
 24 14 -1 48.4 9.5
 -24 14 1 35.4 14.5
 22 -14 -1 52.89 35.2
 22 -14 -1 34.8 11.2
 22 14 -1 34.9 11.6
 -22 14 1 34.2 22.1
 20 -14 -1 109.29 39.1
 -20 -14 1 188.28 18.1
 20 -14 -1 182.58 16.8
 20 -14 -1 165.58 20.4
 20 14 -1 197.88 21.6
 -20 14 1 153.48 19.1
 20 14 -1 176.78 16.2
 18 -14 -1 43.3 11.8
 18 -14 -1 50.49 32.1
 -18 -14 1 16.2 9.8
 18 -14 -1 23.6 12.5
 -18 -14 1 21.1 12.8
 18 -14 -1 20.3 7.8
 18 14 -1 25.6 11
 18 14 -1 33.1 7.9
 -18 14 1 30.7 13
 16 -14 -1 28.7 11.6
 16 -14 -1 22.9 7.8
 16 -14 -1 39.2 23.4
 -16 -14 1 18.8 10.5
 16 -14 -1 8.9 11.4
 -16 -14 1 29.6 12.6
 16 14 -1 10.3 9.7
 16 14 -1 16.5 6.6
 -16 14 1 28.1 12.3
 14 -14 -1 206.18 16.5
 -14 -14 1 196.78 20.4
 14 -14 -1 212.48 26
 14 -14 -1 178.38 20.5
 14 -14 -1 267.17 52.99
 -14 -14 1 168.18 23.6
 14 14 -1 211.98 15.9
 -14 14 1 185.88 22.1
 14 14 -1 186.58 18.4
 -12 -14 1 267.87 23.4
 12 -14 -1 274.07 19.2
 12 -14 -1 228.88 41.6
 12 -14 -1 277.07 29.9
 -12 -14 1 246.78 27.9
 12 -14 -1 274.17 24.2
 -12 14 1 305.67 24.7
 12 14 -1 292.77 19.5
 12 14 -1 270.97 21.2
 10 -14 -1 557.34 41.7
 -10 -14 1 519.85 40.1
 10 -14 -1 464.75 55.89
 -10 -14 1 419.16 42.3
 -10 14 1 555.64 34.6
 10 14 -1 526.05 34.3
 -8 -14 1 751.12 51.09
 8 -14 -1 746.13 45.6
 8 -14 -1 758.22 52.29
 -8 -14 1 716.73 45.7
 8 -14 -1 703.13 66.69
 8 14 -1 725.23 42.2
 -8 14 1 730.73 44.6
 8 14 -1 707.93 42.5
 -6 -14 1 400.86 36
 6 -14 -1 477.55 31.8
 6 -14 -1 480.25 38.2
 -6 -14 1 469.45 32.4
 -6 -14 1 442.16 36.9
 -6 14 1 475.65 30.4
 6 14 -1 483.85 27.7
 6 14 -1 445.16 28.2
 4 -14 -1 419.86 28
 -4 -14 1 350.96 35.1
 -4 -14 1 451.45 29.1
 -4 -14 1 373.96 33.6
 4 -14 -1 374.66 33.7
 -4 14 1 387.06 26.1
 -4 14 1 385.66 22.3
 4 14 -1 343.77 23
 4 14 -1 384.16 23.1
 2 -14 -1 74.59 11.7
 -2 -14 1 79.39 20
 -2 -14 1 43.9 13.5
 -2 -14 1 88.59 13.1
 2 -14 -1 55.89 14.6
 2 14 -1 61.29 7.9
 -2 14 1 89.69 10.3
 2 14 -1 54.09 6.8
 -2 14 1 64.69 7
 0 -14 1 520.55 33.7
 0 -14 -1 532.95 32.6
 0 -14 -1 491.05 38.7
 0 -14 1 492.55 38.7
 0 -14 1 439.36 44.5
 0 14 1 499.45 28.6
 0 14 1 458.55 29.2
 0 14 -1 469.65 29.7
 0 14 -1 455.65 27.7
 -2 -14 -1 44.7 10
 2 -14 1 49.5 12.6
 2 -14 1 31.5 16.4
 2 -14 1 60.29 15.7
 -2 -14 -1 54.59 15.9
 2 14 1 43 6.4
 -2 14 -1 39.7 8.9
 2 14 1 44.5 6.4
 2 14 1 48.2 6.5
 -4 -14 -1 0.3 8.5
 4 -14 1 12.5 10.7
 -4 -14 -1 -4 10.5
 4 -14 1 -5.5 3.7
 4 -14 1 -4.8 11.4
 4 -14 1 12.1 14.1
 -4 14 -1 -6.4 7.6
 4 14 1 -1.4 4.7
 4 14 1 4.1 5.2
 6 -14 1 90.59 24.6
 -6 -14 -1 172.38 16.8
 6 -14 1 178.78 24
 6 -14 1 180.98 19.9
 -6 -14 -1 107.89 18.8
 6 -14 1 149.39 11.8
 6 14 1 147.09 12.5
 6 14 1 150.68 13.4
 -6 14 -1 176.68 17.2
 8 -14 1 48.9 6.9
 -8 -14 -1 61.29 15.4
 -8 -14 -1 51.69 10.5
 8 -14 1 57.09 16.2
 8 -14 1 60.39 24.6
 8 -14 1 41.2 11.7
 8 14 1 53.39 10.9
 -8 14 -1 44 11
 8 14 1 37.7 7.4
 -10 -14 -1 10.3 12.8
 10 -14 1 1.9 21.4
 -10 -14 -1 12.4 14.1
 10 -14 1 8.1 5.6
 10 -14 1 -1.1 11.2
 -10 14 -1 3.4 9.7
 10 14 1 6.8 6.7
 10 14 1 0.8 6.4
 -12 -14 -1 19.8 10
 12 -14 1 22.3 13
 12 -14 1 29.1 12.3
 -12 -14 -1 23.7 14
 12 -14 1 37.6 7.6
 12 -14 1 29.1 23.4
 -12 14 -1 43.9 12.4
 12 14 1 27.2 8.6
 12 14 1 40.6 8.7
 14 -14 1 27.7 13.9
 14 -14 1 29.8 29.4
 14 -14 1 38.1 8.1
 -14 -14 -1 26.6 14
 14 -14 1 30.2 11.7
 -14 -14 -1 33.4 10.2
 14 14 1 25.1 8.4
 -14 14 -1 41.4 11.6
 14 14 1 43.9 9.7
 16 -14 1 45.5 14.4
 -16 -14 -1 51.09 10.4
 16 -14 1 43.6 8.8
 16 -14 1 19.7 29.7
 16 -14 1 66.79 12.6
 -16 -14 -1 55.99 17.8
 16 14 1 61.59 11.3
 -16 14 -1 41.8 12.7
 16 14 1 56.69 9.9
 18 -14 1 102.49 39.6
 18 -14 1 141.39 15.6
 18 -14 1 116.59 18.4
 -18 -14 -1 103.79 17.7
 -18 -14 -1 150.18 16.1
 18 14 1 147.29 15.6
 -18 14 -1 151.38 18.4
 18 14 1 126.99 15
 20 -14 1 14.2 10.3
 20 -14 1 3.6 12.3
 20 -14 1 24 37.9
 -20 14 -1 7.7 16.6
 20 14 1 15.3 9.2
 20 14 1 12.4 11.2
 22 -14 1 -49.2 27.5
 22 -14 1 3.8 9.9
 -22 14 -1 13.8 13.6
 22 14 1 11.1 7.8
 22 14 1 9.3 11.6
 24 -14 1 10.4 10.7
 24 14 1 9.3 8.1
 -24 14 -1 12.5 13.8
 24 14 1 12.9 12.1
 26 -14 1 22.2 10.7
 26 14 1 20.7 15.4
 -26 14 -1 7.7 13
 26 14 1 17.7 8.3
 27 -15 -1 2.1 9.1
 27 15 -1 -0.1 7
 -27 15 1 10.7 12.6
 27 15 -1 17.2 12.6
 25 -15 -1 27.1 9.5
 25 15 -1 6.1 12.1
 25 15 -1 -1.2 7.1
 -25 15 1 -1 12.8
 23 -15 -1 9.7 8.5
 -23 -15 1 -2.2 7.1
 23 15 -1 32.4 12.4
 -23 15 1 9 13
 23 15 -1 5.1 7.4
 -21 -15 1 91.09 11.8
 21 -15 -1 83.49 11.6
 21 -15 -1 -7.2 40.7
 21 -15 -1 50.39 15.7
 21 15 -1 80.39 13.7
 -21 15 1 107.19 17.4
 21 15 -1 79.29 10.9
 -19 -15 1 63.69 11.9
 19 -15 -1 64.59 37.4
 19 -15 -1 72.09 10.8
 19 -15 -1 55.39 14.5
 19 15 -1 62.39 9.6
 19 15 -1 68.49 12.9
 -19 15 1 71.89 16.2
 17 -15 -1 194.18 43.8
 -17 -15 1 280.47 23.7
 17 -15 -1 234.18 23.4
 17 -15 -1 246.58 26.3
 17 -15 -1 250.97 19.4
 -17 -15 1 250.47 26.5
 17 15 -1 256.37 19.3
 17 15 -1 256.97 23
 -17 15 1 271.07 26.2
 15 -15 -1 43 29.3
 15 -15 -1 26.4 13.1
 -15 -15 1 33.7 11.6
 15 -15 -1 50.69 15.3
 15 -15 -1 43.8 8.3
 -15 15 1 41.9 13
 15 15 -1 68.09 11.1
 15 15 -1 56.29 8.9
 -13 -15 1 153.38 21.7
 13 -15 -1 159.88 18
 13 -15 -1 158.18 39.9
 13 -15 -1 197.28 26.1
 -13 -15 1 197.18 19.6
 13 -15 -1 172.28 15.4
 13 15 -1 167.38 17.6
 -13 15 1 212.48 21.8
 13 15 -1 192.28 15.2
 11 -15 -1 289.87 20.7
 -11 -15 1 341.87 26.7
 11 -15 -1 297.57 32.6
 -11 -15 1 298.17 30.3
 11 -15 -1 300.97 26.2
 11 -15 -1 284.27 45.2
 11 15 -1 302.47 22.8
 11 15 -1 310.57 20.7
 -11 15 1 336.57 25.8
 -9 -15 1 474.95 35.1
 9 -15 -1 544.55 42.1
 9 -15 -1 433.46 53.89
 -9 -15 1 450.45 39.9
 9 -15 -1 515.15 35.3
 9 15 -1 500.05 31.3
 -9 15 1 563.34 34.4
 9 15 -1 503.85 30.4
 7 -15 -1 263.37 30.4
 -7 -15 1 259.77 23.8
 7 -15 -1 267.87 23.3
 7 -15 -1 216.28 37.1
 -7 -15 1 246.78 28.8
 7 15 -1 241.18 18.8
 -7 15 1 255.37 23.7
 -5 -15 1 75.29 18.3
 5 -15 -1 64.69 22.6
 -5 -15 1 120.59 20.9
 -5 -15 1 109.59 14.8
 5 -15 -1 158.28 22.9
 5 -15 -1 119.99 15.5
 5 15 -1 114.19 9.9
 5 15 -1 91.89 10.3
 5 15 -1 125.29 13.5
 -5 15 1 120.59 13.1
 -3 -15 1 306.47 31.2
 3 -15 -1 332.37 25.5
 -3 -15 1 286.07 33.5
 -3 -15 1 351.66 26.6
 3 -15 -1 344.57 32.1
 -3 15 1 317.77 22.8
 -3 15 1 299.67 18.6
 3 15 -1 305.07 19.2
 3 15 -1 283.37 19.8
 -1 -15 1 76.79 21
 1 -15 -1 69.99 12.2
 -1 -15 1 83.29 17.7
 -1 -15 1 136.09 16.3
 1 -15 -1 89.49 18.1
 -1 15 1 71.69 9.7
 1 15 -1 95.09 9.9
 1 15 -1 85.59 7.7
 -1 15 1 91.49 8.4
 1 -15 1 22.9 15.4
 -1 -15 -1 31.6 15.7
 1 -15 1 22.3 18
 1 -15 1 21.9 4.6
 1 -15 1 23.8 12.2
 -1 -15 -1 32.5 11.1
 1 15 1 19.8 5.4
 1 15 1 29.2 5.8
 -1 15 -1 35.6 8.3
 1 15 1 22.4 6
 -1 15 -1 22.9 4.2
 -3 -15 -1 254.17 29.4
 3 -15 1 280.07 29.9
 3 -15 1 274.47 35.7
 -3 -15 -1 264.27 22.6
 3 -15 1 259.07 24.4
 3 -15 1 241.18 16.4
 3 15 1 231.08 17.2
 3 15 1 282.17 17.8
 -3 15 -1 235.98 19.8
 5 -15 1 144.19 11.4
 -5 -15 -1 146.49 15.5
 5 -15 1 139.49 17.1
 5 -15 1 147.69 21.4
 -5 -15 -1 116.49 19.1
 5 -15 1 97.89 26.4
 5 15 1 158.28 13.1
 5 15 1 128.79 12.4
 -5 15 -1 146.59 16.1
 -7 -15 -1 80.49 18.7
 7 -15 1 55.09 16
 -7 -15 -1 45.3 11.2
 7 -15 1 49.8 22.3
 7 -15 1 44.6 13.2
 7 15 1 42.4 7.6
 7 15 1 44.3 7.7
 -7 15 -1 57.49 11.9
 9 -15 1 17.7 12.6
 9 -15 1 2.4 5.7
 9 -15 1 10.1 13.3
 -9 -15 -1 17.2 14.8
 -9 -15 -1 6.9 10
 9 -15 1 -16 16.2
 -9 15 -1 2.7 11
 9 15 1 7.1 6.5
 9 15 1 -0.4 7.2
 11 -15 1 66.59 27.9
 11 -15 1 50.09 13.7
 11 -15 1 77.39 20
 11 -15 1 73.59 9.4
 -11 -15 -1 70.09 12.7
 -11 -15 -1 41.8 16.8
 11 15 1 76.69 10.3
 11 15 1 58.59 9.4
 -11 15 -1 77.19 14.1
 13 -15 1 147.49 21.8
 13 -15 1 122.99 16.6
 13 -15 1 128.79 13.7
 -13 -15 -1 136.79 15.8
 13 -15 1 247.38 61.39
 -13 -15 -1 109.89 19.9
 13 15 1 115.89 13.2
 13 15 1 151.38 14.9
 -13 15 -1 153.88 17.3
 15 -15 1 4.7 26.7
 15 -15 1 -1.7 12.9
 -15 -15 -1 4.1 9.5
 -15 -15 -1 23.4 13.2
 15 -15 1 1.7 10.7
 15 -15 1 9 7.6
 -15 15 -1 -16.9 11.9
 15 15 1 -2.5 7.4
 15 15 1 6 8.9
 -17 -15 -1 14.3 9.9
 17 -15 1 21.1 8.6
 17 -15 1 25.7 13.6
 17 -15 1 -7.1 28
 -17 -15 -1 22.8 12.8
 17 15 1 22.5 10.7
 17 15 1 22.2 8.3
 -17 15 -1 25.8 14.4
 19 -15 1 54.59 42.2
 19 -15 1 79.99 11.5
 -19 -15 -1 33 21.8
 19 -15 1 94.69 16.8
 19 15 1 90.19 11.5
 -19 15 -1 111.09 16.7
 21 -15 1 -16.6 41.1
 21 -15 1 4.6 9.4
 21 15 1 18.2 11.5
 -21 15 -1 10.4 13.6
 21 15 1 12.7 8.1
 23 -15 1 51.19 11.9
 23 15 1 49.1 9.2
 23 15 1 33.1 12
 -23 15 -1 48.9 14.6
 25 -15 1 115.59 13.7
 25 15 1 70.29 14.5
 25 15 1 97.09 12.8
 -25 15 -1 78.19 14.9
 24 -16 -1 38.4 10
 24 16 -1 40.4 9.1
 24 16 -1 31.3 12.2
 -24 16 1 25 13.4
 -22 -16 1 35.7 9.2
 22 -16 -1 26 8.9
 22 16 -1 29.2 12.2
 -22 16 1 23.7 13.8
 22 16 -1 12.8 7.8
 -20 -16 1 76.79 12.6
 20 -16 -1 96.19 12.5
 20 -16 -1 67.99 17.9
 20 -16 -1 137.19 42.5
 20 16 -1 76.29 14
 -20 16 1 67.69 15
 20 16 -1 93.69 11.5
 18 -16 -1 22.3 14.2
 18 -16 -1 -23.3 27.5
 18 -16 -1 35.9 13.5
 18 -16 -1 21.2 11.7
 -18 -16 1 4.3 14.2
 18 16 -1 8.6 10.1
 18 16 -1 12 11.6
 -16 -16 1 78.49 14
 -16 -16 1 56.19 14.3
 16 -16 -1 54.39 14
 16 -16 -1 48.4 8.8
 16 -16 -1 39.2 14.6
 16 -16 -1 1.6 30.8
 16 16 -1 56.49 11.4
 -16 16 1 71.89 14.9
 16 16 -1 71.89 9.9
 -14 -16 1 235.48 24.2
 14 -16 -1 251.77 19
 14 -16 -1 253.37 28.6
 -14 -16 1 239.58 27.1
 14 -16 -1 242.98 25
 14 -16 -1 252.87 55.09
 -14 16 1 233.08 24.8
 14 16 -1 249.97 18.5
 14 16 -1 215.08 21.4
 12 -16 -1 30.5 16
 12 -16 -1 35.2 7.6
 12 -16 -1 47.3 13.3
 12 -16 -1 48.9 28.3
 -12 -16 1 33.6 14.7
 -12 -16 1 48.5 13.1
 12 16 -1 60.99 8.7
 -12 16 1 44.2 13.2
 12 16 -1 42 9.5
 10 -16 -1 31.3 12.5
 10 -16 -1 41.1 7
 -10 -16 1 56.99 13.7
 10 -16 -1 57.99 31.4
 10 -16 -1 26.1 15.4
 10 16 -1 47.5 9.7
 -10 16 1 44.4 13.3
 10 16 -1 46.6 7.6
 8 -16 -1 59.39 25.7
 -8 -16 1 78.69 14.8
 8 -16 -1 95.79 20.9
 -8 -16 1 114.39 21.3
 8 -16 -1 86.39 15.3
 -8 16 1 63.49 12.5
 8 16 -1 73.99 10.1
 8 16 -1 76.09 9.7
 6 -16 -1 58.69 17.1
 -6 -16 1 94.39 15.8
 -6 -16 1 121.79 22.2
 6 -16 -1 71.49 23.2
 6 -16 -1 111.69 15.5
 6 16 -1 76.39 9.1
 -6 16 1 70.49 12.8
 6 16 -1 71.79 9.4
 4 -16 -1 22.6 15.1
 4 -16 -1 28.2 11.7
 4 -16 -1 17.5 19.2
 -4 -16 1 28.7 16
 -4 -16 1 28 11.5
 4 16 -1 17 6.2
 4 16 -1 12.4 6.7
 4 16 -1 20 5
 -2 -16 1 -1.7 18.2
 -2 -16 1 27.1 15.8
 2 -16 -1 22 14.6
 -2 -16 1 7.2 11
 -2 -16 1 25.5 4.3
 2 -16 -1 42.2 12.3
 2 16 -1 26.8 6.7
 -2 16 1 18 7.8
 -2 16 1 25.9 4.4
 2 16 -1 31.5 4.9
 0 -16 1 424.86 26.5
 0 -16 1 409.56 45.5
 0 -16 -1 489.95 33
 0 -16 1 498.35 40.5
 0 -16 1 459.95 34.1
 0 -16 -1 485.75 40.6
 0 16 1 447.56 28.2
 0 16 -1 466.05 26.9
 0 16 -1 454.65 28.9
 0 16 1 442.76 27.6
 0 16 1 471.75 27.3
 2 -16 1 68.59 24.5
 -2 -16 -1 45.9 11.8
 2 -16 1 39.2 13
 2 -16 1 40.6 5.8
 2 -16 1 92.19 19.5
 -2 -16 -1 34.1 15.1
 2 16 1 47.6 7.2
 -2 16 -1 43.2 9.4
 2 16 1 41.1 6.9
 -4 -16 -1 10 10.7
 -4 -16 -1 20.3 14
 4 -16 1 2.9 14.5
 4 -16 1 13.1 20.2
 4 -16 1 4.1 11.8
 4 16 1 -4.2 8.9
 4 16 1 0.4 5.1
 -4 16 -1 5.4 8.7
 6 -16 1 188.78 29.1
 -6 -16 -1 161.58 17.2
 6 -16 1 84.69 28.5
 -6 -16 -1 107.39 21
 6 -16 1 131.89 17
 6 -16 1 142.69 11.7
 6 16 1 161.28 13.4
 -6 16 -1 150.48 15.4
 6 16 1 130.19 13.1
 8 -16 1 101.89 29.8
 8 -16 1 111.69 20.7
 -8 -16 -1 90.09 13.8
 -8 -16 -1 69.59 20.4
 8 -16 1 111.89 10.6
 8 -16 1 74.39 15.5
 8 16 1 88.79 10.4
 -8 16 -1 110.69 13.5
 8 16 1 86.59 11.8
 10 -16 1 94.59 31.8
 -10 -16 -1 141.09 23.2
 10 -16 1 110.99 16.9
 10 -16 1 139.69 21.8
 10 -16 1 116.09 12
 -10 -16 -1 135.49 15.8
 10 16 1 90.99 11.4
 10 16 1 126.29 13.7
 -10 16 -1 122.79 15.2
 -12 -16 -1 118.59 15.5
 12 -16 1 61.39 28.4
 12 -16 1 92.69 18.1
 -12 -16 -1 91.69 19
 12 -16 1 119.39 11.8
 12 -16 1 87.59 15.5
 -12 16 -1 110.99 15.9
 12 16 1 106.29 11.9
 12 16 1 111.59 13.5
 14 -16 1 161.08 44.7
 14 -16 1 177.08 19.3
 -14 -16 -1 206.48 21.7
 -14 -16 -1 181.78 24.6
 14 -16 1 222.48 17.4
 14 -16 1 210.48 27.5
 14 16 1 189.88 18.7
 -14 16 -1 218.68 23.8
 14 16 1 213.88 17.6
 -16 -16 -1 306.67 26.1
 16 -16 1 347.27 31.3
 16 -16 1 287.97 52.39
 16 -16 1 326.87 23.1
 16 16 1 264.47 24.7
 16 16 1 347.97 23.9
 -16 16 -1 356.06 29
 18 -16 1 290.37 20.8
 -18 -16 -1 262.47 22
 18 -16 1 163.18 50.39
 18 -16 1 240.78 26.7
 -18 -16 -1 191.98 27.5
 18 16 1 260.47 20.4
 18 16 1 222.28 22
 -18 16 -1 306.37 26.3
 20 -16 1 253.37 21
 20 -16 1 188.68 25
 20 16 1 222.38 21.8
 20 16 1 264.77 20
 -20 16 -1 297.47 25.8
 22 -16 1 87.29 12.6
 22 16 1 67.39 13.3
 -22 16 -1 99.89 15.2
 22 16 1 89.29 11.5
 24 -16 1 120.69 13.6
 24 16 1 103.09 15.8
 -24 16 -1 108.19 16.1
 24 16 1 120.49 13.6
 23 -17 -1 56.89 10.7
 -23 17 1 36.7 13.9
 23 17 -1 32.1 12
 23 17 -1 58.49 9.3
 21 -17 -1 45.7 9.4
 -21 -17 1 45.7 10.6
 21 17 -1 49.8 9
 -21 17 1 69.19 14.6
 21 17 -1 55.09 12.8
 -19 -17 1 4.3 9.2
 19 -17 -1 8.5 8.1
 19 -17 -1 -4.4 12.4
 19 17 -1 9.7 7.4
 19 17 -1 9.6 10.6
 -19 17 1 1.7 12.5
 17 -17 -1 -2.3 7
 17 -17 -1 37 34.1
 -17 -17 1 16.7 10.8
 17 -17 -1 -15.3 11.2
 -17 -17 1 -8.1 11.7
 17 -17 -1 -8.4 11.5
 -17 17 1 0.7 13.7
 17 17 -1 -3.9 6.7
 17 17 -1 0.1 9.8
 15 -17 -1 -3.6 12.5
 15 -17 -1 -31.5 19.6
 -15 -17 1 3.7 11.3
 -15 -17 1 -20.1 11
 15 -17 -1 -0.3 7
 15 -17 -1 0 11.8
 15 17 -1 -1.6 6.8
 -15 17 1 10.3 13.1
 15 17 -1 12.2 9.8
 13 -17 -1 -12.9 11.5
 -13 -17 1 -1.6 12.1
 13 -17 -1 12.9 13.9
 13 -17 -1 -17.6 18.2
 -13 -17 1 2.7 11.4
 13 -17 -1 17 7.4
 -13 17 1 8.2 13.4
 13 17 -1 7.5 8.9
 13 17 -1 20 7
 11 -17 -1 7.5 13.4
 11 -17 -1 6.1 6.6
 -11 -17 1 -3.3 11
 11 -17 -1 7.9 14.4
 -11 -17 1 -4.1 13
 11 -17 -1 7.2 22.4
 -11 17 1 2.7 11.7
 11 17 -1 7.2 8.4
 11 17 -1 11.5 6.4
 -9 -17 1 49.99 17.7
 9 -17 -1 31.2 7
 9 -17 -1 38.3 17.4
 -9 -17 1 19.9 13.2
 9 -17 -1 31 13.4
 9 -17 -1 69.69 28.1
 9 17 -1 26.7 8.9
 -9 17 1 14.6 12.2
 9 17 -1 36.9 7.1
 -7 -17 1 27.2 15.4
 7 -17 -1 41.1 22.1
 -7 -17 1 12.8 12.4
 7 -17 -1 39 13.6
 7 -17 -1 50.79 19
 7 17 -1 35.1 6.7
 7 17 -1 37.3 8.3
 -7 17 1 37.8 11.6
 5 -17 -1 91.79 15.5
 5 -17 -1 78.29 25.3
 -5 -17 1 100.59 16.4
 5 -17 -1 95.19 20.2
 -5 -17 1 156.18 24.4
 -5 17 1 88.39 12.7
 5 17 -1 112.99 10.2
 5 17 -1 97.79 11
 3 -17 -1 6.8 19.1
 -3 -17 1 -2.9 11.3
 3 -17 -1 -23.4 13.6
 -3 -17 1 6.5 15.6
 3 -17 -1 1.8 11.5
 -3 17 1 -4.7 7.4
 3 17 -1 18.5 6.9
 3 17 -1 4.6 4.2
 3 17 -1 2.6 6.8
 1 -17 -1 53.29 16
 -1 -17 1 63.89 17.1
 -1 -17 1 54.49 15.4
 1 -17 -1 47.7 13
 1 -17 -1 86.49 23.8
 -1 17 1 67.69 9.6
 -1 17 1 68.59 8
 -1 17 1 57.69 6.9
 1 17 -1 59.99 7.4
 1 17 -1 62.59 8.5
 1 -17 1 18.8 22.4
 -1 -17 -1 27.4 16
 1 -17 1 39.8 5.9
 -1 -17 -1 34 12.6
 1 -17 1 28.7 15.8
 1 -17 1 38.5 14.3
 -1 17 -1 25.2 8
 1 17 1 36.5 6.1
 1 17 1 27.8 6.6
 -3 -17 -1 93.59 20.3
 -3 -17 -1 79.89 14.3
 3 -17 1 80.19 8.2
 3 -17 1 97.49 20.4
 3 -17 1 60.39 15.3
 3 -17 1 72.99 30.2
 3 17 1 83.59 9.2
 3 17 1 79.59 9.5
 -3 17 -1 75.79 11
 5 -17 1 60.99 15.7
 5 -17 1 52.29 6.9
 -5 -17 -1 28.2 15.1
 5 -17 1 31.4 23.9
 -5 -17 -1 37.9 12.5
 5 -17 1 21.7 15
 5 17 1 26.9 7.1
 5 17 1 41.1 7.1
 -5 17 -1 23.1 9.8
 7 -17 1 74.59 34
 -7 -17 -1 29.1 12.2
 7 -17 1 50.59 15.4
 7 -17 1 35.7 6.9
 -7 -17 -1 62.89 18.7
 7 -17 1 38.1 16.8
 7 17 1 52.89 8.3
 -7 17 -1 51.59 11.2
 7 17 1 47.1 8.1
 9 -17 1 103.59 34.9
 9 -17 1 112.29 17
 -9 -17 -1 152.08 17.4
 9 -17 1 123.09 20.6
 -9 -17 -1 86.19 19.1
 9 -17 1 125.09 12.2
 9 17 1 146.09 13.5
 9 17 1 101.79 11.7
 -9 17 -1 120.69 15.3
 -11 -17 -1 198.48 19.9
 11 -17 1 188.28 15.3
 11 -17 1 93.39 38.5
 11 -17 1 197.18 25.6
 -11 -17 -1 208.08 27.7
 11 -17 1 166.28 20.1
 -11 17 -1 206.38 22.1
 11 17 1 180.98 17.1
 11 17 1 184.28 16.5
 -13 -17 -1 438.96 39.3
 13 -17 1 507.15 39.7
 13 -17 1 316.67 56.49
 -13 -17 -1 488.55 33.9
 13 -17 1 457.85 33.9
 13 -17 1 480.35 29.3
 13 17 1 428.26 29.9
 -13 17 -1 484.85 33.9
 13 17 1 457.55 29.9
 15 -17 1 266.47 20.8
 -15 -17 -1 263.77 24.7
 15 -17 1 286.77 29.4
 -15 -17 -1 266.07 31.5
 15 -17 1 300.77 28.6
 -15 17 -1 312.87 26.5
 15 17 1 298.47 21.8
 15 17 1 281.47 23.1
 17 -17 1 463.25 30
 -17 -17 -1 423.96 38.9
 17 -17 1 430.66 100.69
 17 -17 1 480.95 40.8
 -17 -17 -1 397.76 32
 17 17 1 484.15 30
 -17 17 -1 490.05 33.8
 17 17 1 440.26 30.7
 19 -17 1 426.86 34.7
 19 -17 1 445.86 29.9
 -19 -17 -1 429.56 30.1
 19 17 1 460.85 29.6
 19 17 1 415.66 30.4
 -19 17 -1 518.25 33.9
 21 -17 1 190.88 16.8
 -21 17 -1 148.89 17.8
 21 17 1 183.78 16
 21 17 1 107.29 16.1
 -22 -18 1 -2.2 11.5
 22 -18 -1 -1.7 7.7
 22 18 -1 1.9 10.1
 -22 18 1 6.6 11.7
 22 18 -1 0.6 6.7
 -20 -18 1 -3.6 9.5
 20 -18 -1 -4.5 6.9
 20 18 -1 -1.1 6.7
 -20 18 1 -20.3 11.9
 20 18 -1 -4.1 10
 18 -18 -1 20 12.7
 18 -18 -1 6.1 7.5
 -18 -18 1 19.7 9.8
 -18 18 1 11.6 12.6
 18 18 -1 14.3 7.4
 18 18 -1 4.1 10.3
 16 -18 -1 57.29 9.2
 -16 -18 1 66.39 13.4
 16 -18 -1 71.19 17.6
 16 -18 -1 55.39 13.6
 16 -18 -1 -0.5 59.39
 -16 -18 1 40.8 14.4
 -16 18 1 39.4 13.5
 16 18 -1 65.79 9.4
 16 18 -1 44.5 11.5
 -14 -18 1 44.4 13.9
 14 -18 -1 65.59 30.9
 -14 -18 1 56.19 16
 14 -18 -1 56.19 15.9
 14 -18 -1 38.3 8.3
 14 -18 -1 33.3 14.2
 -14 18 1 65.09 15.1
 14 18 -1 48.8 8.6
 14 18 -1 31.3 10.5
 12 -18 -1 176.38 21.8
 -12 -18 1 163.28 23.1
 12 -18 -1 111.79 31.2
 12 -18 -1 218.88 27.9
 -12 -18 1 196.78 27.4
 12 -18 -1 201.98 17.4
 12 18 -1 219.68 16.6
 12 18 -1 188.48 19.1
 -12 18 1 232.28 22.9
 -10 -18 1 161.08 18.6
 10 -18 -1 140.39 18.9
 10 -18 -1 129.09 13.3
 10 -18 -1 143.39 22.5
 -10 -18 1 121.59 20.9
 10 -18 -1 139.69 39.5
 10 18 -1 141.49 13
 -10 18 1 155.08 17.3
 10 18 -1 119.09 13.4
 -8 -18 1 239.98 31
 8 -18 -1 258.97 44.8
 -8 -18 1 289.97 27.5
 8 -18 -1 272.57 33.4
 8 -18 -1 282.07 27.3
 8 -18 -1 270.57 18.6
 -8 18 1 249.48 23.6
 8 18 -1 277.07 21
 8 18 -1 245.18 18.1
 6 -18 -1 256.77 32.6
 6 -18 -1 202.08 15.4
 6 -18 -1 159.58 39.7
 -6 -18 1 234.98 29.9
 6 -18 -1 227.18 24.9
 -6 -18 1 190.48 21.4
 6 18 -1 209.58 15.4
 -6 18 1 194.98 19.9
 6 18 -1 214.18 17.6
 4 -18 -1 46 13.8
 -4 -18 1 50.39 17.5
 4 -18 -1 73.89 29.9
 -4 -18 1 82.59 16.2
 4 -18 -1 44.4 19.2
 4 18 -1 57.39 6.8
 4 18 -1 45.1 8.8
 -4 18 1 44.9 9.7
 -2 -18 1 90.39 17
 -2 -18 1 98.09 20.2
 2 -18 -1 14.3 40.4
 2 -18 -1 100.69 21.3
 2 -18 -1 107.79 17
 -2 18 1 73.69 8.9
 2 18 -1 94.09 10.8
 -2 18 1 54.09 9.3
 0 -18 1 52.49 15.1
 0 -18 -1 46.3 26.5
 0 -18 -1 57.39 19.1
 0 -18 1 50.59 18.3
 0 -18 -1 47.3 13.9
 0 18 1 38.2 7
 0 18 1 35.7 5.5
 0 18 -1 21 7.4
 2 -18 1 4 4
 2 -18 1 -5.9 14.4
 -2 -18 -1 1.3 22.2
 -2 -18 -1 12.1 12.1
 -2 -18 -1 6.6 15.1
 2 -18 1 1.5 13.5
 2 18 1 -1 4.2
 -2 18 -1 3.5 7.5
 2 18 1 -3.3 5.5
 4 -18 1 70.39 38.9
 -4 -18 -1 89.79 15.8
 4 -18 1 63.09 18.4
 -4 -18 -1 80.59 20.1
 4 -18 1 80.49 17.2
 4 -18 1 75.19 8.1
 4 18 1 62.19 8.8
 4 18 1 75.99 9.9
 -4 18 -1 64.39 11.1
 6 -18 1 162.68 24.3
 -6 -18 -1 194.28 28
 6 -18 1 160.78 13.2
 -6 -18 -1 191.38 20.6
 6 -18 1 137.99 19.3
 6 -18 1 152.58 41.2
 -6 18 -1 163.28 18.2
 6 18 1 179.08 14.5
 6 18 1 157.88 14.9
 8 -18 1 54.89 16.9
 8 -18 1 49.2 7.5
 -8 -18 -1 89.09 21.5
 -8 -18 -1 17.7 12.2
 8 -18 1 52.39 31.6
 8 -18 1 43.7 15.2
 8 18 1 34.3 8.4
 -8 18 -1 40.3 11.7
 8 18 1 46.1 8.1
 10 -18 1 141.29 21.4
 -10 -18 -1 195.68 21.8
 10 -18 1 176.38 14.2
 10 -18 1 172.38 39
 10 -18 1 121.49 18.5
 -10 -18 -1 119.89 21.8
 10 18 1 166.28 15.9
 10 18 1 195.28 15.8
 -10 18 -1 182.88 20.6
 12 -18 1 301.27 32.5
 -12 -18 -1 300.67 33.9
 12 -18 1 392.46 29.7
 -12 -18 -1 351.06 28.7
 12 -18 1 307.57 22.5
 12 18 1 314.97 24.4
 -12 18 -1 404.46 27.9
 12 18 1 342.87 23.7
 14 -18 1 434.46 27.9
 -14 -18 -1 424.86 43.7
 14 -18 1 471.95 43.1
 -14 -18 -1 411.86 31.9
 14 -18 1 394.86 32.2
 14 18 1 458.55 28.5
 14 18 1 392.16 29.1
 -14 18 -1 465.95 32.5
 16 -18 1 328.77 23.2
 -16 -18 -1 313.57 31.8
 16 -18 1 320.27 30.5
 -16 -18 -1 334.07 27.2
 -16 18 -1 334.37 27.8
 16 18 1 320.37 24.5
 16 18 1 363.66 23.7
 18 -18 1 283.27 29.6
 -18 -18 -1 381.26 27.3
 18 -18 1 326.27 23.8
 18 18 1 289.27 30.5
 18 18 1 351.26 23.5
 -18 18 -1 359.16 28.2
 20 -18 1 305.07 23.6
 -20 18 -1 328.17 27
 20 18 1 305.27 21.9
 -19 -19 1 30.1 11.6
 19 -19 -1 24.5 18.8
 19 -19 -1 36.3 7.9
 19 19 -1 18.5 7
 19 19 -1 18 10.6
 -19 19 1 16.3 11.8
 17 -19 -1 55.79 9.5
 -17 -19 1 91.49 13.3
 17 -19 -1 88.99 16.6
 17 19 -1 71.99 12.2
 -17 19 1 86.89 15
 17 19 -1 83.69 11.3
 15 -19 -1 207.38 16.5
 15 -19 -1 201.88 25
 15 -19 -1 216.08 22.6
 -15 -19 1 198.78 22.5
 -15 -19 1 187.88 23.4
 15 19 -1 182.58 19.2
 15 19 -1 202.88 16.2
 -15 19 1 211.78 23
 13 -19 -1 295.17 28.4
 -13 -19 1 374.36 29.2
 13 -19 -1 301.77 21.6
 -13 -19 1 268.27 29.7
 13 -19 -1 358.86 33.8
 -13 19 1 303.77 27
 13 19 -1 301.87 24
 13 19 -1 330.27 21.7
 11 -19 -1 450.95 39
 11 -19 -1 428.46 27.7
 -11 -19 1 422.76 37.2
 11 -19 -1 350.46 54.79
 11 -19 -1 455.65 35.6
 -11 -19 1 461.95 34.6
 11 19 -1 469.25 28.1
 -11 19 1 476.95 31.9
 11 19 -1 437.96 29.8
 9 -19 -1 489.55 36.8
 9 -19 -1 449.06 29.1
 -9 -19 1 496.35 36.4
 9 -19 -1 458.95 74.79
 -9 -19 1 435.86 39.7
 9 -19 -1 490.25 42.3
 9 19 -1 474.55 31.8
 -9 19 1 466.65 35.1
 9 19 -1 487.15 29.5
 7 -19 -1 437.66 44.6
 7 -19 -1 364.66 54.09
 -7 -19 1 392.96 37.5
 7 -19 -1 445.16 40.3
 7 -19 -1 388.16 26.7
 -7 -19 1 440.46 44.3
 7 19 -1 429.56 26.8
 -7 19 1 443.16 29.6
 7 19 -1 413.66 28.2
 5 -19 -1 314.67 28.6
 -5 -19 1 309.97 28.9
 5 -19 -1 302.87 35.3
 5 -19 -1 279.57 19.4
 5 -19 -1 207.38 39.4
 -5 -19 1 275.17 31.7
 -5 19 1 280.57 22.1
 5 19 -1 310.47 21.8
 5 19 -1 308.57 19.1
 -3 -19 1 289.47 27.7
 3 -19 -1 264.47 27
 3 -19 -1 165.98 39.8
 -3 -19 1 281.57 32.7
 3 -19 -1 285.67 34.9
 3 -19 -1 250.97 17
 -3 19 1 214.88 20.7
 -3 19 1 256.37 17.8
 3 19 -1 259.07 19.8
 -1 -19 1 15.5 14.3
 1 -19 -1 13.1 12.9
 -1 -19 1 17.6 16.4
 1 -19 -1 1.4 16.9
 1 -19 -1 32.9 39.3
 -1 19 1 20.9 6.5
 1 19 -1 21.7 7.7
 1 -19 1 47.9 15.6
 1 -19 1 21 14.6
 -1 -19 -1 56.49 15.2
 -1 -19 -1 62.59 19.3
 -1 19 -1 36 7.8
 1 19 1 36.9 7.2
 3 -19 1 2 6.3
 -3 -19 -1 0.5 12.8
 3 -19 1 3.3 13.2
 -3 -19 -1 -6.2 14.8
 3 -19 1 6.2 14.5
 -3 19 -1 1 7.8
 3 19 1 -5.4 4.7
 3 19 1 -3.2 6.1
 -5 -19 -1 12 13.8
 -5 -19 -1 11.5 17.2
 5 -19 1 0.3 13.9
 5 -19 1 16.7 14.1
 5 -19 1 0.5 5.2
 -5 19 -1 -5 8.5
 5 19 1 3 6.5
 5 19 1 2.8 5.6
 7 -19 1 107.19 14.6
 -7 -19 -1 85.09 19.8
 7 -19 1 123.59 21.8
 7 -19 1 87.49 18.3
 -7 -19 -1 136.29 18.2
 7 19 1 130.09 12.7
 -7 19 -1 126.99 17.2
 9 -19 1 173.08 14.2
 9 -19 1 132.79 40.4
 9 -19 1 169.68 20.8
 -9 -19 -1 206.88 21.2
 -9 -19 -1 169.18 26.9
 9 -19 1 193.28 25
 -9 19 -1 201.18 20.4
 9 19 1 136.69 15.8
 9 19 1 184.18 15.2
 -11 -19 -1 279.97 32.6
 11 -19 1 257.57 26.1
 11 -19 1 240.28 18.1
 -11 -19 -1 291.17 26
 11 19 1 203.48 19.5
 -11 19 -1 276.17 23.9
 11 19 1 268.47 19.1
 13 -19 1 338.07 26.9
 -13 -19 -1 305.87 26.3
 -13 -19 -1 295.47 32.2
 13 -19 1 339.77 31.6
 13 -19 1 265.67 20.6
 -13 19 -1 312.67 25.9
 13 19 1 323.77 21.7
 13 19 1 258.47 22.5
 15 -19 1 194.98 16.5
 15 -19 1 208.68 24
 -15 -19 -1 168.78 23.7
 -15 -19 -1 186.58 21.4
 -15 19 -1 195.98 20.9
 15 19 1 201.08 16.5
 -17 -19 -1 220.78 22.4
 17 -19 1 224.58 18.7
 17 -19 1 247.78 34.1
 -17 19 -1 208.98 22.8
 17 19 1 232.38 17.9
 16 -20 -1 201.98 30.7
 16 -20 -1 228.28 23.9
 -16 -20 1 306.17 26.4
 16 -20 -1 266.97 19.1
 16 20 -1 289.47 19.2
 -16 20 1 286.47 23.5
 16 20 -1 244.08 24.2
 14 -20 -1 186.78 20.9
 -14 -20 1 207.58 20.6
 14 -20 -1 181.28 15.3
 -14 -20 1 171.88 22.5
 14 -20 -1 194.08 24.6
 14 20 -1 216.98 15.5
 -14 20 1 170.18 18.1
 14 20 -1 170.78 18.1
 12 -20 -1 388.36 30.8
 12 -20 -1 406.56 34.8
 -12 -20 1 340.67 32.4
 -12 -20 1 370.86 31
 12 -20 -1 347.37 24.2
 12 20 -1 374.66 26.5
 -12 20 1 425.36 28.1
 12 20 -1 377.96 24.2
 10 -20 -1 568.54 35.4
 10 -20 -1 596.84 45.7
 -10 -20 1 612.74 41.6
 10 -20 -1 640.44 42.5
 -10 -20 1 524.15 44.3
 -10 20 1 607.04 38.3
 10 20 -1 618.74 35.6
 10 20 -1 598.74 37.2
 -8 -20 1 614.54 48.5
 8 -20 -1 614.54 36.9
 8 -20 -1 626.84 44.5
 8 -20 -1 608.14 59.69
 -8 -20 1 635.64 43.9
 -8 20 1 647.34 39.4
 8 20 -1 630.74 38.8
 8 20 -1 638.04 37
 -6 -20 1 671.33 49.7
 -6 -20 1 657.03 43.3
 6 -20 -1 685.53 50.99
 6 -20 -1 607.24 43.9
 6 -20 -1 565.74 36.3
 -6 20 1 593.94 36.4
 -6 20 1 617.74 38.4
 6 20 -1 606.04 36.2
 6 20 -1 660.13 38.5
 4 -20 -1 344.07 22.8
 -4 -20 1 333.17 35.6
 4 -20 -1 409.36 32.2
 -4 -20 1 364.36 31.5
 4 -20 -1 389.36 38.5
 -4 20 1 337.87 23.2
 4 20 -1 402.46 25.2
 -2 -20 1 227.48 30.3
 2 -20 -1 251.47 27.1
 2 -20 -1 212.18 16
 -2 -20 1 258.57 26.9
 2 -20 -1 249.18 32.7
 -2 20 1 227.88 17
 2 20 -1 255.77 19.1
 0 -20 1 49.8 17.5
 0 -20 -1 42.1 16
 0 -20 -1 47 14.2
 0 -20 1 77.49 16.2
 0 20 1 65.39 8.5
 0 20 -1 80.79 9.9
 -2 -20 -1 113.29 23.5
 2 -20 1 132.19 22.6
 -2 -20 -1 119.89 18.5
 2 -20 1 106.39 18.1
 -2 20 -1 98.39 11
 2 20 1 95.39 10.7
 -2 20 -1 119.69 11.9
 -4 -20 -1 28.9 15.2
 4 -20 1 42.8 15.4
 4 -20 1 14.7 14.3
 -4 -20 -1 30.1 13.7
 -4 20 -1 28.5 8.9
 4 20 1 40.9 6.6
 4 20 1 28.5 7.7
 6 -20 1 -5.7 12.8
 -6 -20 -1 5.5 28.8
 6 -20 1 -3.1 5.2
 -6 -20 -1 2 12.1
 6 20 1 12.8 7.8
 6 20 1 -5.3 5.4
 -6 20 -1 1.9 8.4
 -8 -20 -1 32.8 15.2
 8 -20 1 60.09 8.6
 8 -20 1 53.09 15.2
 8 -20 1 77.59 15.6
 -8 -20 -1 82.69 15.9
 8 20 1 70.19 10.7
 -8 20 -1 48.5 11.2
 8 20 1 73.39 9
 -10 -20 -1 199.38 23
 -10 -20 -1 121.79 20.5
 10 -20 1 209.78 26
 10 -20 1 222.68 23.1
 10 -20 1 161.18 14.3
 10 20 1 196.28 15.2
 -10 20 -1 198.58 18.9
 12 -20 1 170.68 18.8
 12 -20 1 221.58 25.2
 -12 -20 -1 186.98 19.3
 -12 -20 -1 145.59 22.4
 12 -20 1 154.78 14.6
 -12 20 -1 186.18 19.8
 12 20 1 181.18 15
 14 -20 1 157.28 23
 -14 -20 -1 242.48 33.1
 14 -20 1 207.08 21
 -14 -20 -1 217.78 24.2
 -14 20 -1 242.88 20.8
 14 20 1 231.28 16.9
 -13 -21 1 311.47 27.6
 13 -21 -1 306.07 22
 13 -21 -1 325.07 26.4
 13 21 -1 341.97 24
 -13 21 1 351.86 25.8
 13 21 -1 359.16 22.5
 11 -21 -1 322.77 24
 11 -21 -1 309.77 28.4
 11 -21 -1 298.07 30.1
 -11 -21 1 364.76 28.3
 -11 -21 1 351.26 30.3
 11 21 -1 316.57 23.7
 11 21 -1 308.37 24.2
 -11 21 1 382.36 30.9
 9 -21 -1 529.55 39.7
 9 -21 -1 530.95 32.7
 9 -21 -1 503.15 42.3
 -9 -21 1 529.25 41.9
 -9 -21 1 526.65 38.8
 -9 21 1 551.44 34.6
 9 21 -1 581.04 34.6
 9 21 -1 605.94 35.7
 -7 -21 1 533.75 37.8
 7 -21 -1 507.95 41.7
 -7 -21 1 504.85 40.6
 7 -21 -1 539.75 38.6
 7 -21 -1 494.55 30.3
 -7 21 1 488.55 30.5
 7 21 -1 504.15 32
 -5 -21 1 381.76 34.8
 -5 -21 1 371.16 31.2
 5 -21 -1 369.76 31.5
 5 -21 -1 335.77 22.5
 5 -21 -1 412.76 36.8
 5 21 -1 348.37 25
 -5 21 1 361.56 23.7
 -3 -21 1 330.77 29.1
 3 -21 -1 350.16 30.6
 3 -21 -1 325.87 34.4
 -3 -21 1 322.37 32.4
 -3 21 1 275.77 22
 3 21 -1 321.07 22.2
 -1 -21 1 267.47 27.2
 1 -21 -1 269.87 27.5
 -1 -21 1 259.77 30
 1 -21 -1 249.58 31.1
 1 21 -1 264.17 19.6
 -1 -21 -1 143.19 23.6
 -1 -21 -1 163.18 20.1
 1 -21 1 203.78 21.4
 1 -21 1 188.48 24.8
 -1 21 -1 187.58 16
 3 -21 1 139.59 22.2
 -3 -21 -1 106.39 17.3
 -3 -21 -1 99.59 20.2
 3 -21 1 133.59 19
 -3 21 -1 142.69 13.8
 -5 -21 -1 15.8 12.9
 5 -21 1 24.8 13.5
 -5 -21 -1 15.4 16
 5 -21 1 -3.5 11.8
 -5 21 -1 14.7 7.2
 -5 21 -1 13.7 7.5
 -7 -21 -1 2.4 14.1
 -7 -21 -1 6.5 12
 7 -21 1 -5.7 12.9
 7 -21 1 15.3 12.4
 7 21 1 -4.8 6
 -7 21 -1 11.3 8
 9 -21 1 -3.9 11.4
 -9 -21 -1 12.1 11.6
 9 -21 1 15.3 13.7
 -9 -21 -1 11.1 13.6
 9 21 1 10.3 8.6
 -9 21 -1 7.8 8.1
 -11 -21 -1 82.29 14.2
 11 -21 1 77.99 17.4
 11 -21 1 87.39 11.4
 -11 -21 -1 86.49 24
 11 -21 1 59.99 13.5
 11 21 1 84.69 11.2
 8 -22 -1 109.49 18.2
 8 -22 -1 122.09 20.4
 -8 -22 1 156.18 24.9
 8 -22 -1 103.19 12
 -8 -22 1 130.49 16.5
 8 22 -1 116.29 13.6
 6 -22 -1 325.57 30.8
 -6 -22 1 314.57 29.6
 6 -22 -1 337.87 28.7
 -6 -22 1 354.96 28.5
 6 22 -1 300.67 22.5
 -4 -22 1 318.37 27.2
 4 -22 -1 293.67 27.6
 4 -22 -1 243.08 29.4
 -4 -22 1 290.87 29.5
 4 22 -1 288.27 25.2
 -2 -22 1 204.38 23.5
 -2 -22 1 156.18 22.1
 2 -22 -1 171.08 24
 2 -22 -1 187.38 20.8
 2 22 -1 200.28 18.4
 0 -22 1 141.59 21.6
 0 -22 1 150.18 18.8
 0 -22 -1 154.48 23.7
 0 -22 -1 126.79 18.2
 0 22 -1 161.98 14.9
 -2 -22 -1 113.89 17.6
 2 -22 1 87.59 16.3
 2 -22 1 116.29 17.4
 -2 -22 -1 80.59 19.3
 -2 22 -1 112.09 13.2
 -4 -22 -1 58.99 14.1
 -4 -22 -1 81.49 18.8
 4 -22 1 54.79 14.6
 4 -22 1 45.5 13.3
 -4 22 -1 49.2 12.7
 6 -22 1 66.29 16.6
 -6 -22 -1 73.49 19.6
 -6 -22 -1 47.5 13.4
 6 -22 1 50.19 16.1
 -6 22 -1 71.99 8.9
 36 0 -2 42.1 18
 34 0 -2 19.5 18.3
 -32 0 2 -9.2 11
 32 0 -2 19.8 19.1
 32 0 -2 8.4 14.3
 30 0 -2 263.57 21.6
 -30 0 2 270.57 21.6
 30 0 -2 281.87 31.5
 30 0 -2 180.58 56.39
 -28 0 2 161.68 17.8
 28 0 -2 190.98 17.8
 28 0 -2 200.98 23
 28 0 -2 184.58 45
 -26 0 2 779.42 47.8
 26 0 -2 864.91 52.49
 26 0 -2 790.12 78.19
 26 0 -2 802.52 47.5
 24 0 -2 1705.33 92.59
 24 0 -2 1368.96 132.09
 -24 0 2 1453.15 85.39
 24 0 -2 1554.24 85.19
 22 0 -2 1157.78 65.49
 -22 0 2 1163.78 65.99
 22 0 -2 1134.99 90.09
 22 0 -2 1213.28 68.29
 20 0 -2 2237.18 116.99
 20 0 -2 2128.89 137.49
 -20 0 2 2064.79 118.39
 20 0 -2 1993.9 114.49
 18 0 -2 1157.58 65.19
 18 0 -2 1139.99 64.89
 -18 0 2 1181.68 66.09
 18 0 -2 1272.77 84.99
 18 0 -2 1194.08 67.19
 16 0 -2 697.23 39.7
 16 0 -2 732.73 56.19
 -16 0 2 714.23 40.9
 16 0 -2 719.23 41.7
 16 0 -2 696.83 39.6
 16 0 -2 692.83 75.89
 -16 0 2 761.22 75.69
 14 0 -2 6727.43 363.96
 14 0 -2 6783.12 363.46
 -14 0 2 6525.55 363.76
 14 0 -2 7359.26 377.06
 14 0 -2 6652.73 376.06
 -14 0 2 6945.9 390.26
 14 0 -2 6349.86 386.76
 14 0 -2 6534.85 363.06
 -12 0 2 1106.39 64.79
 12 0 -2 1116.69 64.79
 12 0 -2 1197.78 75.09
 12 0 -2 1191.78 74.79
 -12 0 2 1269.47 87.59
 12 0 -2 1179.78 84.79
 12 0 -2 1172.68 63.89
 10 0 -2 625.94 43.4
 10 0 -2 658.93 55.09
 10 0 -2 635.34 45
 -10 0 2 726.33 57.29
 10 0 -2 604.34 36.3
 8 0 -2 48.4 17.1
 8 0 -2 46.5 12.8
 -8 0 2 52.69 16.6
 6 0 -2 662.83 53.19
 6 0 -2 633.34 41.9
 -6 0 2 681.83 53.39
 4 0 -2 83.59 19.6
 -4 0 2 87.79 19.5
 4 0 -2 72.79 11.8
 -2 0 2 858.71 59.19
 2 0 -2 844.32 59.39
 2 0 -2 778.12 48.9
 0 0 -2 2560.74 149.88
 0 0 2 2452.85 142.79
 0 0 -2 2622.44 141.89
 2 0 2 1170.88 76.69
 2 0 2 1312.77 82.19
 -2 0 -2 1375.06 82.09
 4 0 2 2021.2 124.89
 -4 0 -2 2256.37 127.19
 4 0 2 2136.99 127.29
 6 0 2 1261.17 84.09
 -6 0 -2 1502.35 83.49
 6 0 2 1229.58 72.69
 8 0 2 510.45 32.4
 -8 0 -2 581.14 44.8
 8 0 2 544.05 46.1
 -8 0 -2 582.54 40.3
 10 0 2 82.69 9
 10 0 2 84.69 7.7
 -10 0 -2 47.3 10.5
 10 0 2 70.99 20.3
 10 0 2 61.19 8.2
 12 0 2 431.26 46
 12 0 2 452.15 27.1
 12 0 2 480.85 28.8
 12 0 2 427.16 26.8
 14 0 2 260.77 23.4
 14 0 2 281.17 17.8
 14 0 2 299.97 22.1
 14 0 2 308.27 40.7
 16 0 2 54.99 8.9
 16 0 2 54.59 24.5
 16 0 2 56.49 7.4
 16 0 2 58.09 12.3
 -16 0 -2 43.8 5.6
 18 0 2 26.5 23.6
 -18 0 -2 35.5 5.3
 18 0 2 15.6 12.2
 18 0 2 26.1 8.9
 18 0 2 29.1 5.1
 20 0 2 229.88 14.4
 20 0 2 168.98 39.2
 20 0 2 261.17 25.3
 20 0 2 264.57 19.6
 -20 0 -2 174.08 14.3
 22 0 2 77.69 12.5
 22 0 2 63.19 34.7
 22 0 2 88.69 17.6
 24 0 2 433.66 29.7
 24 0 2 262.27 58.99
 24 0 2 396.46 34.9
 26 0 2 515.85 41
 26 0 2 481.15 34.5
 28 0 2 511.55 43.5
 28 0 2 474.65 34.6
 30 0 2 189.08 26.8
 30 0 2 236.18 22.9
 30 0 2 83.09 60.89
 32 0 2 118.29 25.1
 32 0 2 224.08 21.4
 35 -1 -2 9.3 18.4
 35 1 -2 6 17.9
 33 -1 -2 -3.1 10.2
 33 -1 -2 3.6 17.9
 -33 1 2 -2.2 11.3
 33 1 -2 -1 17.9
 -31 -1 2 2.3 9.8
 31 -1 -2 5.4 17.8
 31 -1 -2 -0.2 10
 31 -1 -2 -79.39 45.3
 31 1 -2 17.5 18.5
 -31 1 2 -8.4 9.7
 31 1 -2 -3.1 9.8
 29 -1 -2 226.38 53.99
 -29 -1 2 217.08 19.3
 29 -1 -2 211.58 20.1
 29 -1 -2 236.98 25.7
 29 1 -2 262.67 30.2
 29 1 -2 221.98 19
 29 1 -2 210.18 51.49
 -29 1 2 252.47 20.6
 -27 -1 2 373.96 27.7
 27 -1 -2 309.57 55.49
 27 -1 -2 355.16 33.6
 27 -1 -2 432.66 26.2
 27 1 -2 256.47 48.6
 27 1 -2 400.86 33.3
 -27 1 2 399.86 26.8
 25 -1 -2 889.31 50.79
 25 -1 -2 987 56.09
 -25 -1 2 839.92 50.79
 25 -1 -2 763.72 78.89
 25 1 -2 894.21 50.79
 25 1 -2 915.91 55.09
 25 1 -2 828.12 80.09
 -25 1 2 850.61 51.29
 -23 -1 2 924.11 56.79
 23 -1 -2 1007.1 60.29
 23 -1 -2 995.6 56.59
 23 -1 -2 1060.19 85.39
 23 1 -2 1000.1 56.59
 23 1 -2 944.01 55.59
 -23 1 2 960.7 57.19
 23 1 -2 1092.59 82.89
 23 1 -2 1090.19 59.89
 21 -1 -2 959 77.79
 -21 -1 2 876.31 52.99
 21 -1 -2 931.21 52.59
 21 -1 -2 984.6 55.79
 21 1 -2 894.11 51.99
 21 1 -2 927.11 52.69
 21 1 -2 991.7 55.39
 -21 1 2 921.71 53.29
 21 1 -2 953.1 74.79
 19 -1 -2 1525.05 84.99
 -19 -1 2 1477.75 85.39
 19 -1 -2 1553.04 106.39
 19 -1 -2 1624.84 86.89
 19 1 -2 1519.95 84.59
 19 1 -2 1580.14 86.59
 -19 1 2 1493.85 85.99
 19 1 -2 1601.44 104.49
 19 1 -2 1540.15 84.79
 17 -1 -2 2168.08 119.09
 -17 -1 2 2236.38 145.99
 -17 -1 2 2160.78 119.79
 17 -1 -2 2213.08 137.49
 17 -1 -2 1875.21 144.49
 17 1 -2 2151.98 119.09
 17 1 -2 2455.25 137.29
 17 1 -2 2203.88 119.09
 -17 1 2 2218.78 149.29
 17 1 -2 2070.09 142.79
 17 1 -2 2275.67 120.49
 -17 1 2 2220.08 119.89
 -15 -1 2 3458.15 192.28
 15 -1 -2 3814.42 207.98
 15 -1 -2 3480.55 191.58
 -15 -1 2 3694.63 218.28
 15 -1 -2 3532.75 192.68
 15 -1 -2 3220.98 217.58
 15 1 -2 3796.72 205.68
 15 1 -2 3493.25 191.68
 -15 1 2 3470.05 192.48
 15 1 -2 3644.14 192.68
 -15 1 2 3778.52 222.68
 15 1 -2 3472.55 191.48
 15 1 -2 3229.28 213.18
 13 -1 -2 1359.86 100.39
 -13 -1 2 1530.65 100.89
 13 -1 -2 1405.86 77.59
 -13 -1 2 1368.66 77.19
 13 -1 -2 1396.56 89.49
 13 -1 -2 1515.25 89.89
 13 -1 -2 1334.67 76.39
 13 1 -2 1305.07 76.49
 13 1 -2 1371.86 86.79
 13 1 -2 1477.45 87.79
 -13 1 2 1584.04 103.69
 13 1 -2 1365.46 97.19
 13 1 -2 1338.87 77.39
 -13 1 2 1387.06 77.39
 11 -1 -2 1176.98 66.39
 -11 -1 2 1109.19 68.29
 11 -1 -2 1244.88 77.49
 11 -1 -2 1168.58 98.49
 11 -1 -2 1237.38 75.89
 -11 -1 2 1318.27 88.19
 -11 1 2 1272.17 89.39
 11 1 -2 1156.58 66.29
 11 1 -2 1281.87 74.29
 11 1 -2 1158.68 84.19
 11 1 -2 1216.78 73.99
 -11 1 2 1210.48 66.59
 11 1 -2 1146.69 65.69
 -9 -1 2 329.67 36.6
 9 -1 -2 320.17 36
 9 -1 -2 300.67 28.3
 9 1 -2 329.67 24.7
 9 1 -2 297.37 25.2
 -9 1 2 328.47 36.7
 9 1 -2 305.47 35.6
 -7 -1 2 266.47 32.7
 7 -1 -2 251.77 32.4
 7 -1 -2 264.87 25
 7 1 -2 259.57 32.4
 7 1 -2 260.97 21.7
 -7 1 2 265.17 32.3
 5 -1 -2 154.38 31.9
 5 -1 -2 114.09 16.4
 -5 -1 2 125.69 24.6
 5 1 -2 136.39 25.1
 5 1 -2 138.69 14.1
 -5 1 2 128.39 23.7
 3 -1 -2 1387.76 85.69
 -3 -1 2 1121.09 70.39
 3 -1 -2 1297.67 74.59
 -3 1 2 1385.06 85.69
 3 1 -2 1319.17 73.29
 3 1 -2 1238.08 73.49
 3 1 -2 1331.27 85.29
 -1 -1 2 2297.77 137.99
 1 -1 -2 2207.78 127.29
 -1 -1 2 2128.49 129.19
 1 -1 -2 2374.06 136.89
 -1 1 2 2396.66 136.79
 1 -1 2 5053.29 278.57
 -1 -1 -2 4923.61 276.87
 1 -1 2 4760.12 273.47
 -1 -1 -2 5257.67 284.27
 1 1 2 5113.29 279.37
 -1 1 -2 5065.49 286.37
 1 1 2 5235.78 284.07
 3 -1 2 180.98 26.7
 -3 -1 -2 171.78 21
 3 -1 2 157.68 20.2
 3 1 2 154.78 22.1
 -3 1 -2 138.59 24.2
 3 1 2 166.98 22.2
 5 -1 2 560.04 44
 5 -1 2 585.64 48
 -5 -1 -2 647.94 41.1
 5 1 2 571.24 43.7
 5 1 2 561.44 41
 -5 1 -2 577.94 46.8
 7 -1 2 5.1 10.9
 7 -1 2 4.8 6.6
 7 -1 2 10.8 4.6
 7 1 2 4.8 4.7
 7 1 2 5.9 12.7
 -7 1 -2 14.8 10.3
 -7 1 -2 17.5 11.8
 9 -1 2 246.78 16.4
 9 -1 2 263.97 32.1
 9 -1 2 267.67 18.9
 -9 1 -2 250.47 29.2
 9 1 2 228.88 16.8
 9 1 2 250.47 17.7
 9 1 2 259.77 16.8
 -9 1 -2 304.47 29.7
 11 -1 2 165.68 29.7
 11 -1 2 154.88 15.9
 11 -1 2 159.38 12.4
 11 1 2 136.39 11.9
 11 1 2 147.39 12.6
 -11 1 -2 153.08 22.4
 11 1 2 118.39 23.7
 -11 1 -2 162.48 23
 11 1 2 177.08 14.8
 13 -1 2 -2.2 3.7
 13 -1 2 10 9.2
 13 -1 2 -1.1 6.1
 13 -1 2 -21.5 12.5
 13 1 2 -7.5 13.4
 13 1 2 2.5 6.2
 -13 1 -2 9.4 4.5
 13 1 2 4.1 4.8
 -13 1 -2 1.1 10.3
 13 1 2 -6 7.6
 15 -1 2 27.5 21.1
 15 -1 2 39.9 7.9
 15 -1 2 34.7 10.6
 15 -1 2 29.9 4.6
 15 1 2 32.6 9.5
 15 1 2 26 19.8
 -15 1 -2 40.5 5.8
 15 1 2 25.5 7.3
 15 1 2 30.9 5.5
 17 -1 2 27.8 4.4
 17 -1 2 19.6 8.1
 17 -1 2 22.6 11.7
 17 -1 2 18.2 21.4
 -17 1 -2 34.7 6.1
 17 1 2 33 11.4
 17 1 2 22 5.4
 17 1 2 28 21.9
 17 1 2 31 8.1
 19 -1 2 449.46 32.7
 19 -1 2 431.46 58.79
 19 -1 2 411.16 25.3
 19 -1 2 449.86 29.1
 19 1 2 457.65 26.3
 -19 1 -2 408.76 26.1
 19 1 2 455.35 32.8
 19 1 2 467.25 65.29
 19 1 2 457.75 29
 21 -1 2 85.59 33.5
 21 -1 2 111.89 10.7
 21 -1 2 83.99 17.6
 21 -1 2 119.39 14.2
 21 1 2 122.69 10.5
 -21 1 -2 90.69 9.7
 21 1 2 131.69 14.2
 21 1 2 106.79 16.2
 21 1 2 35 27.3
 23 -1 2 199.38 18.8
 23 -1 2 143.39 41.6
 23 -1 2 168.58 21.1
 23 1 2 66.49 36.9
 23 1 2 164.98 12.3
 -23 1 -2 113.89 11.9
 23 1 2 155.08 20.2
 23 1 2 183.48 19.4
 25 -1 2 500.25 76.59
 25 -1 2 568.74 44.6
 25 -1 2 617.14 38.6
 25 1 2 567.24 38.2
 25 1 2 553.44 43.6
 27 -1 2 225.68 54.49
 27 -1 2 303.27 35.4
 27 -1 2 275.57 26.5
 27 1 2 306.47 33.7
 27 1 2 298.87 26.4
 29 -1 2 424.96 31.5
 29 -1 2 454.25 40.1
 29 -1 2 251.47 75.49
 29 1 2 391.96 31
 29 1 2 433.56 38.4
 31 -1 2 277.27 25.7
 31 -1 2 211.28 29.4
 31 1 2 304.97 25.4
 31 1 2 321.87 35.4
 33 -1 2 107.69 23.5
 33 -1 2 151.98 22.9
 33 1 2 117.99 16.1
 33 1 2 108.49 23
 36 -2 -2 -26.2 19.6
 36 -2 -2 -13.2 17.4
 36 2 -2 -19 16.6
 34 -2 -2 3.1 10.3
 34 -2 -2 16.5 17.8
 34 2 -2 -22.6 16.9
 32 -2 -2 0.7 10
 32 -2 -2 16.3 17.4
 32 -2 -2 -23.6 72.69
 -32 2 2 -12.5 10.7
 32 2 -2 -3.2 17.5
 -30 -2 2 51.59 10.5
 30 -2 -2 56.69 16.8
 30 -2 -2 40.2 12
 30 -2 -2 24 44.9
 30 2 -2 31 18.4
 30 2 -2 50.89 11.2
 -30 2 2 40.2 11.8
 28 -2 -2 44.3 17.9
 -28 -2 2 36.4 9.7
 28 -2 -2 -4.5 34.3
 28 -2 -2 37.7 10.4
 28 2 -2 25.6 9.3
 28 2 -2 -2.1 36.2
 28 2 -2 41.8 14.7
 -28 2 2 35 11.1
 -26 -2 2 156.68 15.5
 26 -2 -2 146.39 16.1
 26 -2 -2 141.99 19
 26 -2 -2 147.19 38.1
 26 2 -2 179.28 20.4
 26 2 -2 158.28 36.9
 26 2 -2 173.28 13
 -26 2 2 173.88 17.9
 26 2 -2 133.79 14.8
 24 -2 -2 282.57 19.2
 -24 -2 2 256.47 19.1
 24 -2 -2 218.48 44.9
 -24 2 2 251.77 20.6
 24 2 -2 281.57 18.8
 24 2 -2 243.28 26.7
 24 2 -2 247.68 17.1
 24 2 -2 239.58 41.1
 22 -2 -2 184.98 38.4
 -22 -2 2 182.98 15.4
 22 -2 -2 191.38 14.6
 22 -2 -2 183.08 21.3
 22 2 -2 178.48 19.7
 22 2 -2 183.58 13.2
 -22 2 2 191.18 16.5
 22 2 -2 173.78 14.4
 22 2 -2 164.88 34.1
 20 -2 -2 754.32 47.6
 20 -2 -2 825.82 68.89
 -20 -2 2 736.83 44.8
 20 -2 -2 774.22 44.4
 20 2 -2 828.92 46.9
 -20 2 2 766.92 45.4
 20 2 -2 761.72 44.1
 20 2 -2 775.12 44.3
 20 2 -2 894.11 64.49
 -18 -2 2 1249.18 75.89
 18 -2 -2 1399.26 96.49
 18 -2 -2 1347.27 75.49
 18 -2 -2 1424.76 77.59
 18 2 -2 1310.37 75.39
 18 2 -2 1433.46 77.09
 18 2 -2 1387.16 75.39
 -18 2 2 1336.17 76.39
 18 2 -2 1512.15 92.79
 16 -2 -2 1224.98 66.69
 16 -2 -2 1255.07 83.69
 16 -2 -2 1181.58 64.79
 -16 -2 2 1127.59 65.39
 -16 -2 2 1319.77 91.59
 16 -2 -2 1082.39 93.09
 16 2 -2 1252.47 79.29
 -16 2 2 1136.09 65.79
 16 2 -2 1130.29 86.99
 16 2 -2 1106.39 64.59
 16 2 -2 1202.58 66.19
 -16 2 2 1191.38 95.69
 16 2 -2 1156.48 64.79
 14 -2 -2 3014.7 176.58
 14 -2 -2 2984.9 161.38
 -14 -2 2 3122.99 185.98
 -14 -2 2 2657.03 161.18
 14 -2 -2 3234.28 176.18
 14 -2 -2 2876.51 160.28
 14 -2 -2 2929.11 189.88
 14 2 -2 3208.78 172.08
 14 2 -2 2798.32 180.88
 14 2 -2 2933.91 160.38
 -14 2 2 2875.51 161.08
 14 2 -2 2981.9 161.08
 -14 2 2 2907.41 188.48
 12 -2 -2 496.15 38.9
 -12 -2 2 474.75 47
 12 -2 -2 469.05 40.7
 12 -2 -2 473.85 50.69
 -12 -2 2 427.16 26.3
 12 -2 -2 473.35 27.8
 12 2 -2 436.56 26.1
 12 2 -2 459.45 27.2
 -12 2 2 482.25 48.4
 12 2 -2 418.16 33.8
 12 2 -2 444.96 43.5
 12 2 -2 497.35 35.4
 -12 2 2 476.05 27.6
 10 -2 -2 260.47 35.2
 -10 -2 2 206.58 50.09
 10 -2 -2 239.08 27.6
 -10 2 2 223.98 16.1
 -10 2 2 236.58 34.3
 10 2 -2 247.28 20.8
 10 2 -2 245.18 30.7
 10 2 -2 226.98 14.9
 10 2 -2 225.78 14
 10 2 -2 233.18 21.2
 8 -2 -2 626.14 53.89
 -8 -2 2 613.04 51.79
 8 -2 -2 579.54 42.3
 8 -2 -2 536.65 32.6
 8 2 -2 556.04 37
 8 2 -2 579.04 35.7
 8 2 -2 583.64 50.69
 -8 2 2 614.74 52.59
 -6 -2 2 774.32 59.59
 6 -2 -2 770.72 59.69
 -6 -2 2 628.94 40.5
 6 -2 -2 765.32 49.2
 6 2 -2 724.03 43.8
 -6 2 2 766.72 59.69
 6 2 -2 760.72 57.69
 -4 -2 2 792.02 50.99
 4 -2 -2 973.7 56.89
 -4 -2 2 1015.9 69.59
 -4 2 2 944.61 74.99
 4 2 -2 908.31 66.89
 4 2 -2 947.81 53.69
 2 -2 -2 216.48 18.7
 -2 -2 2 188.78 13.2
 2 -2 -2 205.38 27.2
 -2 -2 2 211.78 34.9
 -2 -2 2 201.18 16.1
 2 2 -2 194.58 28.9
 -2 2 2 204.68 26.9
 2 2 -2 177.28 14.8
 0 -2 -2 525.75 41.7
 0 -2 2 499.45 29.1
 0 -2 -2 466.65 33
 0 -2 2 473.95 44.4
 0 -2 2 508.55 33.4
 0 2 -2 511.25 45
 -2 -2 -2 5122.19 287.37
 2 -2 2 4458.45 303.77
 2 -2 2 5259.37 290.37
 -2 -2 -2 5640.44 294.87
 -2 2 -2 5481.95 300.77
 2 2 2 5080.49 290.57
 2 2 2 5676.23 294.97
 4 -2 2 3174.48 176.98
 -4 -2 -2 3354.26 184.18
 4 -2 2 3176.28 193.78
 4 -2 2 3309.47 185.68
 -4 2 -2 3228.38 192.88
 4 2 2 3296.77 184.08
 4 2 2 3198.48 184.78
 6 -2 2 10.6 11.6
 6 -2 2 1.5 4
 -6 -2 -2 1.6 5.7
 6 -2 2 6.1 5.2
 6 -2 2 1 6.7
 6 2 2 4.6 6.7
 6 2 2 7.9 4.7
 -6 2 -2 6.1 10.7
 -6 2 -2 5.9 12.1
 6 2 2 -4.4 10.8
 8 -2 2 28.3 13.4
 8 -2 2 14.4 15.6
 8 -2 2 10.8 4.7
 8 2 2 8.4 5.1
 8 2 2 9.4 13.5
 8 2 2 11.5 5.8
 8 2 2 6 5.5
 -8 2 -2 15.7 11.3
 -8 2 -2 -3.8 10.6
 10 -2 2 277.27 21.2
 10 -2 2 318.87 37
 10 -2 2 279.67 18.2
 -10 2 -2 324.87 35
 10 2 2 283.87 19
 10 2 2 254.77 18.6
 -10 2 -2 269.67 17.5
 -10 2 -2 306.47 35.4
 10 2 2 308.57 34.5
 10 2 2 289.37 18.5
 12 -2 2 406.86 26.8
 12 -2 2 404.06 43.8
 12 -2 2 401.66 24
 12 2 2 410.26 24.9
 12 2 2 402.36 41.9
 12 2 2 357.96 23.9
 -12 2 -2 359.26 23.1
 -12 2 -2 391.16 39.9
 -12 2 -2 394.76 40.8
 12 2 2 396.66 24.3
 14 -2 2 261.27 21.8
 14 -2 2 279.57 18.4
 14 -2 2 273.47 39
 14 2 2 260.37 19.7
 14 2 2 274.17 20.6
 -14 2 -2 266.87 17.1
 14 2 2 301.87 38
 14 2 2 250.27 17.6
 -14 2 -2 233.18 36.2
 -14 2 -2 215.98 33.4
 16 -2 2 14.4 7.4
 16 -2 2 12.1 16.7
 16 -2 2 22.9 11.5
 16 -2 2 12.5 3.5
 16 2 2 13.5 5.8
 16 2 2 14.5 19.7
 16 2 2 14 7.9
 -16 2 -2 2.3 5.7
 16 2 2 6.4 8.9
 18 -2 2 13 8.3
 18 -2 2 8.5 31.2
 18 -2 2 6.7 11.9
 18 -2 2 4.4 4.9
 18 2 2 7.2 23.5
 18 2 2 7 5.2
 18 2 2 6.8 8.2
 -18 2 -2 -3.9 6
 18 2 2 0.9 10.2
 20 -2 2 161.68 20.1
 20 -2 2 210.38 18.2
 20 -2 2 101.09 37.2
 20 2 2 209.08 23.6
 -20 2 -2 172.58 14.6
 20 2 2 199.68 14.4
 20 2 2 145.29 38.8
 20 2 2 209.58 18.6
 22 -2 2 22.3 11.2
 22 -2 2 16.9 16.8
 22 -2 2 11.9 29.5
 22 2 2 33.8 12.3
 22 2 2 39.3 16
 22 2 2 34.4 6.8
 -22 2 -2 36.1 8.5
 22 2 2 36.9 29.5
 24 -2 2 163.78 42.8
 24 -2 2 140.99 20.8
 24 -2 2 178.48 19.4
 24 2 2 139.99 20.6
 24 2 2 131.59 45.8
 24 2 2 157.08 16.8
 -24 2 -2 110.29 13.3
 26 -2 2 208.48 26.3
 26 -2 2 157.18 47.9
 26 -2 2 205.88 21.7
 26 2 2 177.48 45.4
 26 2 2 137.39 23.3
 26 2 2 178.68 19.3
 26 2 2 169.88 13.9
 28 -2 2 117.59 50.09
 28 -2 2 169.08 27.5
 28 -2 2 231.78 23.1
 28 2 2 106.69 46.9
 28 2 2 196.18 21.8
 28 2 2 173.28 24.6
 30 -2 2 177.68 100.09
 30 -2 2 224.38 23.1
 30 -2 2 136.09 25.4
 30 2 2 187.38 25.7
 30 2 2 222.98 22.4
 32 -2 2 238.78 22.7
 32 -2 2 206.88 27.5
 32 2 2 207.38 20.7
 32 2 2 192.78 26.4
 35 -3 -2 -5.7 12.1
 35 -3 -2 -13.6 17.6
 -35 3 2 3.4 14.8
 35 3 -2 11.1 18.5
 33 -3 -2 1.2 18.9
 33 -3 -2 0.5 10.2
 33 3 -2 4.9 18.4
 -33 3 2 5.5 12.2
 31 -3 -2 83.59 44
 31 -3 -2 -4.8 10.2
 31 -3 -2 -11.3 19.2
 31 3 -2 5.3 19.2
 -31 3 2 -7.6 11.8
 29 -3 -2 -1.2 15.9
 29 -3 -2 14.8 9.9
 29 -3 -2 30.4 36.2
 -29 -3 2 -3.9 7.7
 29 3 -2 9.1 16
 -29 3 2 7.9 10.3
 27 -3 -2 -16.5 14.9
 27 -3 -2 2.5 8.5
 27 -3 -2 -24.9 26.6
 27 3 -2 -9.6 7.8
 -27 3 2 14.8 10.4
 27 3 -2 -11.7 12.3
 27 3 -2 0.9 5.4
 27 3 -2 52.49 37.7
 25 -3 -2 44.5 29.3
 25 -3 -2 19.3 15.8
 25 -3 -2 -0.8 13
 -25 -3 2 20.9 7.6
 25 3 -2 -13.4 7.1
 25 3 -2 5.9 26.4
 25 3 -2 17.4 12.9
 25 3 -2 10.1 5.7
 -25 3 2 -1.6 10.9
 23 -3 -2 2.5 21.7
 -23 -3 2 13.6 6.9
 23 -3 -2 -15.6 12.2
 23 -3 -2 14.3 6.7
 23 3 -2 25.5 11.4
 23 3 -2 23.4 20.1
 23 3 -2 15 5.4
 23 3 -2 12.2 6.3
 -23 3 2 12.1 8.7
 21 -3 -2 37.4 6.7
 -21 -3 2 35.5 7.4
 21 -3 -2 37.5 21.2
 21 -3 -2 19.7 11.8
 21 3 -2 46.3 11
 21 3 -2 33.2 6.3
 -21 3 2 36.6 8.9
 21 3 -2 43.1 6.2
 21 3 -2 36 19.1
 -19 -3 2 113.79 11.3
 19 -3 -2 120.19 10.4
 19 -3 -2 108.39 26.1
 19 -3 -2 128.69 13.7
 19 3 -2 117.59 10.2
 19 3 -2 121.49 10.1
 19 3 -2 101.59 22.6
 -19 3 2 111.19 11.7
 19 3 -2 132.99 13.1
 17 -3 -2 326.67 23.2
 -17 -3 2 339.27 46.9
 17 -3 -2 306.07 47.4
 17 -3 -2 322.17 38.2
 -17 -3 2 297.27 19.9
 17 -3 -2 322.97 19.2
 17 3 -2 322.87 33
 17 3 -2 345.07 21.9
 -17 3 2 285.07 54.79
 17 3 -2 258.17 35.5
 17 3 -2 318.97 19.2
 17 3 -2 301.77 19
 -17 3 2 307.27 20.8
 -15 -3 2 1343.27 96.39
 15 -3 -2 1214.78 84.69
 15 -3 -2 1214.58 82.79
 15 -3 -2 1141.69 67.19
 15 -3 -2 1079.19 93.99
 15 -3 -2 1172.48 65.39
 15 3 -2 1073.79 84.29
 -15 3 2 1180.68 66.49
 15 3 -2 1212.58 66.59
 15 3 -2 1179.28 65.59
 -15 3 2 1167.28 95.49
 15 3 -2 1331.07 77.49
 -13 -3 2 961 58.49
 13 -3 -2 1114.29 74.29
 -13 -3 2 1088.19 81.49
 13 -3 -2 991.3 84.49
 13 -3 -2 941.61 57.99
 13 -3 -2 1038.1 59.49
 13 -3 -2 1127.29 73.29
 13 3 -2 1051.79 58.79
 13 3 -2 1148.29 66.49
 -13 3 2 1059.29 85.69
 -13 3 2 1097.09 59.19
 13 3 -2 1095.09 78.79
 13 3 -2 1052.49 58.09
 -11 -3 2 354.16 22.8
 11 -3 -2 394.36 46.9
 -11 -3 2 429.56 44
 11 -3 -2 390.16 24.4
 11 -3 -2 415.06 38.4
 11 -3 -2 318.67 25.6
 -11 3 2 396.76 24.2
 11 3 -2 388.66 28.3
 -11 3 2 407.66 45.8
 11 3 -2 431.86 28.9
 11 3 -2 406.16 22.7
 11 3 -2 446.16 42.3
 11 3 -2 402.76 23.4
 9 -3 -2 116.59 26.9
 9 -3 -2 81.49 8.3
 -9 -3 2 102.89 23.4
 -9 -3 2 69.59 7.1
 9 -3 -2 118.59 21.1
 9 3 -2 75.69 10.5
 -9 3 2 86.69 10
 9 3 -2 75.69 11.7
 9 3 -2 98.39 22.1
 -9 3 2 100.29 24.8
 9 3 -2 80.29 7.8
 9 3 -2 90.29 6.9
 -7 -3 2 112.59 23.7
 7 -3 -2 103.59 17.9
 7 -3 -2 78.19 9.2
 7 -3 -2 120.49 26.8
 -7 -3 2 74.99 7.9
 7 3 -2 85.79 10.4
 -7 3 2 115.19 25.8
 7 3 -2 78.89 18.6
 -5 -3 2 40.3 6
 -5 -3 2 28.6 15.1
 5 -3 -2 35 16.8
 5 -3 -2 43.5 14.1
 5 3 -2 52.69 17.4
 5 3 -2 42.7 7.9
 -5 3 2 42.8 17.4
 -3 -3 2 5.3 11.2
 3 -3 -2 14.2 10.2
 -3 -3 2 11.6 5
 -3 -3 2 10.4 4.9
 3 -3 -2 14.4 13.5
 3 3 -2 17.9 15
 -3 3 2 11.4 11.7
 -1 -3 2 863.81 64.79
 1 -3 -2 758.02 46.8
 1 -3 -2 759.62 57.89
 -1 -3 2 666.93 42.4
 -1 -3 2 692.53 49
 -1 3 2 796.22 57.69
 1 -3 2 2706.13 165.28
 1 -3 2 2505.45 144.99
 -1 -3 -2 2667.63 157.88
 1 -3 2 2648.44 150.18
 -1 -3 -2 2664.13 148.49
 1 3 2 2710.03 157.58
 -1 3 -2 2696.03 164.18
 3 -3 2 226.98 16.2
 3 -3 2 233.28 24.5
 -3 -3 -2 237.98 19.8
 -3 -3 -2 192.78 27.4
 3 -3 2 201.68 33.2
 3 3 2 227.28 25
 3 3 2 186.88 24.6
 -3 3 -2 198.38 32.4
 -5 -3 -2 2806.72 153.88
 5 -3 2 2768.32 149.49
 -5 -3 -2 2775.02 156.98
 5 -3 2 2843.22 160.08
 5 -3 2 2542.85 148.59
 5 3 2 2613.94 148.59
 5 3 2 2824.02 159.38
 -5 3 -2 2662.83 171.18
 5 3 2 2844.62 156.88
 -5 3 -2 2726.23 170.18
 7 -3 2 307.07 21
 7 -3 2 318.97 33
 7 -3 2 286.97 19
 -7 3 -2 321.07 39.2
 -7 3 -2 288.87 18.6
 7 3 2 372.76 33.4
 7 3 2 302.07 19.2
 7 3 2 301.27 20.1
 -7 3 -2 334.27 39.3
 9 -3 2 18.8 17
 9 -3 2 9.2 9.2
 9 -3 2 3.9 4.5
 9 -3 2 3.1 5.8
 -9 3 -2 3.6 14.1
 9 3 2 8.6 6
 9 3 2 12.6 14.1
 9 3 2 11.4 5.3
 9 3 2 2.3 5.4
 -9 3 -2 16 5.3
 -9 3 -2 1.8 13.4
 11 -3 2 14.6 5.5
 11 -3 2 11.7 17.6
 11 -3 2 12.2 8.7
 11 3 2 26 6.9
 11 3 2 8.2 15.1
 -11 3 -2 14.2 5.7
 -11 3 -2 -5.3 11.5
 11 3 2 15 6.6
 11 3 2 15.4 6
 -11 3 -2 -14.5 13.3
 13 -3 2 26.5 6.6
 13 -3 2 3.7 16.3
 13 3 2 16.3 17.3
 13 3 2 12.2 6.9
 -13 3 -2 40.9 20.9
 -13 3 -2 33.4 19.9
 13 3 2 7.4 7
 13 3 2 14.1 6
 -13 3 -2 12.8 5.9
 15 -3 2 66.59 8.8
 15 -3 2 28.8 18.5
 15 -3 2 47.1 10.8
 15 3 2 67.69 13.3
 -15 3 -2 5.7 20.3
 15 3 2 48.8 8.7
 15 3 2 47 9.3
 -15 3 -2 51.49 7.5
 15 3 2 47.8 23.9
 17 -3 2 -2.5 12
 17 -3 2 2.2 7.6
 17 -3 2 7.6 17.6
 17 3 2 4 9.5
 17 3 2 5.8 8.4
 -17 3 -2 16.1 10.4
 17 3 2 9 6.4
 17 3 2 1.8 21.5
 19 -3 2 -7.7 13.1
 19 -3 2 8 8.4
 19 -3 2 -9.2 19.8
 19 3 2 11.5 6
 19 3 2 14.4 9.3
 19 3 2 4 11.3
 -19 3 -2 15.2 7.6
 19 3 2 30.1 34.3
 21 -3 2 32.1 29.8
 21 -3 2 6.1 9.4
 21 -3 2 3.7 15.7
 21 3 2 2.7 6
 21 3 2 4.2 13.4
 21 3 2 -7.5 9.6
 -21 3 -2 1.2 7.9
 21 3 2 -14.6 25
 23 -3 2 2.8 10.9
 23 -3 2 -14.7 16.6
 23 -3 2 1.1 30.1
 23 3 2 30.7 26.9
 23 3 2 6.7 16.4
 23 3 2 10.9 11.9
 23 3 2 4.1 12.8
 -23 3 -2 9.8 8.7
 25 -3 2 34.7 34.5
 25 -3 2 111.69 22.7
 25 -3 2 97.29 15.1
 -25 3 -2 104.79 11.6
 25 3 2 98.99 15.9
 25 3 2 113.59 11.8
 25 3 2 72.09 41.4
 25 3 2 98.59 19.7
 27 -3 2 92.59 15.1
 27 -3 2 74.99 21
 27 -3 2 19.4 35.7
 27 3 2 112.79 16.2
 27 3 2 99.89 11.1
 -27 3 -2 68.29 11.9
 27 3 2 84.99 20.8
 27 3 2 28.7 43.9
 29 -3 2 53.59 52.09
 29 -3 2 141.09 17.5
 29 -3 2 109.39 23.6
 29 3 2 144.59 17.6
 29 3 2 118.09 22.7
 31 -3 2 65.79 14.5
 31 -3 2 38.3 22.4
 31 3 2 48.5 20.5
 31 3 2 51.09 13.1
 33 -3 2 -17.9 20.6
 33 -3 2 3.5 16.7
 33 3 2 6.1 11.6
 33 3 2 -5.3 24.4
 36 -4 -2 15.3 10.2
 36 -4 -2 1.6 20
 -36 4 2 -35.2 27.4
 34 -4 -2 10.4 10.1
 34 -4 -2 -11.6 18.2
 34 4 -2 14.9 16.3
 -34 4 2 -5.1 12.4
 32 -4 -2 -1.8 18.7
 32 -4 -2 22.8 11.4
 32 -4 -2 6.7 45.4
 32 4 -2 13.2 16.5
 -32 4 2 11.1 12.8
 30 -4 -2 -74.89 37.3
 30 -4 -2 -18.4 17.5
 30 -4 -2 3.1 10
 30 4 -2 8.3 15.8
 -30 4 2 -4.9 11
 28 -4 -2 52.09 17.8
 -28 -4 2 19.5 8
 28 -4 -2 18.3 9.7
 28 4 -2 22.9 14.8
 -28 4 2 17.6 11
 28 4 -2 20.2 6.8
 -26 -4 2 72.69 9.9
 26 -4 -2 87.59 18.3
 26 -4 -2 69.09 36.2
 26 -4 -2 74.79 10.8
 -26 4 2 67.59 12.2
 26 4 -2 54.89 14.4
 26 4 -2 29.3 34.9
 26 4 -2 73.99 8.8
 24 -4 -2 26.6 27.2
 -24 -4 2 69.39 9.2
 24 -4 -2 47.2 14.6
 24 -4 -2 77.89 9.6
 24 4 -2 54.79 7.8
 24 4 -2 62.19 9.2
 -24 4 2 75.39 11.7
 24 4 -2 58.69 12.6
 24 4 -2 70.39 25.8
 -22 -4 2 57.99 8.3
 22 -4 -2 15.7 22.6
 22 -4 -2 44 7.6
 22 -4 -2 39.7 14.3
 22 4 -2 51.19 7
 22 4 -2 23.3 19.8
 -22 4 2 53.59 9.6
 22 4 -2 35.9 7.2
 22 4 -2 52.19 11.1
 20 -4 -2 300.67 25.8
 20 -4 -2 331.47 20.1
 20 -4 -2 267.87 41.3
 -20 4 2 310.37 22.2
 20 4 -2 304.97 19.6
 20 4 -2 309.27 19.7
 20 4 -2 353.96 23.5
 20 4 -2 271.47 34.4
 18 -4 -2 69.79 23.5
 18 -4 -2 76.49 7.4
 18 -4 -2 78.09 11.9
 -18 -4 2 70.79 8.1
 18 4 -2 78.89 17.6
 18 4 -2 68.39 10
 18 4 -2 68.69 10.7
 18 4 -2 80.59 8.4
 -18 4 2 70.09 9.4
 -16 -4 2 0.4 21.7
 16 -4 -2 27.8 6.6
 16 -4 -2 27.5 9.3
 16 -4 -2 26.2 15.2
 16 -4 -2 26.9 4.9
 -16 -4 2 24.5 4.6
 16 -4 -2 -11.7 17.1
 -16 4 2 74.69 24.9
 -16 4 2 26.7 7.7
 16 4 -2 30.4 5.8
 16 4 -2 23.6 7.8
 16 4 -2 14.3 10.2
 -14 -4 2 193.88 34.3
 -14 -4 2 157.38 11.6
 14 -4 -2 155.88 12
 14 -4 -2 188.48 16.4
 14 -4 -2 109.79 22.3
 14 -4 -2 154.68 12
 14 -4 -2 202.38 35.8
 14 -4 -2 200.68 28.1
 14 4 -2 179.58 13.9
 14 4 -2 170.38 28.7
 -14 4 2 183.08 37.5
 14 4 -2 164.98 19.6
 14 4 -2 177.78 11.6
 -14 4 2 173.98 14.4
 -12 -4 2 26.9 4.3
 12 -4 -2 48.8 18.8
 12 -4 -2 25.2 17.6
 12 -4 -2 23.2 7.6
 -12 -4 2 25.7 17.3
 12 -4 -2 26.8 5.9
 12 -4 -2 27.7 4.7
 12 4 -2 29.6 8.8
 -12 4 2 36.1 7.4
 12 4 -2 27.3 5.7
 12 4 -2 24.6 15.8
 -12 4 2 5.2 15.9
 12 4 -2 29.3 4.1
 10 -4 -2 74.99 29.6
 -10 -4 2 74.39 8.2
 -10 -4 2 81.99 8.3
 10 -4 -2 79.19 7.4
 -10 -4 2 79.49 21.8
 10 -4 -2 96.19 8.7
 10 -4 -2 59.49 21.2
 10 -4 -2 70.69 9.4
 10 4 -2 71.09 8.1
 10 4 -2 79.79 19.8
 10 4 -2 78.19 7
 -10 4 2 100.09 9.3
 -10 4 2 75.69 24.6
 8 -4 -2 17.2 5.7
 -8 -4 2 13 4.8
 8 -4 -2 15.6 3.8
 8 -4 -2 17.9 13.5
 -8 -4 2 16.3 5.2
 -8 -4 2 22.7 15.1
 8 -4 -2 1.3 11.7
 8 4 -2 14.5 13.5
 8 4 -2 13.4 2.9
 -8 4 2 11.5 6.1
 -8 4 2 22.5 14.4
 8 4 -2 15.6 3.7
 8 4 -2 10.8 4.7
 6 -4 -2 -2.2 5.2
 6 -4 -2 -1.8 11.2
 6 -4 -2 6 13.2
 -6 -4 2 0.2 5
 -6 -4 2 3.4 13.8
 -6 4 2 -8.4 11.4
 6 4 -2 2.4 4.1
 6 4 -2 1.6 3.1
 -6 4 2 -1 5
 6 4 -2 8.4 12.9
 4 -4 -2 3.2 11.4
 -4 -4 2 31.7 17
 4 -4 -2 -3.9 12.1
 -4 -4 2 9.1 5.9
 4 4 -2 6.9 13.9
 -4 4 2 4.4 13.3
 4 4 -2 4.1 5.5
 -2 -4 2 73.29 11.2
 2 -4 -2 94.49 14.3
 -2 -4 2 88.69 22.6
 2 -4 -2 83.29 21.2
 -2 -4 2 62.99 8.3
 -2 4 2 79.79 22.1
 2 4 -2 79.99 22.8
 0 -4 2 553.44 55.19
 0 -4 -2 536.35 37.2
 0 -4 2 539.05 33.4
 0 -4 2 544.15 37.8
 0 -4 -2 587.14 49.5
 0 4 -2 612.74 55.29
 -2 -4 -2 299.67 24.6
 2 -4 2 284.77 27.4
 2 -4 2 299.07 20.8
 -2 -4 -2 328.77 33.5
 -2 4 -2 346.67 41.7
 2 4 2 314.97 33.3
 4 -4 2 31.8 8.9
 -4 -4 -2 43.4 9.6
 4 -4 2 29.7 12.9
 4 -4 2 25.4 7
 -4 -4 -2 25.1 10.8
 4 4 2 35.8 14.4
 -4 4 -2 20 14
 -4 4 -2 31.7 19.6
 4 4 2 29.2 6.3
 4 4 2 39.1 5.8
 -4 4 -2 35.3 5.2
 4 4 2 19.3 11.6
 -6 -4 -2 425.66 29.1
 6 -4 2 429.36 37.7
 6 -4 2 409.66 29.1
 6 -4 2 369.26 23.4
 6 -4 2 436.56 26.8
 -6 -4 -2 452.85 34.4
 6 4 2 422.16 36
 6 4 2 442.36 32.9
 6 4 2 368.06 24.7
 -6 4 -2 446.26 47.3
 -6 4 -2 354.86 23.7
 6 4 2 384.46 24
 -6 4 -2 387.26 46.4
 8 -4 2 568.44 47.9
 8 -4 2 555.04 34.7
 8 -4 2 589.84 34.3
 -8 -4 -2 605.24 38.1
 8 -4 2 545.55 31.5
 8 4 2 491.85 32.6
 -8 4 -2 598.44 58.09
 8 4 2 547.45 32.2
 -8 4 -2 566.54 56.09
 8 4 2 536.95 56.19
 8 4 2 558.94 31.8
 -8 4 -2 530.25 32.1
 10 -4 2 301.87 35.8
 10 -4 2 295.07 22.9
 10 -4 2 304.07 20.6
 10 -4 2 285.27 17.8
 10 4 2 309.07 34.8
 -10 4 -2 254.07 41
 10 4 2 279.87 18.3
 10 4 2 260.17 19
 -10 4 -2 262.97 57.59
 10 4 2 278.07 18.8
 -10 4 -2 255.07 18.5
 12 -4 2 10.9 18.3
 12 -4 2 2.1 6
 12 -4 2 7.1 5.4
 12 -4 2 4.1 9.7
 -12 4 -2 -5.3 18.6
 12 4 2 8.4 16.9
 -12 4 -2 3.5 5.7
 12 4 2 8.9 6.5
 12 4 2 2 6.4
 12 4 2 15.2 6.2
 14 -4 2 0.4 10.6
 14 -4 2 8.7 6.2
 14 -4 2 -16.9 14.7
 -14 4 -2 5.4 6.2
 -14 4 -2 30.9 25.1
 14 4 2 4.6 11
 14 4 2 7.8 16.9
 14 4 2 -6.5 7.8
 14 4 2 9.6 6.1
 16 -4 2 6 11.9
 16 -4 2 7.7 21
 16 -4 2 -4.1 6.4
 16 4 2 3.1 5.7
 16 4 2 -8.8 17.7
 -16 4 -2 15.3 7.1
 -16 4 -2 -25.4 27
 16 4 2 2.2 7.7
 16 4 2 15.1 9.2
 18 -4 2 99.99 11.4
 18 -4 2 79.59 16.5
 18 -4 2 77.69 31
 -18 4 -2 78.79 10.4
 18 4 2 88.19 11.5
 18 4 2 85.59 12.9
 18 4 2 85.59 11
 18 4 2 99.49 31.5
 20 -4 2 -1.5 23.4
 20 -4 2 10.6 12.3
 20 -4 2 15.4 18.3
 20 4 2 17.3 6.8
 -20 4 -2 1.7 8.1
 20 4 2 29.4 10.7
 20 4 2 6.5 11.9
 20 4 2 16.8 25.3
 22 -4 2 217.78 20
 -22 -4 -2 154.08 31.3
 22 -4 2 173.68 23.1
 22 -4 2 137.79 44
 22 4 2 168.58 20
 -22 4 -2 194.08 18.3
 22 4 2 224.98 20.2
 22 4 2 163.58 42.2
 24 -4 2 10.3 18
 24 -4 2 -4.9 11
 24 -4 2 8.3 33.3
 24 4 2 -6.5 15.2
 24 4 2 -20.4 11.7
 24 4 2 -14.5 31.8
 -24 4 -2 5.7 9.5
 24 4 2 0.3 6.8
 26 -4 2 5.5 11.9
 26 -4 2 -21 32.9
 26 -4 2 -5.4 17.3
 26 4 2 10.8 18.1
 26 4 2 13.1 7.1
 26 4 2 48 36.8
 -26 4 -2 22.1 10.2
 26 4 2 -3.3 12.7
 28 -4 2 1.3 15.6
 28 -4 2 3.9 21.5
 28 -4 2 10.8 38.2
 28 4 2 -8.9 9.4
 28 4 2 -1.5 21.5
 28 4 2 29.3 45.6
 30 -4 2 -0.2 20.3
 30 -4 2 1.3 12.8
 30 4 2 6.6 12
 30 4 2 9.3 19
 32 -4 2 -3 12.2
 32 -4 2 22.4 20.5
 32 4 2 15.2 19
 32 4 2 35 12.6
 35 -5 -2 -4.7 17.3
 35 -5 -2 26.9 15.3
 35 5 -2 0.6 15.9
 -35 5 2 -6.7 13.9
 33 -5 -2 12.4 18.4
 33 -5 -2 -3 10.2
 -33 5 2 -9 12.4
 33 5 -2 28 18
 31 -5 -2 17 10.8
 31 -5 -2 -34.2 42.9
 31 -5 -2 -0.8 18
 -31 5 2 13.2 13.6
 31 5 -2 33.1 18.1
 29 -5 -2 45.7 38
 29 -5 -2 12.3 10.3
 29 -5 -2 -16 17
 29 5 -2 7.2 14.8
 29 5 -2 6.7 6.8
 -29 5 2 19.7 12.2
 27 -5 -2 116.99 40.1
 27 -5 -2 138.59 20.7
 27 -5 -2 129.29 14.2
 -27 -5 2 125.09 13.7
 27 5 -2 148.19 13.7
 -27 5 2 120.79 15.5
 27 5 -2 121.19 17.3
 25 -5 -2 186.38 42
 25 -5 -2 267.17 19.2
 25 -5 -2 214.58 23.2
 -25 -5 2 225.98 18.4
 25 5 -2 267.87 25.7
 25 5 -2 254.07 17.8
 -25 5 2 235.08 21.8
 23 -5 -2 388.26 24.4
 23 -5 -2 331.27 52.89
 23 -5 -2 439.06 45.1
 -23 -5 2 371.16 24.3
 -23 5 2 381.36 26.9
 23 5 -2 285.77 40.3
 23 5 -2 391.16 28.5
 23 5 -2 371.16 23.6
 -21 -5 2 263.77 19.8
 21 -5 -2 306.77 19.6
 21 -5 -2 302.17 45.4
 21 -5 -2 262.57 26
 -21 5 2 297.87 21.9
 21 5 -2 302.77 19.2
 21 5 -2 296.27 23.1
 21 5 -2 259.37 32.2
 19 -5 -2 345.77 44.8
 19 -5 -2 324.27 25.4
 19 -5 -2 320.77 20.2
 19 5 -2 307.27 19.9
 -19 5 2 301.77 22
 19 5 -2 299.37 31.4
 19 5 -2 312.07 23.1
 19 5 -2 326.07 21
 17 -5 -2 721.63 44.7
 17 -5 -2 809.72 44.5
 -17 -5 2 721.83 44.3
 17 -5 -2 794.12 47.5
 17 -5 -2 730.93 44.6
 17 -5 -2 866.41 68.09
 17 5 -2 802.22 53.39
 17 5 -2 861.71 46.1
 -17 5 2 814.72 46
 17 5 -2 809.02 44.5
 -15 -5 2 495.95 28.5
 -15 -5 2 435.96 28.1
 15 -5 -2 548.55 48.1
 15 -5 -2 452.25 28.8
 15 -5 -2 481.65 31.4
 15 -5 -2 529.45 50.39
 15 -5 -2 445.56 59.69
 -15 -5 2 479.05 52.99
 -15 5 2 555.94 64.19
 15 5 -2 501.25 29.7
 15 5 -2 483.15 29.6
 15 5 -2 494.75 35.1
 15 5 -2 442.96 47.6
 -15 5 2 504.65 32.9
 13 -5 -2 1265.27 80.99
 -13 -5 2 1048.1 62.59
 13 -5 -2 1138.09 64.09
 13 -5 -2 1083.69 63.09
 13 -5 -2 1160.08 98.19
 13 -5 -2 1138.09 64.19
 -13 -5 2 1118.89 89.69
 -13 -5 2 1044 62.99
 13 -5 -2 1193.08 81.89
 -13 5 2 1176.88 97.79
 13 5 -2 1076.89 84.79
 13 5 -2 1136.69 62.49
 -13 5 2 1149.48 63.59
 13 5 -2 1186.08 62.99
 11 -5 -2 617.04 37.3
 11 -5 -2 668.63 38.5
 -11 -5 2 603.04 37.2
 -11 -5 2 794.52 65.79
 11 -5 -2 742.73 55.29
 11 -5 -2 647.44 38.7
 -11 -5 2 627.44 37.9
 11 -5 -2 677.73 67.09
 11 5 -2 644.04 37.2
 11 5 -2 638.14 36.7
 -11 5 2 699.83 67.89
 -11 5 2 658.53 38.2
 11 5 -2 629.44 57.19
 9 -5 -2 256.87 31.5
 -9 -5 2 262.47 17.5
 -9 -5 2 258.07 38.2
 9 -5 -2 263.87 41.2
 -9 -5 2 227.58 16.1
 9 -5 -2 228.18 17.2
 9 -5 -2 272.77 18.3
 -9 5 2 235.88 39.8
 9 5 -2 221.18 33
 9 5 -2 248.68 15
 9 5 -2 237.28 15.4
 -9 5 2 237.78 17.3
 7 -5 -2 335.17 22.5
 7 -5 -2 319.17 42.8
 7 -5 -2 352.06 33.2
 7 -5 -2 334.87 20.1
 -7 -5 2 320.17 20.9
 -7 -5 2 336.97 22.3
 7 5 -2 365.26 20.2
 7 5 -2 326.87 41.1
 -7 5 2 366.96 45.3
 5 -5 -2 352.46 44.2
 -5 -5 2 362.96 22.7
 -5 -5 2 364.06 24.1
 5 -5 -2 355.46 21.4
 5 -5 -2 361.06 24.2
 5 -5 -2 400.06 33.3
 -5 -5 2 405.26 46.7
 5 5 -2 360.86 21.1
 5 5 -2 377.36 23.1
 -5 5 2 370.26 22.5
 5 5 -2 378.56 44.1
 -5 5 2 416.16 45.8
 -3 -5 2 -0.3 6
 3 -5 -2 2.9 3.1
 -3 -5 2 2.2 5.3
 3 -5 -2 1.1 13.4
 3 -5 -2 -4.4 9.7
 -3 -5 2 5.6 18.4
 -3 -5 2 5.3 5.5
 -3 5 2 12.7 13.5
 3 5 -2 10.1 15
 1 -5 -2 12.2 13.1
 -1 -5 2 15.8 5.8
 -1 -5 2 6.8 7.5
 -1 -5 2 8.4 14.2
 1 -5 -2 13.5 10
 -1 -5 2 7.6 6.4
 1 5 -2 19.8 4.5
 1 5 -2 14.3 15.9
 -1 5 2 -1 10.6
 -1 5 2 18.2 5.3
 -1 -5 -2 185.18 19.6
 1 -5 2 208.38 20.7
 -1 -5 -2 212.58 29.5
 1 -5 2 184.08 14
 1 -5 2 189.18 16
 -1 5 -2 181.48 12.8
 1 5 2 169.28 12.9
 -1 5 -2 286.57 47.5
 1 5 2 164.28 13.6
 1 5 2 193.88 29
 -3 -5 -2 17.2 8.5
 3 -5 2 19.4 7.9
 -3 -5 -2 7.5 11.3
 3 -5 2 9.8 11.1
 3 5 2 17 5.5
 3 5 2 18.4 12.4
 -3 5 -2 23.7 18.8
 3 5 2 16.7 5.1
 -3 5 -2 5.1 13.1
 -3 5 -2 12.7 4.8
 -5 -5 -2 87.59 18.7
 5 -5 2 102.99 11.3
 5 -5 2 77.69 7
 5 -5 2 119.49 22.4
 5 -5 2 89.89 12.2
 -5 -5 -2 81.29 13.7
 5 5 2 81.69 17.8
 5 5 2 86.79 10.7
 -5 5 -2 78.49 9.3
 5 5 2 97.19 8.2
 -5 5 -2 82.59 25.8
 7 -5 2 478.55 30.4
 -7 -5 -2 489.55 33.1
 7 -5 2 526.45 44.1
 7 -5 2 499.45 31.1
 7 -5 2 448.86 26.9
 7 5 2 508.15 37.3
 -7 5 -2 469.95 54.29
 7 5 2 448.96 27.2
 -7 5 -2 460.15 27.9
 7 5 2 503.55 43.3
 7 5 2 415.76 28.5
 7 5 2 459.95 27.8
 -7 5 -2 528.75 55.19
 9 -5 2 24.8 7.8
 -9 -5 -2 25.9 8.5
 9 -5 2 6.3 12.3
 9 -5 2 27.6 5.2
 9 -5 2 28.9 10.5
 9 5 2 19.1 14.9
 -9 5 -2 27.7 18.3
 9 5 2 18.2 6.4
 -9 5 -2 22.7 20.3
 -9 5 -2 18.6 6.5
 9 5 2 19.3 6.3
 9 5 2 25.6 5.5
 11 -5 2 117.89 13.5
 11 -5 2 122.09 13.3
 -11 -5 -2 110.19 14.8
 11 -5 2 86.79 21.7
 11 -5 2 108.29 9.8
 11 5 2 95.19 11.6
 11 5 2 99.99 10.8
 -11 5 -2 87.89 26.1
 11 5 2 113.79 11.9
 11 5 2 85.09 21.9
 -11 5 -2 74.99 26.8
 -11 5 -2 99.49 10
 13 -5 2 225.98 17.9
 -13 -5 -2 214.98 21.3
 13 -5 2 221.68 21.5
 13 -5 2 207.98 36.6
 13 -5 2 214.58 15.2
 -13 5 -2 203.68 16.3
 13 5 2 201.58 16.5
 13 5 2 213.78 16.6
 13 5 2 198.78 33.5
 13 5 2 193.38 16.6
 15 -5 2 55.09 13.7
 15 -5 2 44.6 8
 15 -5 2 43.5 23.7
 -15 -5 -2 61.79 12.5
 15 5 2 40.4 9.3
 -15 5 -2 38.3 8.3
 15 5 2 35.4 21.5
 15 5 2 37.9 8.7
 -15 5 -2 75.39 35.7
 15 5 2 44.4 7.7
 17 -5 2 -3 21.7
 -17 -5 -2 13.9 10.5
 17 -5 2 2.4 7.2
 17 -5 2 2.8 13.5
 17 5 2 18.6 9.1
 -17 5 -2 7.4 7.9
 17 5 2 -4.8 8.6
 17 5 2 -1.6 5.6
 17 5 2 9.5 22
 19 -5 2 1.1 13.4
 19 -5 2 17.8 9.1
 -19 -5 -2 26.4 12.9
 19 -5 2 -6.2 19.7
 19 5 2 10.1 6.5
 19 5 2 19 10.4
 19 5 2 31.9 12
 -19 5 -2 34.2 9.1
 19 5 2 3.3 21.9
 21 -5 2 9.7 28
 21 -5 2 20.3 10.1
 -21 -5 -2 46.3 16.2
 21 -5 2 45.2 16
 -21 5 -2 32.6 10.4
 21 5 2 -3.2 25.1
 21 5 2 35.7 12.1
 21 5 2 42.8 14.1
 23 -5 2 406.76 28.4
 23 -5 2 339.67 35.1
 23 5 2 365.36 33.1
 -23 5 -2 354.56 27
 23 5 2 408.86 25.3
 23 5 2 399.66 28.4
 23 5 2 231.78 53.59
 25 -5 2 114.69 54.29
 25 -5 2 226.78 22.3
 25 -5 2 146.29 24.9
 25 5 2 181.48 19.1
 -25 5 -2 193.58 19
 25 5 2 166.98 22.7
 25 5 2 195.28 16.8
 27 -5 2 106.49 15.6
 27 -5 2 100.39 24
 27 -5 2 100.39 45.7
 -27 5 -2 79.59 13.4
 27 5 2 -13.5 41.7
 27 5 2 116.99 12.7
 27 5 2 81.09 21
 27 5 2 103.49 15.8
 29 -5 2 38.4 49.7
 29 -5 2 163.58 26
 29 -5 2 163.38 17.9
 29 5 2 155.28 14
 29 5 2 176.48 23.7
 29 5 2 140.59 17
 -29 5 -2 122.79 14.3
 31 -5 2 97.99 15.7
 31 -5 2 142.79 25.2
 31 5 2 134.99 21.8
 31 5 2 75.49 16.9
 34 -6 -2 1.8 17.8
 34 -6 -2 12.5 10.5
 34 6 -2 -12.8 15.5
 -34 6 2 -6 13
 32 -6 -2 29.9 19.3
 32 -6 -2 27.7 10.9
 -32 6 2 22.6 13.5
 32 6 -2 -2 16.5
 30 -6 -2 38 30.1
 30 -6 -2 54.69 12.8
 30 -6 -2 49.7 41.1
 30 6 -2 55.69 9.4
 -30 6 2 73.99 22.9
 30 6 -2 45.9 25.4
 28 -6 -2 45.1 18.7
 28 -6 -2 28.2 10.2
 28 -6 -2 -2.5 31.5
 28 6 -2 40 8.2
 -28 6 2 23.7 12.9
 28 6 -2 17.7 15.4
 -26 -6 2 208.48 21.7
 26 -6 -2 280.97 29.7
 26 -6 -2 259.97 20.3
 26 -6 -2 213.48 50.29
 26 6 -2 256.37 18.7
 -26 6 2 284.77 23.9
 26 6 -2 274.17 26.6
 -24 -6 2 344.87 25.5
 24 -6 -2 426.06 34
 24 -6 -2 338.67 56.09
 24 -6 -2 383.06 26
 -24 6 2 422.16 28.8
 24 6 -2 408.06 25.3
 24 6 -2 417.86 30.8
 -22 -6 2 263.17 19.6
 22 -6 -2 280.77 19.6
 22 -6 -2 235.08 47.8
 22 -6 -2 280.27 27.7
 22 6 -2 291.17 19.2
 -22 6 2 281.87 22.4
 20 -6 -2 1720.83 91.99
 20 -6 -2 1656.33 94.89
 20 -6 -2 1645.94 120.89
 20 6 -2 1682.73 93.59
 20 6 -2 1669.13 91.89
 -20 6 2 1588.54 93.09
 18 -6 -2 1437.06 84.99
 18 -6 -2 1581.54 109.59
 18 -6 -2 1388.66 82.29
 18 -6 -2 1486.05 84.49
 18 -6 -2 1531.45 81.99
 -18 -6 2 1386.06 83.09
 -18 6 2 1515.65 83.19
 18 6 -2 1493.55 81.89
 18 6 -2 1534.75 83.19
 -16 -6 2 1391.56 81.69
 16 -6 -2 1574.04 84.09
 16 -6 -2 1614.24 105.79
 16 -6 -2 1420.16 83.09
 -16 -6 2 1269.57 81.49
 16 -6 -2 1502.55 81.99
 16 6 -2 1560.44 81.89
 -16 6 2 1543.75 83.09
 16 6 -2 1531.85 82.69
 14 -6 -2 2121.19 110.39
 14 -6 -2 1950.6 156.28
 -14 -6 2 1909.91 138.39
 -14 -6 2 1897.11 108.79
 14 -6 -2 1879.11 113.19
 14 -6 -2 2073.09 129.19
 -14 -6 2 1898.71 109.49
 14 -6 -2 2017 108.99
 14 6 -2 2031.7 108.69
 14 6 -2 1845.92 132.79
 -14 6 2 2167.08 109.99
 -14 6 2 1792.92 162.58
 14 6 -2 2118.99 109.19
 -12 -6 2 2451.65 165.38
 -12 -6 2 2399.56 135.49
 12 -6 -2 2495.15 134.29
 12 -6 -2 2596.64 153.98
 12 -6 -2 2416.46 137.39
 12 -6 -2 2576.74 135.29
 12 -6 -2 2410.46 174.18
 -12 -6 2 2324.37 134.29
 12 6 -2 2288.67 157.68
 -12 6 2 2454.15 173.78
 -12 6 2 2602.34 134.99
 12 6 -2 2450.05 133.99
 12 6 -2 2513.55 134.29
 -10 -6 2 2091.69 121.29
 -10 -6 2 2315.07 152.58
 10 -6 -2 2215.58 123.49
 10 -6 -2 2188.28 157.38
 10 -6 -2 2168.48 120.99
 10 -6 -2 2280.47 121.99
 -10 -6 2 2162.28 122.79
 10 -6 -2 2495.75 139.19
 -10 6 2 2230.38 121.69
 10 6 -2 2238.58 120.99
 10 6 -2 2196.68 120.89
 -10 6 2 2265.17 158.18
 10 6 -2 2073.89 145.39
 8 -6 -2 655.33 36.8
 8 -6 -2 656.43 38.5
 -8 -6 2 617.94 36.4
 8 -6 -2 623.74 35.6
 8 -6 -2 573.54 49.7
 -8 -6 2 643.84 63.09
 8 -6 -2 600.74 64.69
 -8 -6 2 618.44 38.1
 -8 6 2 639.54 36.7
 8 6 -2 634.44 35.5
 8 6 -2 606.44 58.79
 -8 6 2 668.23 66.89
 8 6 -2 631.04 35.3
 6 -6 -2 750.82 72.69
 6 -6 -2 843.62 48.2
 -6 -6 2 802.12 46.4
 -6 -6 2 818.82 73.89
 6 -6 -2 784.52 45.4
 -6 -6 2 811.22 48.1
 6 -6 -2 892.71 58.89
 -6 6 2 766.32 46.1
 6 6 -2 864.51 72.49
 6 6 -2 806.32 45.2
 -6 6 2 912.61 76.29
 4 -6 -2 104.49 8.6
 4 -6 -2 139.49 14.2
 -4 -6 2 103.39 13.1
 -4 -6 2 101.59 10.9
 4 -6 -2 132.69 34.3
 4 -6 -2 141.29 21.6
 -4 -6 2 101.99 12
 -4 -6 2 112.29 30
 4 6 -2 95.39 8.4
 -4 6 2 89.79 23.7
 -4 6 2 97.59 9.9
 4 6 -2 120.19 28.9
 4 6 -2 102.59 7.5
 2 -6 -2 413.56 25
 -2 -6 2 420.86 28.5
 2 -6 -2 455.05 49.99
 -2 -6 2 422.16 30.4
 2 -6 -2 478.05 35.2
 -2 6 2 467.15 50.09
 2 6 -2 416.16 25
 2 6 -2 471.35 51.69
 0 -6 -2 61.19 13.2
 0 -6 -2 60.49 5.4
 0 -6 2 66.69 14
 0 -6 2 48.8 8.6
 0 -6 -2 37.4 17.5
 0 6 2 61.39 7.4
 0 6 -2 45.2 18.6
 0 6 -2 66.09 7.3
 0 6 -2 110.89 35.2
 0 6 2 59.29 6.9
 0 6 2 55.29 18.3
 2 -6 2 296.67 26.8
 -2 -6 -2 241.88 15.2
 -2 -6 -2 264.77 35.5
 2 -6 2 280.97 18.7
 -2 -6 -2 267.07 22.9
 2 -6 2 259.87 20.2
 2 6 2 254.27 33.9
 -2 6 -2 238.68 41.9
 2 6 2 262.77 16.6
 -2 6 -2 252.67 16.8
 2 6 2 241.08 18.8
 4 -6 2 217.28 25.9
 4 -6 2 206.88 17.1
 -4 -6 -2 194.28 18.9
 4 -6 2 191.78 14.6
 4 -6 2 179.58 11.8
 -4 -6 -2 169.38 11.4
 -4 -6 -2 209.48 29.8
 -4 6 -2 187.88 35.8
 4 6 2 167.38 14.6
 4 6 2 215.08 14.2
 -4 6 -2 253.47 40.6
 4 6 2 194.98 28.5
 -4 6 -2 190.78 13.8
 -6 -6 -2 492.45 33.3
 6 -6 2 518.65 31.3
 6 -6 2 451.35 28.7
 6 -6 2 525.65 43.3
 6 -6 2 461.65 27.1
 6 6 2 475.25 28.2
 6 6 2 529.85 43.1
 -6 6 -2 450.05 57.39
 6 6 2 415.86 28.8
 -6 6 -2 468.25 28.4
 -6 6 -2 542.45 58.69
 -8 -6 -2 729.43 44.1
 8 -6 2 640.04 37.8
 8 -6 2 697.93 56.09
 8 -6 2 679.93 41.5
 8 -6 2 620.14 38.6
 8 -6 2 714.13 41.8
 8 6 2 638.04 39.3
 8 6 2 664.63 38.5
 8 6 2 668.33 49.2
 8 6 2 717.33 48.8
 -8 6 -2 701.93 69.99
 -8 6 -2 642.04 72.49
 -8 6 -2 664.53 38.8
 -10 -6 -2 213.18 19.6
 10 -6 2 223.28 33.9
 10 -6 2 212.48 22.2
 10 -6 2 202.18 13.9
 10 -6 2 202.28 17.8
 10 6 2 217.28 30.7
 -10 6 -2 198.08 15.8
 10 6 2 182.68 15.2
 10 6 2 200.98 14.7
 10 6 2 202.98 16.3
 -10 6 -2 234.28 46.3
 12 -6 2 219.08 15.2
 12 -6 2 241.48 22.3
 12 -6 2 204.38 35.2
 -12 -6 -2 230.38 20.7
 12 -6 2 223.18 18.6
 12 6 2 219.58 16.3
 12 6 2 190.98 31.3
 12 6 2 194.58 17
 12 6 2 212.18 16.5
 -12 6 -2 326.67 51.29
 14 -6 2 301.97 44
 -14 -6 -2 273.37 24.9
 14 -6 2 293.57 25.8
 14 -6 2 303.37 22.6
 14 -6 2 302.87 19.7
 14 6 2 280.17 37.7
 14 6 2 277.67 20.6
 -14 6 -2 299.37 20.8
 14 6 2 285.77 20.7
 14 6 2 305.57 21
 16 -6 2 10.5 7.1
 16 -6 2 -6.6 19.5
 -16 -6 -2 -2.3 8
 16 -6 2 -14.5 10.2
 -16 6 -2 11.6 7.8
 16 6 2 -1.8 8
 16 6 2 2.7 6.2
 16 6 2 0 7.9
 16 6 2 -1.5 18.7
 18 -6 2 3.9 7.6
 18 -6 2 -1.8 22.7
 18 -6 2 6.5 12.4
 -18 -6 -2 -9.9 9.4
 18 6 2 34.6 28.1
 18 6 2 4.6 9.7
 -18 6 -2 1 8.6
 18 6 2 -6.5 8.7
 18 6 2 3.8 6.3
 20 -6 2 20 24.6
 -20 -6 -2 -27 15.7
 20 -6 2 -3.3 16.3
 20 -6 2 19.2 10
 20 6 2 -1 12.3
 20 6 2 28.9 24
 -20 6 -2 -0.9 9.4
 20 6 2 7 10
 20 6 2 -12.1 14.1
 22 -6 2 383.06 27.7
 22 -6 2 379.56 35.9
 22 -6 2 290.57 60.89
 -22 6 -2 385.96 27.3
 22 6 2 385.96 25.3
 22 6 2 390.76 31.9
 22 6 2 286.97 52.19
 22 6 2 374.66 27.3
 24 -6 2 349.17 26.8
 24 -6 2 347.97 36.4
 24 -6 2 244.48 58.79
 24 6 2 315.67 25.8
 24 6 2 269.27 54.09
 24 6 2 355.16 32.4
 24 6 2 327.87 23.5
 -24 6 -2 332.07 25.1
 26 -6 2 624.64 40
 26 -6 2 456.75 74.79
 -26 6 -2 591.14 38.3
 26 6 2 578.54 38.5
 26 6 2 658.03 45
 28 -6 2 621.24 50.29
 28 -6 2 678.13 41.6
 -28 6 -2 597.94 39.4
 28 6 2 496.95 39.8
 28 6 2 703.53 47.2
 28 6 2 684.63 38.2
 30 -6 2 175.78 26.3
 30 -6 2 265.97 22.1
 30 6 2 154.98 18.4
 30 6 2 220.18 16.4
 30 6 2 217.38 25
 -30 6 -2 176.28 19.4
 32 -6 2 150.48 18.7
 32 6 2 119.19 23.4
 33 -7 -2 -18.3 17.4
 33 -7 -2 -1.7 10.7
 -33 7 2 -5.3 12.8
 33 7 -2 2.2 15.6
 31 -7 -2 63.59 21.3
 31 -7 -2 76.59 47.7
 31 -7 -2 103.29 14.1
 31 7 -2 120.99 13.2
 -31 7 2 103.99 17.1
 31 7 -2 94.99 18.7
 29 -7 -2 236.38 21.2
 29 -7 -2 225.58 56.29
 29 -7 -2 253.77 27.7
 29 7 -2 238.88 18.7
 29 7 -2 241.78 28.3
 -29 7 2 233.28 25.1
 27 -7 -2 87.09 19.5
 -27 -7 2 68.79 10.4
 27 -7 -2 101.89 12.6
 27 7 -2 124.99 13.1
 -27 7 2 77.59 14.9
 27 7 -2 125.19 18.3
 25 -7 -2 37.1 8.8
 25 -7 -2 41.2 17.5
 25 -7 -2 48.6 29.1
 -25 7 2 28.3 11.4
 25 7 -2 24 7.3
 25 7 -2 32.7 12.6
 23 -7 -2 417.16 60.19
 -23 -7 2 409.46 28.1
 23 -7 -2 454.05 28.1
 23 -7 -2 432.36 36.3
 23 7 -2 459.05 32.1
 23 7 -2 439.76 27.8
 -23 7 2 467.25 31.2
 21 -7 -2 904.31 57.19
 21 -7 -2 909.61 83.49
 21 -7 -2 919.71 52.39
 -21 7 2 914.81 54.29
 21 7 -2 903.41 52.19
 21 7 -2 931.81 54.99
 19 -7 -2 1298.27 75.29
 19 -7 -2 1365.76 77.99
 19 -7 -2 1390.26 74.79
 -19 -7 2 1252.47 74.39
 19 -7 -2 1365.06 104.49
 -19 7 2 1393.86 76.29
 19 7 -2 1377.56 74.69
 19 7 -2 1147.39 111.79
 19 7 -2 1406.26 76.19
 17 -7 -2 2093.89 110.19
 17 -7 -2 2103.29 135.19
 -17 -7 2 1682.63 107.59
 17 -7 -2 1872.81 108.89
 17 -7 -2 1930.41 107.79
 17 -7 -2 2066.39 107.59
 -17 -7 2 1804.82 108.09
 17 7 -2 1853.91 135.29
 -17 7 2 1985.2 108.89
 17 7 -2 2140.09 108.69
 17 7 -2 2058.79 107.69
 15 -7 -2 1947.41 112.29
 15 -7 -2 2062.09 110.69
 15 -7 -2 1781.82 158.08
 -15 -7 2 1832.22 110.39
 -15 -7 2 1913.41 111.39
 15 -7 -2 2202.18 135.09
 15 -7 -2 2108.89 112.29
 15 7 -2 2012.7 110.19
 15 7 -2 1845.92 139.49
 -15 7 2 2260.67 185.78
 -15 7 2 2062.69 111.39
 15 7 -2 2170.78 110.99
 -13 -7 2 1342.77 80.39
 13 -7 -2 1469.35 102.69
 13 -7 -2 1502.05 80.59
 13 -7 -2 1420.26 82.79
 13 -7 -2 1559.84 101.39
 13 -7 -2 1443.36 81.79
 -13 -7 2 1514.95 83.19
 13 -7 -2 1457.15 122.99
 -13 7 2 1479.35 125.99
 13 7 -2 1282.17 103.39
 13 7 -2 1449.06 80.09
 13 7 -2 1528.05 80.49
 -13 7 2 1448.46 81.19
 11 -7 -2 1452.25 78.09
 -11 -7 2 1321.37 77.19
 11 -7 -2 1246.68 115.19
 11 -7 -2 1436.96 79.59
 11 -7 -2 1379.96 76.99
 11 -7 -2 1423.96 95.89
 -11 7 2 1455.65 117.69
 -11 7 2 1368.46 77.59
 11 7 -2 1446.76 110.29
 11 7 -2 1387.56 76.69
 11 7 -2 1381.16 76.59
 9 -7 -2 1467.45 80.09
 9 -7 -2 1472.85 82.09
 9 -7 -2 1480.15 123.59
 9 -7 -2 1617.24 97.69
 -9 -7 2 1353.86 81.49
 -9 -7 2 1435.46 79.79
 9 -7 -2 1442.36 79.19
 -9 7 2 1453.95 116.59
 9 7 -2 1427.26 78.79
 9 7 -2 1341.67 106.29
 9 7 -2 1346.57 78.79
 -9 7 2 1458.65 79.79
 7 -7 -2 1411.66 115.69
 7 -7 -2 1602.94 96.59
 7 -7 -2 1445.16 80.49
 -7 -7 2 1454.55 83.29
 -7 -7 2 1459.85 81.29
 7 -7 -2 1498.15 83.39
 7 7 -2 1415.26 109.99
 -7 7 2 1417.96 80.89
 7 7 -2 1474.85 80.09
 5 -7 -2 49.9 25.1
 -5 -7 2 7.9 7.8
 5 -7 -2 13.3 8.1
 -5 -7 2 9 6.4
 5 -7 -2 9.6 4.4
 -5 -7 2 12 5.9
 5 7 -2 11.2 7.5
 -5 7 2 3.3 23.4
 5 7 -2 9.3 3.3
 5 7 -2 11.3 3
 5 7 -2 48.2 31.2
 -5 7 2 15.4 6
 3 -7 -2 17.3 4.6
 3 -7 -2 21.6 11.5
 3 -7 -2 9.2 7.8
 -3 -7 2 18.1 6.6
 3 -7 -2 1.1 15.7
 -3 -7 2 24.8 8.2
 -3 -7 2 22 7.9
 -3 7 2 17.5 4.9
 3 7 -2 19 3.1
 3 7 -2 28.8 15.6
 -3 7 2 16.8 6.2
 3 7 -2 2.1 14.5
 -3 7 2 -5.8 25.3
 -1 -7 2 142.79 15.3
 -1 -7 2 119.19 16.4
 1 -7 -2 141.19 20
 1 -7 -2 86.09 23.3
 -1 -7 2 120.09 12.4
 1 -7 -2 112.89 9.1
 1 7 -2 182.98 37.2
 -1 7 2 108.29 12.1
 1 7 -2 103.19 27.6
 -1 7 2 91.99 10.4
 1 7 -2 107.79 9.5
 -1 7 2 111.19 26.8
 1 -7 2 4.9 9.3
 -1 -7 -2 0.3 8.4
 -1 -7 -2 5.3 13.6
 1 -7 2 6.9 6.3
 -1 -7 -2 0.1 3.4
 1 -7 2 7.3 7.1
 -1 7 -2 -18.2 14.3
 -1 7 -2 15.9 28
 1 7 2 -0.6 4.8
 -1 7 -2 3.3 5
 1 7 2 -6.1 11.5
 1 7 2 -1.9 5.4
 3 -7 2 638.14 37.3
 -3 -7 -2 618.24 35.3
 3 -7 2 685.83 48.8
 -3 -7 -2 661.43 61.09
 3 -7 2 661.33 39.9
 3 -7 2 607.14 35.1
 -3 -7 -2 672.13 42.8
 3 7 2 653.33 36.3
 3 7 2 600.34 57.29
 3 7 2 590.34 36.9
 -3 7 -2 649.34 69.79
 -3 7 -2 616.04 67.09
 -3 7 -2 616.74 36.4
 5 -7 2 711.53 41.9
 -5 -7 -2 669.93 44
 5 -7 2 685.63 52.79
 5 -7 2 677.93 37.6
 5 -7 2 690.63 39.5
 -5 -7 -2 712.53 62.59
 -5 7 -2 672.83 73.09
 5 7 2 688.33 38.5
 -5 7 -2 708.83 71.79
 5 7 2 668.53 58.29
 5 7 2 613.84 39.1
 -5 7 -2 657.03 38.8
 5 7 2 659.73 37.6
 -7 -7 -2 1711.43 97.69
 7 -7 2 1693.93 91.79
 7 -7 2 1721.03 95.39
 7 -7 2 1692.03 92.89
 7 -7 2 1726.43 109.89
 -7 -7 -2 1575.94 91.59
 7 7 2 1763.92 110.89
 -7 7 -2 1755.62 136.89
 7 7 2 1587.04 110.49
 7 7 2 1689.03 92.19
 -7 7 -2 1684.73 92.59
 7 7 2 1603.04 92.99
 -7 7 -2 1696.73 131.89
 9 -7 2 0.9 6.1
 9 -7 2 -2.5 14.6
 -9 -7 -2 0.2 5.6
 9 -7 2 10.6 7.6
 9 -7 2 -7.1 12.2
 -9 -7 -2 -1.4 2.8
 9 -7 2 1.6 4
 9 7 2 6.6 12.8
 -9 7 -2 14.6 25
 9 7 2 20.5 11.9
 9 7 2 6.7 6.3
 9 7 2 7.3 4.8
 -9 7 -2 14 20.8
 -9 7 -2 1.9 6.8
 -11 -7 -2 34.5 9
 11 -7 2 35 7
 -11 -7 -2 34.5 4.1
 11 -7 2 27.9 20.4
 11 -7 2 40 5.7
 11 -7 2 59.39 12.7
 11 -7 2 43.5 9.1
 -11 7 -2 41.9 8
 -11 7 -2 36.8 29.3
 11 7 2 38.9 6.6
 11 7 2 39.4 7.7
 11 7 2 42.5 8
 -11 7 -2 49.99 32.7
 13 -7 2 26.3 18.8
 -13 -7 -2 45.3 10.3
 13 -7 2 49 7.4
 13 -7 2 42.1 9.5
 -13 -7 -2 42.1 4.8
 13 -7 2 83.69 14.4
 -13 7 -2 78.39 33.8
 -13 7 -2 48 8.5
 13 7 2 52.99 8.3
 13 7 2 46.4 8.7
 13 7 2 34.2 7.6
 -15 -7 -2 -9.8 7.9
 15 -7 2 23.2 26.4
 15 -7 2 9.2 6.1
 15 -7 2 -4.4 10.8
 15 -7 2 3.9 7.6
 -15 7 -2 -3.7 7.4
 15 7 2 -7.8 7.6
 15 7 2 -1.5 6.3
 15 7 2 8.1 7.7
 17 -7 2 26.1 22
 -17 -7 -2 5.4 12.2
 17 -7 2 23.3 8.2
 17 -7 2 21.9 15.1
 17 7 2 26 9.6
 17 7 2 33.8 9.6
 -17 7 -2 10.3 8.8
 17 7 2 23.2 7.3
 19 -7 2 129.69 20.2
 19 -7 2 97.29 38.6
 -19 -7 -2 105.79 14.3
 19 -7 2 115.99 13.1
 19 7 2 128.89 13.8
 19 7 2 140.59 18.6
 19 7 2 132.09 14.8
 -19 7 -2 125.49 14.4
 21 -7 2 1.6 28.8
 21 -7 2 18.5 9.8
 21 -7 2 8.8 15.8
 -21 -7 -2 -32.6 12.1
 21 7 2 1.8 10.6
 21 7 2 6.5 7.2
 21 7 2 -1.1 12.1
 -21 7 -2 -5.7 10.6
 23 -7 2 585.64 37.2
 23 -7 2 410.36 72.69
 -23 7 -2 557.14 36.9
 23 7 2 526.15 36.2
 23 7 2 543.65 39.8
 23 7 2 606.74 35.2
 25 -7 2 751.32 45.6
 25 -7 2 679.33 51.89
 25 -7 2 589.84 84.79
 25 7 2 717.53 42.7
 25 7 2 780.52 49.3
 -25 7 -2 727.13 44.2
 25 7 2 622.04 43.9
 27 -7 2 384.36 28.9
 27 -7 2 174.58 66.29
 27 -7 2 309.97 37.5
 27 7 2 373.56 24.5
 27 7 2 286.47 26
 -27 7 -2 344.77 26.8
 27 7 2 377.46 34
 29 -7 2 515.75 34.1
 29 -7 2 438.26 43.2
 -29 7 -2 412.96 31.6
 29 7 2 443.66 39.2
 29 7 2 515.45 30.2
 31 -7 2 366.26 27.1
 -31 7 -2 303.47 26.4
 31 7 2 287.27 33.5
 31 7 2 349.37 22.3
 34 -8 -2 -29 11.9
 34 -8 -2 25.8 21.7
 -34 8 2 -13.7 12.3
 34 8 -2 17.7 15.3
 32 -8 -2 3.7 9.9
 32 -8 -2 -9.2 17.4
 32 8 -2 -1.8 14.8
 -32 8 2 9.6 13.6
 30 -8 -2 7.3 18.4
 30 -8 -2 19.1 42.7
 30 -8 -2 5.6 9.9
 30 8 -2 10.1 7.6
 -30 8 2 -0.5 13.9
 30 8 -2 27.3 15.3
 28 -8 -2 56.89 19
 28 -8 -2 9.6 34
 28 -8 -2 75.59 12.3
 -28 8 2 79.19 15.8
 28 8 -2 54.19 16.3
 28 8 -2 65.99 9.9
 26 -8 -2 674.23 40.8
 26 -8 -2 604.34 74.79
 26 -8 -2 699.23 48.4
 -26 -8 2 556.24 39.4
 26 8 -2 681.43 39.9
 26 8 -2 735.83 45.7
 -26 8 2 719.73 44.4
 24 -8 -2 419.86 36.1
 24 -8 -2 379.76 61.29
 24 -8 -2 442.26 28.2
 24 8 -2 430.36 27.7
 -24 8 2 423.16 31.6
 24 8 -2 447.46 32.5
 22 -8 -2 44.7 27.8
 22 -8 -2 13.6 13.3
 22 -8 -2 -1.8 6.7
 22 8 -2 6.6 6.1
 -22 8 2 -18.1 9.6
 22 8 -2 -5.4 9.7
 20 -8 -2 1078.59 66.09
 20 -8 -2 1031.8 93.09
 -20 -8 2 1045.2 62.09
 20 -8 -2 1166.98 62.59
 20 -8 -2 1029.8 62.99
 20 8 -2 1208.38 64.59
 -20 8 2 1127.79 64.59
 20 8 -2 1114.09 62.39
 18 -8 -2 1572.94 90.69
 -18 -8 2 1512.25 87.79
 18 -8 -2 1618.64 117.19
 18 -8 -2 1486.55 89.09
 18 -8 -2 1632.44 87.69
 18 -8 -2 1520.85 87.89
 18 8 -2 1586.74 87.69
 18 8 -2 1667.73 88.99
 -18 8 2 1662.63 89.49
 16 -8 -2 1646.14 97.89
 16 -8 -2 1744.03 96.09
 16 -8 -2 1916.91 123.99
 -16 -8 2 1563.64 96.89
 -16 -8 2 1702.13 95.99
 16 -8 -2 1876.81 98.39
 -16 8 2 1748.93 96.99
 16 8 -2 1783.42 95.69
 16 8 -2 1785.32 96.49
 16 8 -2 1615.54 127.69
 14 -8 -2 1982.5 109.49
 -14 -8 2 1888.31 108.49
 14 -8 -2 2027.4 106.99
 14 -8 -2 1693.23 152.18
 14 -8 -2 1943.21 129.79
 14 -8 -2 2046.5 108.39
 14 8 -2 2015.8 106.69
 14 8 -2 1824.62 139.59
 -14 8 2 2002.3 107.49
 -14 8 2 1750.72 155.98
 12 -8 -2 1627.54 89.99
 12 -8 -2 1858.81 156.68
 12 -8 -2 1533.65 86.99
 -12 -8 2 1511.45 87.19
 -12 -8 2 1470.45 89.19
 12 -8 -2 1665.93 110.39
 12 -8 -2 1548.35 88.09
 12 8 -2 1568.24 86.49
 12 8 -2 1510.95 119.09
 12 8 -2 1596.14 86.69
 -12 8 2 1581.64 134.69
 -12 8 2 1535.75 87.49
 10 -8 -2 553.74 32.3
 -10 -8 2 525.95 35.2
 10 -8 -2 578.34 35.9
 10 -8 -2 506.15 33.5
 10 -8 -2 589.34 51.29
 -10 -8 2 539.35 32.9
 10 8 -2 482.85 59.79
 10 8 -2 537.95 31.4
 10 8 -2 514.05 58.79
 10 8 -2 592.84 32.4
 -8 -8 2 116.39 12.4
 8 -8 -2 146.59 28
 8 -8 -2 140.69 15.7
 8 -8 -2 114.39 11.1
 -8 -8 2 120.49 15.2
 8 -8 -2 116.39 35.7
 8 8 -2 125.69 9.6
 8 8 -2 103.39 34.9
 8 8 -2 110.69 9.8
 8 8 -2 102.99 26.9
 -8 8 2 122.69 11.6
 -8 8 2 180.88 65.19
 -6 -8 2 339.17 22.4
 6 -8 -2 360.26 52.89
 6 -8 -2 356.46 36.7
 -6 -8 2 358.86 25.4
 6 -8 -2 328.47 25
 6 -8 -2 337.47 20.8
 6 8 -2 326.07 47.3
 -6 8 2 326.87 21.7
 6 8 -2 325.77 19.7
 6 8 -2 309.67 19.4
 -6 8 2 381.96 61.79
 6 8 -2 351.66 47.5
 4 -8 -2 725.23 42.4
 4 -8 -2 703.23 51.59
 4 -8 -2 674.83 38.3
 -4 -8 2 721.73 42.8
 -4 -8 2 683.53 39.8
 4 -8 -2 553.84 66.49
 -4 -8 2 677.03 43.1
 -4 8 2 692.53 71.69
 4 8 -2 622.34 67.39
 -4 8 2 688.73 39
 4 8 -2 686.53 37.6
 4 8 -2 679.33 69.39
 4 8 -2 690.53 37.9
 -4 8 2 600.54 38.2
 2 -8 -2 56.09 23.9
 -2 -8 2 112.99 10.8
 2 -8 -2 116.89 13.6
 -2 -8 2 123.69 14.6
 2 -8 -2 87.89 17.1
 2 -8 -2 86.79 8.8
 -2 -8 2 84.29 14.5
 2 8 -2 87.49 8.7
 -2 8 2 82.59 9.1
 2 8 -2 126.59 40.9
 2 8 -2 81.39 30.2
 2 8 -2 88.49 6.6
 -2 8 2 63.69 22.1
 -2 8 2 85.59 9.3
 0 -8 -2 11.3 8.1
 0 -8 2 6.8 7.9
 0 -8 2 16.8 7.3
 0 -8 -2 16.9 4.7
 0 -8 -2 19.1 16.7
 0 -8 2 13.1 10.1
 0 -8 -2 6.1 10.3
 0 8 2 15.9 5.7
 0 8 2 10.5 15.8
 0 8 2 7 4.3
 0 8 -2 55.39 35.1
 0 8 -2 11.5 5.3
 0 8 -2 15.5 17.5
 2 -8 2 260.77 16.5
 -2 -8 -2 264.87 17
 2 -8 2 270.77 19.8
 2 -8 2 289.97 29.4
 2 -8 2 318.27 23
 -2 -8 -2 272.77 25.5
 -2 -8 -2 355.16 44.4
 -2 8 -2 273.97 18.4
 2 8 2 261.27 40.1
 -2 8 -2 361.96 53.49
 -2 8 -2 309.67 46.4
 2 8 2 241.08 18.5
 -4 -8 -2 1106.09 88.19
 -4 -8 -2 965.5 54.19
 4 -8 2 952.7 53.99
 4 -8 2 1006.7 56.09
 -4 -8 -2 951.9 61.29
 4 -8 2 1050.29 58.99
 4 -8 2 1028.6 69.49
 -4 8 -2 933.01 89.49
 4 8 2 987 54.79
 4 8 2 969.9 53.89
 4 8 2 884.61 55.39
 -4 8 -2 1009.5 95.29
 -4 8 -2 1029.3 55.29
 4 8 2 909.41 81.99
 6 -8 2 327.87 19.2
 6 -8 2 356.06 24.8
 -6 -8 -2 306.87 19.1
 6 -8 2 334.27 22
 6 -8 2 358.26 37.1
 -6 -8 -2 333.77 25.7
 6 8 2 314.47 40.1
 6 8 2 300.77 21.6
 6 8 2 334.97 20.6
 -6 8 -2 293.97 50.59
 6 8 2 320.97 19.3
 -6 8 -2 308.67 21
 8 -8 2 1207.18 66.79
 8 -8 2 1155.38 63.69
 -8 -8 -2 1086.69 67.49
 -8 -8 -2 1093.39 61.89
 8 -8 2 1150.98 82.59
 8 -8 2 1146.89 62.39
 -8 8 -2 1193.68 63.59
 8 8 2 1083.39 63.79
 8 8 2 1154.98 62.89
 8 8 2 1089.49 81.09
 -8 8 -2 1182.98 105.39
 8 8 2 1049.4 82.49
 8 8 2 1092.19 62.29
 -8 8 -2 1111.39 107.69
 -10 -8 -2 362.66 28.6
 10 -8 2 409.86 26.2
 10 -8 2 416.86 24.8
 -10 -8 -2 412.76 23.9
 10 -8 2 397.46 45.9
 10 -8 2 462.25 30
 -10 8 -2 421.26 26.6
 10 8 2 400.26 36.5
 10 8 2 430.06 26.8
 10 8 2 419.26 25.1
 10 8 2 427.86 25.8
 -10 8 -2 485.05 68.59
 -10 8 -2 460.05 69.09
 10 8 2 362.06 37.8
 12 -8 2 111.89 12.1
 12 -8 2 82.39 24.2
 12 -8 2 126.69 15.9
 12 -8 2 133.29 11
 -12 -8 -2 116.79 9.6
 12 -8 2 113.39 14.9
 -12 -8 -2 86.39 13.2
 12 8 2 119.09 13.1
 -12 8 -2 129.49 13.8
 12 8 2 130.29 13.6
 -12 8 -2 200.28 44.8
 12 8 2 135.39 13.1
 -14 -8 -2 5.2 4
 14 -8 2 12.9 25.3
 14 -8 2 0 11
 -14 -8 -2 -11.4 6.6
 14 -8 2 3.7 7.9
 14 -8 2 0.9 5.3
 14 8 2 -2.7 5.9
 14 8 2 3.1 7.8
 14 8 2 -3.8 7
 -14 8 -2 8.1 8.3
 16 -8 2 59.29 23.6
 16 -8 2 75.49 12.2
 16 -8 2 89.39 10.2
 16 -8 2 76.79 14.4
 -16 -8 -2 65.09 12.7
 -16 8 -2 57.39 11
 16 8 2 91.39 11.3
 16 8 2 73.19 11.1
 16 8 2 72.69 9.5
 18 -8 2 -1.7 25.3
 -18 -8 -2 9.1 9.1
 18 -8 2 12.5 8.2
 18 -8 2 1.4 14.6
 18 8 2 1.8 9.7
 18 8 2 13.3 10
 -18 8 -2 13 15.1
 18 8 2 11.4 7.1
 20 -8 2 35.1 27.1
 20 -8 2 55.99 11
 20 -8 2 57.39 17.7
 -20 -8 -2 35.4 10.4
 -20 8 -2 49.4 12.3
 20 8 2 48.5 12.7
 20 8 2 79.39 23.3
 20 8 2 61.39 10
 22 -8 2 612.64 37
 22 -8 2 503.65 75.09
 22 -8 2 569.34 44.9
 22 8 2 566.44 35.2
 22 8 2 534.45 36
 -22 8 -2 551.94 36.7
 22 8 2 543.15 39.4
 24 -8 2 191.58 27.2
 24 -8 2 163.08 49.7
 24 -8 2 229.88 22.3
 24 8 2 197.48 22.5
 24 8 2 187.48 20.6
 -24 8 -2 229.88 22.7
 24 8 2 254.07 19.1
 26 -8 2 219.98 61.79
 26 -8 2 193.88 28.2
 26 -8 2 263.37 26.2
 26 8 2 207.88 27.8
 26 8 2 312.37 25.9
 -26 8 -2 287.57 29.8
 26 8 2 327.77 36.4
 28 -8 2 391.26 30.4
 28 8 2 403.96 35.5
 -28 8 -2 374.56 28.7
 28 8 2 425.96 27.1
 30 -8 2 204.68 21.8
 30 8 2 220.58 17.5
 30 8 2 224.58 24.4
 -30 8 -2 196.68 30.1
 33 -9 -2 15.5 10.6
 33 9 -2 27.4 15.1
 -33 9 2 33.5 14.8
 31 -9 -2 25.3 18.1
 31 -9 -2 -0.5 10.4
 31 9 -2 -2.8 14.8
 -31 9 2 32.8 14.4
 31 9 -2 7.8 7.6
 29 -9 -2 54.89 11.8
 29 -9 -2 42.3 42.9
 29 -9 -2 46.4 19
 -29 9 2 58.49 15.6
 29 9 -2 39.9 16.6
 29 9 -2 44.3 9.1
 27 -9 -2 85.09 19.8
 27 -9 -2 61.79 11.2
 27 -9 -2 42.2 34.2
 27 9 -2 81.09 15.7
 27 9 -2 79.19 10.6
 -27 9 2 74.79 16.1
 25 -9 -2 65.99 11
 25 -9 -2 78.29 19.6
 -25 -9 2 52.49 10.1
 25 -9 -2 76.29 36.8
 25 9 -2 72.09 15.6
 25 9 -2 67.19 9.8
 -25 9 2 71.09 15
 23 -9 -2 315.67 62.89
 23 -9 -2 376.06 24.6
 23 -9 -2 314.97 31.9
 23 9 -2 346.77 23.8
 23 9 -2 361.66 28.5
 -23 9 2 353.96 28.4
 21 -9 -2 474.85 60.89
 21 -9 -2 449.16 28.4
 -21 -9 2 425.66 28.2
 21 -9 -2 441.36 35.5
 21 9 -2 436.26 28.1
 21 9 -2 464.45 31.7
 -21 9 2 488.05 32.7
 19 -9 -2 233.78 24.4
 19 -9 -2 194.38 18.8
 -19 -9 2 224.28 16.9
 19 -9 -2 227.58 17.2
 19 -9 -2 199.38 17.7
 19 -9 -2 245.18 49.6
 19 9 -2 222.88 20.2
 -19 9 2 237.38 21.6
 19 9 -2 195.88 16.4
 17 -9 -2 729.93 41.4
 -17 -9 2 690.33 42
 17 -9 -2 742.23 69.99
 -17 -9 2 659.33 42.9
 17 -9 -2 745.43 45.8
 17 -9 -2 683.23 42.2
 17 -9 -2 668.13 43.9
 17 9 -2 753.92 41.5
 -17 9 2 716.43 43.8
 17 9 -2 769.52 43.2
 15 -9 -2 987.7 60.09
 -15 -9 2 947.51 58.79
 15 -9 -2 1062.39 84.99
 -15 -9 2 964.9 56.99
 15 -9 -2 1027 59.29
 15 -9 -2 1015.5 57.09
 -15 9 2 1039.2 58.09
 15 9 -2 1013.7 56.19
 15 9 -2 809.62 94.89
 15 9 -2 1042.6 57.09
 13 -9 -2 501.75 34
 -13 -9 2 505.95 34.4
 13 -9 -2 525.75 32
 13 -9 -2 467.05 73.19
 -13 -9 2 510.15 32.1
 13 -9 -2 522.75 35.5
 13 -9 -2 613.24 54.89
 13 9 -2 515.85 30.8
 -13 9 2 559.44 33.1
 -13 9 2 721.63 111.69
 13 9 -2 502.05 31.5
 13 9 -2 466.65 65.69
 11 -9 -2 32.5 7.3
 -11 -9 2 33.1 9.6
 -11 -9 2 22.7 7.3
 11 -9 -2 39.3 10.4
 11 -9 -2 50.39 22
 11 -9 -2 7.6 30.6
 11 9 -2 16.9 20.5
 11 9 -2 30.9 6.3
 11 9 -2 27.6 5.1
 -11 9 2 -5.3 27.4
 -11 9 2 40.9 8.7
 9 -9 -2 13.9 28.3
 -9 -9 2 47.4 9.6
 9 -9 -2 35.1 11.6
 9 -9 -2 15.3 12.4
 -9 -9 2 44.4 10.8
 9 -9 -2 47.7 11.2
 9 9 -2 38.7 6
 9 9 -2 34.7 5.2
 -9 9 2 14.3 24.7
 9 9 -2 16.4 18.7
 -9 9 2 24.5 7.8
 9 9 -2 41.5 22.2
 7 -9 -2 62.39 7.9
 7 -9 -2 60.99 11.4
 7 -9 -2 81.09 22.3
 7 -9 -2 83.79 32.3
 -7 -9 2 66.59 11.5
 -7 -9 2 66.99 9.7
 7 9 -2 48.4 22.9
 7 9 -2 59.59 6.7
 -7 9 2 71.59 8.7
 7 9 -2 54.29 5.8
 7 9 -2 78.29 28.3
 -7 9 2 39 6.5
 -7 9 2 49.9 23.8
 5 -9 -2 -9.8 31.6
 -5 -9 2 2.8 6.5
 5 -9 -2 13.7 5.5
 5 -9 -2 6.8 8.6
 -5 -9 2 12.8 8.6
 5 -9 -2 11 13.9
 -5 -9 2 8.3 7
 5 9 -2 6 4
 5 9 -2 9.7 3.2
 5 9 -2 30.6 19.7
 5 9 -2 13.6 16.7
 -5 9 2 22.5 28.9
 -5 9 2 18.1 6.8
 -5 9 2 10.4 4.3
 -3 -9 2 32.2 9.7
 3 -9 -2 32.9 14.4
 3 -9 -2 32.8 6.3
 -3 -9 2 31.4 10.3
 -3 -9 2 26.1 8.3
 3 -9 -2 -11.4 22.9
 3 -9 -2 25.9 9.7
 -3 9 2 27.6 5.5
 3 9 -2 49.99 23.1
 -3 9 2 26.4 17.4
 3 9 -2 32.3 4
 3 9 -2 35.9 5.5
 -3 9 2 25.5 6.5
 3 9 -2 14.7 17.7
 1 -9 -2 53.59 11.2
 -1 -9 2 52.39 14.5
 1 -9 -2 26 23.6
 -1 -9 2 60.79 10.8
 -1 -9 2 45.5 4.5
 -1 -9 2 43.9 8.8
 1 -9 -2 65.99 6.8
 -1 9 2 52.69 6.7
 -1 9 2 61.49 24.1
 1 9 -2 11 19.8
 1 9 -2 57.59 6.7
 -1 9 2 61.79 7.5
 1 9 -2 131.29 46.6
 -1 -9 -2 73.49 8.6
 -1 -9 -2 89.79 16.7
 1 -9 2 82.99 12.7
 -1 -9 -2 68.39 25.3
 1 -9 2 80.39 10.4
 -1 -9 -2 107.09 14
 1 -9 2 85.59 18.1
 1 -9 2 76.19 6.6
 -1 9 -2 100.49 9
 1 9 2 60.69 6.8
 1 9 2 70.39 8.1
 -1 9 -2 53.79 26.4
 -1 9 -2 71.89 7.5
 -1 9 -2 102.89 34.3
 3 -9 2 519.25 30.2
 3 -9 2 534.55 33.2
 3 -9 2 576.24 36.6
 -3 -9 -2 508.15 62.89
 -3 -9 -2 572.64 36.1
 3 -9 2 575.44 46
 -3 -9 -2 528.05 30.9
 -3 -9 -2 520.75 39.1
 -3 9 -2 550.94 72.99
 3 9 2 530.15 30.5
 3 9 2 503.45 32.1
 3 9 2 521.35 59.19
 -3 9 -2 552.24 32
 5 -9 2 655.93 42.8
 -5 -9 -2 651.33 37.8
 -5 -9 -2 706.13 42.9
 5 -9 2 696.23 55.29
 5 -9 2 656.13 37.5
 -5 -9 -2 683.03 45.1
 5 -9 2 681.93 40.1
 -5 9 -2 726.93 78.49
 -5 9 -2 686.63 39.1
 -5 9 -2 552.84 78.29
 5 9 2 649.24 37.5
 5 9 2 672.33 64.09
 5 9 2 660.83 38.6
 7 -9 2 1500.95 81.59
 -7 -9 -2 1351.46 76.59
 -7 -9 -2 1297.47 82.39
 7 -9 2 1428.06 78.49
 7 -9 2 1381.56 76.69
 -7 -9 -2 1397.96 81.09
 7 -9 2 1435.36 97.59
 7 9 2 1438.16 77.09
 7 9 2 1349.07 78.09
 7 9 2 1393.76 76.59
 7 9 2 1255.57 100.79
 -7 9 -2 1415.96 127.39
 -7 9 -2 1478.35 77.89
 9 -9 2 491.65 31.8
 -9 -9 -2 400.86 30.3
 -9 -9 -2 429.06 25.7
 9 -9 2 452.85 47.6
 9 -9 2 446.16 26
 9 -9 2 414.96 28
 9 9 2 444.46 27
 -9 9 -2 481.25 28.1
 9 9 2 454.75 26.2
 -9 9 -2 460.45 71.19
 -9 9 -2 497.65 73.69
 9 9 2 432.86 28.1
 9 9 2 355.06 43.2
 -11 -9 -2 193.58 17.8
 11 -9 2 223.38 38.4
 -11 -9 -2 197.78 20.9
 11 -9 2 204.78 20.5
 -11 -9 -2 232.08 14.7
 11 -9 2 213.48 15.2
 11 -9 2 215.68 17.2
 -11 9 -2 227.48 18
 11 9 2 203.98 17.6
 11 9 2 220.08 17.4
 -11 9 -2 176.08 54.89
 11 9 2 225.68 16.9
 -13 -9 -2 279.77 23.9
 -13 -9 -2 245.58 17.1
 13 -9 2 215.88 19
 13 -9 2 291.57 44.3
 13 -9 2 267.97 23.4
 13 -9 2 281.37 18.5
 13 9 2 265.77 19.7
 13 9 2 284.97 19.8
 -13 9 -2 282.97 21
 13 9 2 266.27 19.4
 -15 -9 -2 149.49 18.6
 15 -9 2 108.29 34.7
 -15 -9 -2 108.79 10.8
 15 -9 2 138.09 17.6
 15 -9 2 143.69 13.6
 15 9 2 155.38 13.7
 15 9 2 151.38 15.6
 -15 9 -2 114.99 13.4
 15 9 2 134.89 14
 17 -9 2 19.5 9.5
 17 -9 2 0.8 19.6
 17 -9 2 15.8 8.3
 -17 -9 -2 -1.6 9.9
 17 9 2 14.5 9.6
 -17 9 -2 3.1 11
 17 9 2 17.4 9.5
 17 9 2 13.3 7.1
 19 -9 2 7.9 8.7
 -19 -9 -2 -2.5 10.6
 19 -9 2 24.2 29.1
 -19 9 -2 1.2 10.7
 19 9 2 1.7 10.7
 19 9 2 15.1 10.3
 19 9 2 7.1 7.8
 21 -9 2 -40.1 23.8
 21 -9 2 6.2 9.6
 21 9 2 6.9 8
 21 9 2 -7.8 10.2
 21 9 2 -6.2 11.4
 -21 9 -2 -0.8 11.7
 23 -9 2 223.08 22.1
 -23 9 -2 236.98 24.1
 23 9 2 251.57 20
 23 9 2 196.88 20.5
 23 9 2 247.28 26.5
 25 -9 2 93.79 44.4
 25 -9 2 155.48 21.3
 25 9 2 198.38 20.1
 -25 9 -2 212.18 32.5
 25 9 2 196.78 25.7
 25 9 2 125.79 16.4
 27 -9 2 28.2 13.4
 -27 9 -2 48.7 13.5
 27 9 2 30.3 9.5
 27 9 2 33 16.2
 29 -9 2 79.19 14.3
 29 9 2 77.89 10.6
 29 9 2 54.69 18.1
 -29 9 -2 51.89 13.5
 32 -10 -2 38.8 10.5
 -32 10 2 8.7 13.1
 32 10 -2 8.2 15.4
 30 -10 -2 -2.7 9.7
 30 10 -2 14.8 14.7
 -30 10 2 1.3 14
 30 10 -2 2.6 7.3
 28 -10 -2 -12.7 9
 28 -10 -2 3.9 17.5
 28 -10 -2 45.9 37
 28 10 -2 10.4 13.2
 28 10 -2 -2.2 7.2
 -28 10 2 6.1 13.9
 26 -10 -2 -32.9 24.1
 26 -10 -2 3.5 8.5
 -26 -10 2 13.4 8.6
 26 -10 -2 -2.2 16.3
 26 10 -2 4 7
 -26 10 2 19.6 13.6
 26 10 -2 7.3 13.7
 24 -10 -2 64.29 10.9
 24 -10 -2 15.9 27.2
 24 -10 -2 43 16.6
 -24 -10 2 49.5 10.2
 24 10 -2 51.69 9.1
 24 10 -2 81.99 15
 -24 10 2 54.29 14.3
 22 -10 -2 46.5 16.5
 22 -10 -2 66.09 9.4
 -22 -10 2 54.29 9.3
 22 -10 -2 52.89 32.8
 22 10 -2 71.89 9.5
 22 10 -2 71.49 13.8
 -22 10 2 89.99 15.8
 20 -10 -2 453.15 27.1
 -20 -10 2 380.36 26.9
 20 -10 -2 401.46 34.1
 20 -10 -2 388.56 56.19
 20 -10 -2 391.76 28.3
 -20 10 2 428.36 30.9
 20 10 -2 437.96 30
 20 10 -2 425.36 26.6
 18 -10 -2 296.47 25.9
 -18 -10 2 232.68 18.8
 18 -10 -2 277.07 19.6
 18 -10 -2 281.97 46.2
 18 -10 -2 221.98 20.2
 18 -10 -2 251.17 19.4
 -18 -10 2 215.58 18.6
 18 10 -2 238.38 18.9
 -18 10 2 252.07 25.9
 16 -10 -2 52.79 9.6
 -16 -10 2 35.5 9.1
 -16 -10 2 25.3 8.3
 16 -10 -2 41.2 23
 16 10 -2 49.5 7.5
 -16 10 2 30.8 10.2
 16 10 -2 43.4 8.7
 14 -10 -2 14.5 9.5
 -14 -10 2 14.8 8.4
 14 -10 -2 30.1 21.9
 -14 -10 2 1.3 7.4
 14 -10 -2 19.2 7.4
 -14 10 2 8.4 8.4
 14 10 -2 11.4 6.4
 14 10 -2 7.9 4.6
 12 -10 -2 16.6 27.3
 -12 -10 2 12.6 9.4
 12 -10 -2 20.5 7.2
 12 -10 -2 15.7 9.9
 -12 -10 2 15.9 7.8
 12 10 -2 42.4 33.2
 -12 10 2 7 8.3
 12 10 -2 24.7 6.6
 12 10 -2 22.3 5.1
 -12 10 2 -21.1 36.5
 10 -10 -2 145.49 13.7
 10 -10 -2 128.39 37.5
 10 -10 -2 163.88 32.1
 -10 -10 2 145.59 18.1
 -10 -10 2 138.39 15.2
 10 -10 -2 164.68 18.7
 -10 10 2 132.29 15.3
 -10 10 2 115.79 42.7
 10 10 -2 141.99 12.2
 10 10 -2 144.69 11.2
 10 10 -2 70.09 31.4
 -8 -10 2 68.49 13.1
 8 -10 -2 34.4 33.3
 8 -10 -2 71.19 13.6
 8 -10 -2 75.69 23.2
 8 -10 -2 50.99 8.4
 -8 -10 2 76.39 10.7
 -8 10 2 36.4 6.7
 8 10 -2 53.09 6.1
 -8 10 2 51.89 8.9
 8 10 -2 55.79 6.9
 -8 10 2 58.89 47
 8 10 -2 63.09 6.7
 6 -10 -2 26 17
 -6 -10 2 15.4 9
 -6 -10 2 15.5 6.9
 6 -10 -2 -2.8 20.9
 -6 -10 2 8.8 7.6
 6 -10 -2 13.5 8.6
 6 -10 -2 11.7 6.4
 6 10 -2 12.5 3.8
 6 10 -2 -1 22.2
 6 10 -2 9.4 3.4
 6 10 -2 5.2 19.4
 4 -10 -2 158.38 26.6
 -4 -10 2 143.29 17.1
 -4 -10 2 153.88 15.3
 4 -10 -2 159.88 13
 4 -10 -2 139.59 18.8
 -4 -10 2 147.29 18.4
 4 -10 -2 101.59 31.4
 -4 10 2 160.18 13.3
 4 10 -2 116.59 37.5
 -4 10 2 134.39 38.4
 4 10 -2 153.08 11
 4 10 -2 160.28 10.1
 4 10 -2 91.59 28.7
 -4 10 2 129.79 11
 -2 -10 2 538.05 34.4
 2 -10 -2 459.15 28.3
 2 -10 -2 461.35 63.09
 2 -10 -2 476.15 33.8
 -2 -10 2 493.85 30.5
 -2 -10 2 432.56 26.2
 -2 -10 2 504.25 37.4
 2 -10 -2 515.05 42.6
 2 10 -2 402.36 62.99
 2 10 -2 482.75 26.7
 2 10 -2 437.36 60.49
 -2 10 2 458.55 28.2
 -2 10 2 426.86 27.9
 2 10 -2 456.85 27.7
 -2 10 2 564.74 64.59
 0 -10 2 125.39 16.2
 0 -10 -2 128.99 15.7
 0 -10 -2 102.19 10
 0 -10 -2 83.19 18.3
 0 -10 2 78.09 17.6
 0 -10 2 103.59 12
 0 -10 2 88.39 6.6
 0 -10 -2 63.89 31.5
 0 10 -2 94.79 31.7
 0 10 2 47.3 21.4
 0 10 -2 82.19 6.5
 0 10 2 79.39 9
 0 10 -2 81.29 28.7
 0 10 -2 80.69 8.5
 0 10 2 73.39 9.8
 2 -10 2 329.17 23.1
 -2 -10 -2 306.27 29.6
 -2 -10 -2 362.56 26.3
 2 -10 2 304.67 33.2
 2 -10 2 307.77 18.7
 -2 -10 -2 263.07 53.99
 2 -10 2 363.96 27.1
 -2 10 -2 364.66 68.69
 -2 10 -2 309.77 57.99
 2 10 2 305.97 18.8
 2 10 2 304.67 21.1
 -2 10 -2 339.47 21.1
 -4 -10 -2 554.04 35.5
 4 -10 2 550.74 36
 4 -10 2 518.55 46.1
 4 -10 2 576.74 32.5
 4 -10 2 489.65 28.7
 -4 -10 -2 471.05 37.2
 4 10 2 504.05 28.6
 4 10 2 376.56 64.19
 4 10 2 486.85 30.7
 -4 10 -2 391.86 79.09
 -4 10 -2 507.65 30.7
 -4 10 -2 473.05 69.49
 6 -10 2 816.62 51.09
 -6 -10 -2 717.73 49.4
 -6 -10 -2 761.42 48.2
 6 -10 2 767.72 62.19
 6 -10 2 779.12 45.4
 -6 10 -2 781.22 44.2
 -6 10 -2 843.22 118.09
 6 10 2 718.33 44.3
 6 10 2 750.12 42.5
 -6 10 -2 727.23 94.29
 6 10 2 720.93 71.29
 8 -10 2 585.94 55.09
 8 -10 2 644.64 39.9
 8 -10 2 604.94 36.4
 8 -10 2 615.94 33.6
 -8 -10 -2 500.45 38.1
 8 10 2 535.45 70.49
 8 10 2 549.54 35.4
 -8 10 -2 863.71 122.39
 8 10 2 604.84 34.9
 -8 10 -2 596.04 35.4
 -8 10 -2 397.46 81.89
 8 10 2 593.04 33.7
 10 -10 2 693.33 43.3
 -10 -10 -2 654.13 37.3
 10 -10 2 662.63 37.1
 10 -10 2 630.64 62.09
 10 -10 2 628.04 38.9
 -10 -10 -2 630.64 42.6
 10 10 2 627.34 37.2
 10 10 2 633.34 37.8
 10 10 2 562.24 60.29
 -10 10 -2 646.54 38.9
 10 10 2 649.24 38.8
 -12 -10 -2 192.18 21.7
 -12 -10 -2 203.48 14.8
 12 -10 2 203.48 21
 12 -10 2 223.18 44.6
 12 -10 2 191.18 14.9
 12 10 2 196.38 16.8
 -12 10 -2 190.98 18
 12 10 2 191.98 16.6
 12 10 2 196.38 16
 14 -10 2 259.37 17.7
 14 -10 2 204.48 21.1
 14 -10 2 260.47 45.5
 -14 -10 -2 232.28 23.9
 -14 -10 -2 228.18 16.4
 14 -10 2 254.57 22.9
 14 10 2 227.68 18.9
 14 10 2 231.38 18.7
 14 10 2 233.38 18.6
 -14 10 -2 227.68 20.3
 -16 -10 -2 41.3 6.9
 -16 -10 -2 42.5 12.9
 16 -10 2 56.49 33.8
 16 -10 2 32.9 12
 16 -10 2 30.6 8.5
 16 10 2 52.89 10.4
 -16 10 -2 38.5 10.7
 16 10 2 73.09 10.5
 16 10 2 45.7 9.3
 18 -10 2 13.5 8.7
 18 -10 2 10.3 29.2
 -18 -10 -2 3.2 11.8
 18 -10 2 -3.4 9.4
 18 10 2 11 8.3
 18 10 2 10.2 9.2
 18 10 2 30.3 11
 -18 10 -2 -5.7 10.1
 20 -10 2 -8.5 25.9
 20 -10 2 32.5 10.4
 -20 -10 -2 15.4 13.1
 -20 10 -2 -1 12.1
 20 10 2 -15.8 9
 20 10 2 3.6 11.2
 20 10 2 -5.3 7.5
 22 -10 2 7.4 10.9
 22 -10 2 19.3 32.3
 22 10 2 1.2 9.7
 22 10 2 -10.7 8.1
 -22 10 -2 -10.8 11.8
 22 10 2 44.8 13.7
 24 -10 2 25.2 34.9
 24 -10 2 -13.4 15
 24 10 2 -36.4 12
 -24 10 -2 11.7 21.6
 24 10 2 10.9 15.5
 24 10 2 3.2 10
 26 -10 2 18.6 38.5
 26 -10 2 52.69 13.2
 26 10 2 60.39 10.8
 -26 10 -2 50.59 14.4
 26 10 2 47.6 16.6
 28 -10 2 35.3 12.8
 28 10 2 32.5 15.7
 28 10 2 19.1 8.6
 -28 10 -2 26.5 12.6
 31 -11 -2 164.08 17.7
 31 11 -2 143.19 14
 -31 11 2 115.39 17.6
 31 11 -2 149.79 19.5
 29 -11 -2 91.99 13.4
 29 11 -2 88.79 17.5
 29 11 -2 107.59 13.2
 -29 11 2 103.79 16.9
 27 -11 -2 -38 33.2
 27 -11 -2 -6.2 9
 27 11 -2 5.9 13.7
 -27 11 2 5.5 13.7
 27 11 -2 -3.8 7.3
 -25 -11 2 -14.2 8.6
 25 -11 -2 -23.2 26.1
 25 -11 -2 4.2 8.5
 -25 11 2 4.3 13.5
 25 11 -2 2 7
 25 11 -2 -8.6 11.9
 23 -11 -2 9.6 7.7
 -23 -11 2 0.9 6.3
 23 -11 -2 -40.6 21.5
 23 11 -2 -1.4 6.8
 -23 11 2 4.7 12.5
 23 11 -2 7.3 11
 21 -11 -2 14.4 25.9
 -21 -11 2 8.3 7.1
 21 -11 -2 7.8 9
 21 -11 -2 8.3 7.8
 -21 11 2 6.3 11.2
 21 11 -2 -2.9 6.1
 21 11 -2 -7.6 9.8
 19 -11 -2 5.8 8.6
 19 -11 -2 15 8
 19 -11 -2 -9.9 7.4
 19 -11 -2 11.5 20.5
 19 11 -2 13.7 6.6
 19 11 -2 21 10.1
 -19 11 2 6.1 11.5
 -17 -11 2 3 7.9
 -17 -11 2 13.6 8.7
 17 -11 -2 7 22
 17 -11 -2 7.9 6
 17 -11 -2 5.5 8.5
 17 -11 -2 14.2 9.3
 17 11 -2 9.1 9.1
 17 11 -2 9 5.7
 -17 11 2 -7.8 9.5
 15 -11 -2 8.9 19
 15 -11 -2 14.3 9.9
 -15 -11 2 1.2 8
 -15 -11 2 0.8 8.6
 15 -11 -2 -3.3 8.2
 15 11 -2 7.7 7.2
 -15 11 2 11.5 10.3
 15 11 -2 1.4 4.7
 13 -11 -2 -4.9 14.3
 13 -11 -2 -0.9 9.7
 13 -11 -2 1.5 8
 -13 -11 2 -4.4 8
 -13 -11 2 -8 7.3
 13 11 -2 -4.2 6.1
 13 11 -2 0.1 4.3
 -13 11 2 3.4 9.2
 11 -11 -2 10.3 7.3
 11 -11 -2 2.1 9.8
 11 -11 -2 -53.69 39.7
 -11 -11 2 5.1 9.1
 -11 -11 2 7.4 8.1
 11 11 -2 -5.6 5.1
 11 11 -2 9.3 4.7
 -11 11 2 52.69 47.1
 -11 11 2 11.6 8.9
 9 -11 -2 55.19 9.3
 9 -11 -2 60.29 33.8
 9 -11 -2 41.1 20.8
 9 -11 -2 40.2 11.6
 -9 -11 2 64.29 11.3
 -9 -11 2 64.99 13.4
 9 11 -2 54.09 7.6
 9 11 -2 52.99 7.2
 9 11 -2 71.59 41.1
 9 11 -2 46.9 6.8
 -9 11 2 22.9 37.4
 -9 11 2 65.29 10.2
 -7 -11 2 48.8 10.5
 -7 -11 2 51.89 12.1
 7 -11 -2 37.4 19.3
 7 -11 -2 54.09 9
 7 -11 -2 1.6 26.9
 -7 11 2 28.6 7.4
 -7 11 2 57.79 9.6
 7 11 -2 48.8 6.6
 7 11 -2 40.1 29.4
 -7 11 2 89.89 42.8
 7 11 -2 43.9 5
 -5 -11 2 66.29 13.1
 5 -11 -2 54.09 27.9
 5 -11 -2 72.29 20.1
 5 -11 -2 71.59 9
 -5 -11 2 79.59 11.5
 -5 -11 2 69.89 13.1
 5 -11 -2 82.59 19.2
 -5 11 2 60.49 7.2
 5 11 -2 6 26.3
 5 11 -2 23 41.3
 5 11 -2 65.99 7.6
 -5 11 2 13.1 28.8
 -5 11 2 70.19 9.3
 3 -11 -2 278.57 19.3
 -3 -11 2 246.58 15.5
 3 -11 -2 308.27 30.8
 3 -11 -2 282.37 32.5
 3 -11 -2 295.37 62.29
 -3 -11 2 284.87 21.4
 -3 -11 2 232.48 25.4
 -3 -11 2 321.77 26.1
 3 11 -2 266.17 54.99
 -3 11 2 254.87 17.3
 3 11 -2 275.57 17.6
 -3 11 2 263.57 53.79
 -3 11 2 281.17 18.7
 3 11 -2 178.28 45
 3 11 -2 291.17 16.5
 -1 -11 2 753.82 44.7
 1 -11 -2 832.72 60.09
 1 -11 -2 864.41 107.29
 1 -11 -2 830.02 46.8
 1 -11 -2 817.02 62.99
 -1 -11 2 851.81 60.89
 -1 -11 2 969.5 54.19
 -1 -11 2 850.81 48.6
 1 11 -2 787.52 44.9
 -1 11 2 804.82 46.1
 1 11 -2 760.82 91.89
 1 11 -2 817.22 46.2
 -1 11 2 729.33 111.69
 -1 11 2 744.73 46.2
 1 11 -2 767.42 90.59
 -1 -11 -2 689.63 53.29
 1 -11 2 705.63 40.8
 1 -11 2 785.12 44.7
 -1 -11 -2 768.72 42.6
 -1 -11 -2 729.43 54.49
 1 -11 2 744.03 56.79
 -1 11 -2 704.73 90.09
 1 11 2 711.83 40.8
 1 11 2 715.43 41.4
 -1 11 -2 777.22 42.4
 -1 11 -2 707.13 86.79
 -1 11 -2 745.33 40.6
 1 11 2 743.53 80.19
 1 11 2 710.53 43.6
 3 -11 2 219.48 19.1
 3 -11 2 211.88 13.4
 3 -11 2 185.28 28.8
 -3 -11 -2 181.28 24
 -3 -11 -2 225.98 22.7
 3 -11 2 250.07 23.2
 -3 -11 -2 221.88 15.9
 -3 11 -2 312.87 64.39
 -3 11 -2 205.48 16.4
 3 11 2 211.58 13.4
 3 11 2 211.48 16.2
 -3 11 -2 135.19 39.1
 3 11 2 231.38 47.2
 5 -11 2 293.77 18
 -5 -11 -2 345.67 26.6
 5 -11 2 299.07 22.8
 5 -11 2 337.17 26.8
 5 -11 2 300.57 36.8
 -5 -11 -2 283.77 19.6
 -5 -11 -2 275.57 26.6
 5 11 2 253.97 20.1
 -5 11 -2 479.95 79.09
 5 11 2 271.57 18
 -5 11 -2 297.87 20.9
 -7 -11 -2 473.95 35.1
 7 -11 2 478.95 28
 7 -11 2 519.45 35.5
 -7 -11 -2 497.85 29.1
 7 -11 2 487.95 49.4
 7 -11 2 512.45 31.9
 -7 -11 -2 418.36 33.3
 -7 11 -2 577.14 102.49
 7 11 2 482.95 28.1
 7 11 2 402.06 65.09
 -7 11 -2 486.35 30.2
 -7 11 -2 496.05 91.09
 7 11 2 454.85 30
 9 -11 2 433.86 31.5
 -9 -11 -2 396.96 25.3
 -9 -11 -2 411.46 32
 9 -11 2 385.76 27.7
 9 -11 2 403.06 24.3
 9 -11 2 381.76 46.7
 9 11 2 402.36 26.4
 9 11 2 433.46 63.99
 -9 11 -2 407.66 26.8
 9 11 2 371.66 24.5
 -11 -11 -2 287.77 26.5
 11 -11 2 290.67 26.2
 -11 -11 -2 266.67 19.3
 11 -11 2 287.27 18.8
 11 -11 2 299.37 44.6
 11 -11 2 258.37 21.7
 11 11 2 294.47 20.7
 11 11 2 266.97 21.1
 -11 11 -2 270.77 21.8
 11 11 2 276.67 19.5
 -13 -11 -2 58.59 14
 13 -11 2 76.79 11
 13 -11 2 70.49 14.1
 -13 -11 -2 74.19 8.9
 13 -11 2 75.29 8.8
 13 -11 2 129.09 35.1
 13 11 2 79.59 11.6
 13 11 2 69.49 9.8
 -15 -11 -2 42.4 14.2
 15 -11 2 35.4 12.1
 15 -11 2 51.59 27.9
 15 -11 2 37.9 8.8
 -15 -11 -2 41.2 7.8
 15 11 2 51.59 9.7
 15 11 2 41.6 10.3
 15 11 2 44.9 9.8
 -15 11 -2 46.2 11.8
 -17 -11 -2 75.79 9.2
 17 -11 2 69.09 10.8
 17 -11 2 80.59 36.5
 17 -11 2 73.09 14.3
 -17 -11 -2 117.89 18.2
 17 11 2 80.39 11.9
 17 11 2 89.09 12.6
 17 11 2 121.09 15
 -17 11 -2 60.59 12.7
 19 -11 2 184.98 16.8
 19 -11 2 51.39 27.6
 -19 -11 -2 104.09 17.8
 -19 11 -2 108.89 15.6
 19 11 2 94.99 12.9
 19 11 2 119.29 14.8
 21 -11 2 67.99 12.8
 21 -11 2 18.7 34.2
 21 11 2 75.09 11.4
 -21 11 -2 57.39 14
 21 11 2 59.19 13.7
 21 11 2 32.9 11.7
 23 -11 2 -6.4 16.2
 23 -11 2 31 34.9
 23 11 2 5.1 14.1
 23 11 2 6.4 10.2
 -23 11 -2 -0.3 19.1
 25 -11 2 -4.1 44.3
 25 -11 2 1.6 11.3
 25 11 2 3.9 8.9
 25 11 2 23.3 14.5
 -25 11 -2 10.4 13.2
 27 -11 2 12.9 12.3
 27 11 2 20.9 8.6
 27 11 2 13.2 14.5
 -27 11 -2 11.6 12.2
 -29 11 -2 3.5 11.7
 29 11 2 2.5 7.6
 30 -12 -2 103.99 13.8
 30 12 -2 103.69 17.9
 -30 12 2 121.99 17.4
 30 12 -2 114.79 13
 28 -12 -2 61.29 11.8
 -28 12 2 51.39 15.3
 28 12 -2 56.59 10
 28 12 -2 53.69 15.6
 26 -12 -2 77.99 34.5
 -26 -12 2 73.09 12
 26 -12 -2 64.29 11.5
 -26 12 2 118.99 18.8
 26 12 -2 80.59 16.2
 26 12 -2 100.89 13.1
 24 -12 -2 23 8.7
 24 -12 -2 9.4 32.9
 24 12 -2 29.6 8.4
 -24 12 2 1.3 12.6
 24 12 -2 23.3 13.1
 -22 -12 2 120.99 13.3
 22 -12 -2 124.19 13.5
 22 -12 -2 110.49 38.5
 22 12 -2 106.59 15.4
 -22 12 2 116.59 16.5
 22 12 -2 140.79 14.4
 20 -12 -2 232.58 18.8
 -20 -12 2 215.58 19.7
 20 -12 -2 213.18 20.6
 20 -12 -2 184.78 44.1
 20 -12 -2 245.08 22.5
 20 12 -2 245.48 18.3
 -20 12 2 272.07 25.4
 20 12 -2 266.47 23.2
 18 -12 -2 188.98 20.4
 18 -12 -2 205.98 16.6
 -18 -12 2 199.28 18.8
 18 -12 -2 142.89 33.5
 -18 -12 2 201.88 18.9
 18 -12 -2 194.68 19.1
 18 12 -2 208.78 20.2
 18 12 -2 196.38 15.8
 -18 12 2 221.58 22.8
 16 -12 -2 121.99 32.6
 16 -12 -2 109.89 11.1
 16 -12 -2 105.59 13.3
 -16 -12 2 90.59 14
 -16 -12 2 121.89 13.9
 16 -12 -2 69.69 14.6
 16 12 -2 82.69 11.7
 16 12 -2 90.99 11
 -16 12 2 84.79 14.3
 14 -12 -2 96.09 12.7
 14 -12 -2 92.49 32
 14 -12 -2 66.89 14.7
 -14 -12 2 83.39 14.6
 -14 -12 2 71.19 12.2
 14 12 -2 82.59 10.5
 14 12 -2 73.89 9.1
 -14 12 2 75.49 16.8
 -12 -12 2 97.89 12.8
 12 -12 -2 119.79 17.8
 12 -12 -2 89.29 29.6
 12 -12 -2 76.59 11.8
 -12 -12 2 94.29 15.9
 12 12 -2 83.99 9.9
 12 12 -2 95.29 9.9
 -12 12 2 101.89 13.4
 10 -12 -2 68.39 44.6
 -10 -12 2 118.19 14.1
 10 -12 -2 116.69 13.4
 10 -12 -2 86.79 16.2
 -10 -12 2 113.49 17.8
 10 12 -2 125.09 10.5
 -10 12 2 103.89 60.89
 10 12 -2 129.09 12.4
 -10 12 2 139.09 14.7
 -8 -12 2 282.37 25.7
 -8 -12 2 232.08 21.6
 8 -12 -2 282.17 26.2
 8 -12 -2 262.47 20.4
 8 -12 -2 402.66 81.39
 -8 12 2 189.28 93.29
 -8 12 2 257.37 20.9
 8 12 -2 269.57 17.9
 8 12 -2 275.57 17
 8 12 -2 226.18 15.8
 6 -12 -2 305.17 20.9
 -6 -12 2 315.97 26.9
 6 -12 -2 182.28 62.69
 -6 -12 2 303.57 23
 -6 -12 2 261.87 23.3
 6 -12 -2 287.67 38.5
 6 -12 -2 274.27 27.1
 6 12 -2 298.27 17.8
 -6 12 2 316.87 21.1
 -6 12 2 259.97 17.3
 6 12 -2 254.17 17.3
 6 12 -2 396.46 77.39
 -6 12 2 269.47 67.39
 4 -12 -2 364.36 24.6
 -4 -12 2 357.86 31.1
 4 -12 -2 356.46 39.7
 4 -12 -2 376.96 31
 -4 -12 2 389.56 30.9
 -4 -12 2 389.06 26.5
 4 -12 -2 367.76 74.29
 -4 12 2 315.47 79.19
 -4 12 2 363.76 24.1
 4 12 -2 378.86 21.7
 -4 12 2 324.47 21.9
 -2 -12 2 116.79 20.8
 2 -12 -2 113.79 12.8
 -2 -12 2 103.19 12.6
 -2 -12 2 100.29 7.3
 2 -12 -2 102.49 23.4
 -2 -12 2 161.08 19.9
 2 -12 -2 137.39 18.5
 2 -12 -2 85.39 46.6
 2 12 -2 104.09 8
 -2 12 2 98.89 10.8
 -2 12 2 92.69 10.2
 2 12 -2 16.2 36
 2 12 -2 96.89 10.6
 -2 12 2 145.69 40.7
 0 -12 2 570.14 39.1
 0 -12 2 495.15 44.7
 0 -12 -2 558.44 45.1
 0 -12 2 477.05 29.6
 0 -12 -2 557.44 32.5
 0 -12 2 573.74 34.6
 0 -12 -2 559.84 38.7
 0 12 -2 489.05 81.19
 0 12 2 539.45 31.1
 0 12 2 445.46 73.79
 0 12 -2 527.75 29.7
 0 12 -2 647.94 88.39
 0 12 2 466.35 31.2
 0 12 -2 523.15 31.5
 -2 -12 -2 398.26 24.8
 2 -12 2 348.57 38.2
 2 -12 2 430.96 27.5
 2 -12 2 403.76 31.7
 -2 -12 -2 398.16 35.3
 -2 -12 -2 419.06 32
 2 -12 2 383.36 22.2
 -2 12 -2 299.27 68.39
 2 12 2 317.37 62.59
 -2 12 -2 339.57 95.59
 2 12 2 349.07 24.1
 2 12 2 348.57 22.2
 -2 12 -2 397.66 24.5
 4 -12 2 362.56 40.2
 4 -12 2 365.06 26.3
 -4 -12 -2 384.36 30.5
 -4 -12 -2 353.86 23.3
 -4 -12 -2 350.56 32
 4 -12 2 344.77 21
 4 -12 2 374.86 30.3
 -4 12 -2 350.96 23.8
 4 12 2 324.77 21
 4 12 2 340.37 23.2
 -4 12 -2 312.87 81.49
 -4 12 -2 361.76 77.29
 -6 -12 -2 48 12.1
 -6 -12 -2 67.29 15.3
 6 -12 2 89.99 12.9
 6 -12 2 70.89 7.2
 6 -12 2 51.29 12.3
 6 -12 2 43 19.2
 -6 -12 -2 57.39 8.8
 6 12 2 53.09 8.4
 6 12 2 56.09 6.7
 -6 12 -2 59.29 10
 8 -12 2 2.8 4.8
 8 -12 2 17.1 10.5
 -8 -12 -2 -9.5 11.1
 8 -12 2 18 16.9
 -8 -12 -2 2.2 6.3
 8 -12 2 9.6 11
 8 12 2 16.4 5.4
 8 12 2 10.5 6.9
 -8 12 -2 2.3 8.6
 10 -12 2 19.1 20.2
 10 -12 2 18.4 6.1
 -10 -12 -2 20.4 12.5
 10 -12 2 3.7 9.8
 -10 -12 -2 18.1 7.2
 10 -12 2 18.7 10
 -10 12 -2 6.3 8.8
 10 12 2 13.3 6.2
 10 12 2 4.4 6.4
 -12 -12 -2 119.89 13.4
 -12 -12 -2 110.09 18.4
 12 -12 2 109.29 16.9
 12 -12 2 144.79 15
 12 -12 2 115.29 13.8
 12 -12 2 82.89 27.9
 -12 12 -2 104.99 13.7
 12 12 2 117.99 13.9
 12 12 2 129.19 13.5
 -14 -12 -2 181.88 16.1
 14 -12 2 174.08 15.9
 14 -12 2 178.08 17.9
 14 -12 2 168.48 42.5
 -14 -12 -2 157.88 22.1
 14 -12 2 177.28 23
 -14 12 -2 174.58 19.6
 14 12 2 190.08 17.3
 14 12 2 172.98 16.7
 16 -12 2 197.98 16.8
 -16 -12 -2 153.08 21.5
 16 -12 2 178.08 22.8
 16 -12 2 136.39 37.4
 -16 -12 -2 144.49 15.7
 -16 12 -2 204.18 21
 16 12 2 196.88 17.6
 16 12 2 173.38 18.2
 18 -12 2 166.88 21.6
 18 -12 2 106.69 13.2
 18 -12 2 90.09 41.6
 -18 -12 -2 124.89 19.7
 18 12 2 166.48 16.7
 -18 12 -2 138.29 16.8
 18 12 2 118.69 14.8
 20 -12 2 -16.5 28.9
 -20 -12 -2 25.6 14.2
 20 -12 2 45.8 11.6
 20 12 2 41.4 12.4
 20 12 2 41 9.8
 -20 12 -2 26.6 13.6
 22 -12 2 26.4 32.2
 22 -12 2 96.09 16.8
 22 12 2 66.89 16.8
 22 12 2 71.49 14.2
 24 -12 2 155.38 72.29
 24 -12 2 183.68 18.9
 24 12 2 145.89 16.5
 24 12 2 112.79 17.9
 -24 12 -2 140.69 18.3
 26 -12 2 31.6 12.3
 26 12 2 66.59 10.7
 26 12 2 75.39 15.7
 -26 12 -2 41.2 13.9
 28 -12 2 114.39 15.1
 28 12 2 84.19 17
 -28 12 -2 108.19 16.2
 28 12 2 100.89 14.6
 29 -13 -2 71.69 11.8
 -29 13 2 39.8 14.6
 29 13 -2 44.2 14.4
 29 13 -2 63.29 10
 27 -13 -2 147.89 15.5
 27 13 -2 112.59 17.7
 -27 13 2 108.09 17.2
 27 13 -2 146.09 14.4
 25 -13 -2 327.17 23.6
 -25 -13 2 283.97 24.1
 25 -13 -2 282.97 57.09
 25 13 -2 304.67 22.2
 -25 13 2 306.67 28.3
 25 13 -2 314.07 28.1
 23 -13 -2 324.27 23.9
 23 -13 -2 338.37 64.99
 -23 -13 2 315.87 23.7
 -23 13 2 353.96 30.9
 23 13 -2 319.37 22.9
 23 13 -2 312.67 28.2
 21 -13 -2 283.57 21.7
 -21 -13 2 274.47 22.4
 21 -13 -2 249.48 58.89
 21 13 -2 308.47 21.3
 -21 13 2 287.87 27.8
 21 13 -2 263.37 25.7
 19 -13 -2 411.76 32.8
 19 -13 -2 384.16 30.4
 19 -13 -2 356.86 58.79
 19 -13 -2 480.85 29.1
 -19 -13 2 436.86 30.3
 -19 13 2 500.25 34
 19 13 -2 462.65 31.7
 19 13 -2 444.96 28.4
 -17 -13 2 385.46 28.3
 17 -13 -2 382.86 31.6
 17 -13 -2 398.86 28.9
 -17 -13 2 389.96 30.2
 17 -13 -2 359.16 55.59
 17 -13 -2 409.06 26
 17 13 -2 379.96 28.1
 17 13 -2 399.66 25.7
 -17 13 2 397.36 31.1
 -15 -13 2 472.75 32.9
 -15 -13 2 437.16 35.2
 15 -13 -2 469.85 37.2
 15 -13 -2 458.85 58.19
 15 -13 -2 466.05 35.8
 15 13 -2 488.05 31.6
 15 13 -2 487.65 29.7
 -15 13 2 531.75 34.5
 13 -13 -2 568.34 60.59
 13 -13 -2 551.64 35.9
 -13 -13 2 511.45 39.1
 13 -13 -2 522.85 40.9
 13 13 -2 518.35 34.1
 -13 13 2 582.94 36.8
 13 13 -2 561.94 33.1
 -11 -13 2 408.66 29.5
 11 -13 -2 436.36 35.2
 -11 -13 2 366.56 32.9
 11 -13 -2 423.26 51.09
 11 -13 -2 421.26 29.3
 -11 13 2 409.06 30
 11 13 -2 407.86 26.8
 11 13 -2 430.56 25.7
 -9 -13 2 242.78 25.4
 9 -13 -2 242.38 26.5
 9 -13 -2 233.18 20.9
 -9 -13 2 230.88 22.2
 -9 13 2 244.68 21
 9 13 -2 251.97 16.6
 9 13 -2 236.48 17.8
 7 -13 -2 203.68 17.8
 -7 -13 2 185.88 23.5
 7 -13 -2 199.38 24.2
 -7 -13 2 202.48 20.3
 7 13 -2 185.78 15
 -7 13 2 192.08 17.7
 7 13 -2 195.78 13.7
 7 13 -2 184.88 12.9
 -5 -13 2 269.07 23.1
 -5 -13 2 204.18 24.1
 -5 -13 2 269.07 27.2
 5 -13 -2 289.57 21.2
 5 -13 -2 279.27 28.1
 -5 13 2 275.67 17.1
 5 13 -2 273.07 17.3
 5 13 -2 282.27 17.2
 -5 13 2 291.47 20.5
 -3 -13 2 114.19 16.9
 -3 -13 2 151.78 15.9
 -3 -13 2 94.09 8.6
 -3 -13 2 128.09 20
 3 -13 -2 165.18 21.8
 3 -13 -2 128.49 25.4
 3 -13 -2 122.59 14.4
 -3 13 2 117.39 10.2
 3 13 -2 137.69 11.5
 3 13 -2 128.79 9.3
 -3 13 2 119.89 13.7
 1 -13 -2 188.48 23.2
 -1 -13 2 117.99 17.5
 -1 -13 2 155.08 16.5
 1 -13 -2 146.09 25.6
 -1 -13 2 131.39 23.3
 1 -13 -2 161.98 15.3
 -1 -13 2 131.09 9.6
 -1 13 2 143.29 16.8
 1 13 -2 147.69 13
 -1 13 2 143.89 12
 1 13 -2 147.49 9.9
 -1 -13 -2 60.69 13.8
 -1 -13 -2 59.69 17.7
 1 -13 2 80.19 13.1
 -1 -13 -2 82.19 10.6
 1 -13 2 98.99 18.1
 1 -13 2 78.29 19.7
 1 13 2 76.29 9.9
 -1 13 -2 74.19 9.3
 1 13 2 73.19 7
 1 13 2 74.19 8.7
 -3 -13 -2 14.2 7.5
 3 -13 2 2.6 10.2
 3 -13 2 15.5 12.4
 3 -13 2 18 4.3
 -3 -13 -2 19.5 13.5
 3 -13 2 32.1 15.1
 3 13 2 24.1 6.8
 -3 13 -2 -4.2 54.49
 -3 13 -2 17.8 7.7
 3 13 2 15.2 4.4
 5 -13 2 2.3 3.9
 5 -13 2 -12.3 14.9
 5 -13 2 5.6 10.9
 5 -13 2 -7 10
 -5 -13 -2 4.6 11.9
 -5 -13 -2 9.4 6.9
 5 13 2 0.3 5.4
 5 13 2 -2 4.3
 -5 13 -2 8.8 8.4
 -7 -13 -2 213.98 25.4
 7 -13 2 190.68 38.6
 -7 -13 -2 205.08 17.1
 7 -13 2 216.98 23.9
 7 -13 2 215.38 21.3
 7 -13 2 174.58 13.7
 7 13 2 205.48 16.5
 -7 13 -2 182.88 18.2
 7 13 2 161.48 13.9
 -9 -13 -2 29.1 14.2
 9 -13 2 30.7 6.2
 9 -13 2 40.6 25.5
 9 -13 2 30.7 11.4
 -9 -13 -2 35.2 9
 9 -13 2 26.7 12.2
 9 13 2 23.4 10.8
 9 13 2 29.5 6.8
 -9 13 -2 37.9 11.2
 11 -13 2 39 28.4
 11 -13 2 22.1 13.3
 -11 -13 -2 31.5 8.8
 -11 -13 -2 25.4 14.9
 11 -13 2 40.1 11.5
 11 -13 2 20.4 6.6
 11 13 2 33.4 7.7
 -11 13 -2 35 11
 11 13 2 29.2 8.4
 -13 -13 -2 168.28 23
 13 -13 2 218.88 24.5
 13 -13 2 229.08 48.2
 13 -13 2 164.28 18.7
 13 -13 2 181.98 16.1
 13 13 2 168.58 17
 13 13 2 201.08 17.9
 -13 13 -2 171.28 20.4
 -15 -13 -2 81.89 17.1
 15 -13 2 103.39 18.4
 -15 -13 -2 100.59 11.8
 15 -13 2 90.09 35.4
 15 -13 2 98.69 11.8
 -15 13 -2 90.79 14.6
 15 13 2 101.49 12.4
 15 13 2 86.79 11.5
 17 -13 2 57.99 14.5
 -17 -13 -2 23.7 8.4
 17 -13 2 57.09 10.7
 17 -13 2 77.29 32
 -17 -13 -2 34.5 15
 17 13 2 48 11.3
 -17 13 -2 56.29 14.3
 17 13 2 69.59 11
 19 -13 2 29.7 13.3
 19 -13 2 54.29 11.4
 19 -13 2 48 31.9
 -19 -13 -2 28.7 14.6
 19 13 2 29.5 11.6
 19 13 2 46 10.2
 -19 13 -2 35.8 14.1
 21 -13 2 76.09 12.5
 21 -13 2 -11.9 38.4
 21 13 2 59.59 11
 21 13 2 69.09 22.3
 -21 13 -2 67.79 15.7
 23 -13 2 243.48 22.5
 23 13 2 190.28 24.2
 23 13 2 260.57 21.3
 -23 13 -2 294.17 25.2
 25 -13 2 239.78 20.7
 25 13 2 226.88 18.8
 25 13 2 144.59 20.4
 -25 13 -2 246.28 23.6
 27 -13 2 116.29 15.2
 27 13 2 114.89 15.5
 27 13 2 73.09 17.9
 -27 13 -2 135.69 20.7
 28 -14 -2 34.3 10.1
 28 14 -2 36.3 13.4
 -28 14 2 13 14.1
 28 14 -2 32.5 8.1
 26 -14 -2 224.08 19.4
 26 14 -2 212.48 23.1
 26 14 -2 213.28 18
 -26 14 2 232.58 24.7
 24 -14 -2 244.88 51.39
 24 -14 -2 326.17 23.7
 24 14 -2 305.37 22.7
 -24 14 2 337.87 29.5
 24 14 -2 352.66 28.2
 22 -14 -2 349.96 26.7
 -22 -14 2 339.67 28
 22 14 -2 371.76 27.1
 22 14 -2 347.17 33
 20 -14 -2 606.24 42.6
 20 -14 -2 548.45 75.59
 20 -14 -2 740.73 41.5
 20 -14 -2 688.03 46
 -20 -14 2 681.13 42.8
 -20 14 2 706.23 45.9
 20 14 -2 697.63 40.9
 20 14 -2 665.13 43.4
 18 -14 -2 482.35 43.6
 18 -14 -2 515.15 32.8
 18 -14 -2 451.55 64.29
 18 -14 -2 504.05 34.8
 -18 -14 2 473.15 36.6
 -18 -14 2 505.55 35.1
 18 14 -2 534.65 32.4
 -18 14 2 573.74 37.9
 18 14 -2 552.44 35.3
 16 -14 -2 659.03 39.7
 -16 -14 2 621.54 44.8
 16 -14 -2 593.14 46.3
 16 -14 -2 594.74 70.29
 -16 -14 2 671.73 42.9
 16 -14 -2 651.03 42.6
 16 14 -2 684.73 39.7
 16 14 -2 712.53 41.9
 -16 14 2 706.53 44.2
 14 -14 -2 725.73 44.8
 -14 -14 2 640.54 47.7
 14 -14 -2 666.43 71.69
 14 -14 -2 658.73 49.7
 -14 -14 2 697.03 45.1
 -14 14 2 780.92 45.8
 14 14 -2 744.43 43.1
 14 14 -2 687.33 41.4
 12 -14 -2 604.64 66.49
 -12 -14 2 661.53 45.9
 12 -14 -2 650.63 41.1
 12 -14 -2 622.94 47.1
 -12 -14 2 667.73 41.6
 12 14 -2 615.24 37.5
 -12 14 2 641.04 41.4
 12 14 -2 618.04 38.8
 10 -14 -2 551.94 36.4
 -10 -14 2 559.44 41.6
 -10 -14 2 535.15 37.1
 10 -14 -2 560.74 42.7
 10 -14 -2 502.25 56.99
 10 14 -2 528.95 33.5
 -10 14 2 564.54 37.6
 -8 -14 2 297.57 27.9
 8 -14 -2 250.97 28.8
 -8 14 2 262.67 21.8
 8 14 -2 230.98 19
 8 14 -2 261.37 17.4
 6 -14 -2 154.58 17.5
 -6 -14 2 135.69 16.5
 6 -14 -2 119.89 19.4
 -6 -14 2 119.89 18.1
 -6 14 2 159.28 16.5
 6 14 -2 114.79 10.6
 6 14 -2 151.88 11.2
 6 14 -2 148.09 13.4
 -4 -14 2 9.8 11
 4 -14 -2 13 13.9
 4 -14 -2 5.8 8.7
 -4 -14 2 9.6 11.2
 -4 -14 2 12.2 11.3
 -4 14 2 7.3 4
 -4 14 2 -2.6 7.6
 4 14 -2 9.2 5.2
 4 14 -2 9.7 4
 2 -14 -2 13.9 8.9
 -2 -14 2 11 12.6
 -2 -14 2 5.6 2.9
 -2 -14 2 -3 12.8
 2 -14 -2 22.9 13.6
 -2 -14 2 1.4 9.7
 -2 14 2 12.3 7.3
 2 14 -2 0.9 3.2
 2 14 -2 11 6.2
 -2 14 2 4.5 4.6
 0 -14 -2 59.89 15.3
 0 -14 2 57.29 6.2
 0 -14 2 64.99 16.5
 0 -14 2 82.69 21.7
 0 -14 -2 53.29 10.3
 0 -14 2 69.69 12.7
 0 14 -2 59.39 8.9
 0 14 2 63.29 6.6
 0 14 2 70.39 8.3
 0 14 2 51.49 12.6
 2 -14 2 231.28 33.6
 -2 -14 -2 244.08 20.1
 2 -14 2 249.97 23.4
 -2 -14 -2 234.98 27.9
 2 -14 2 255.77 28
 2 -14 2 212.08 14.8
 -2 14 -2 226.48 18.3
 2 14 2 242.08 17.2
 2 14 2 227.38 15.2
 -4 -14 -2 655.93 40.6
 4 -14 2 614.44 58.99
 4 -14 2 642.14 37.4
 4 -14 2 654.33 47.8
 4 -14 2 714.33 43.4
 -4 -14 -2 651.53 47.7
 -4 14 -2 661.53 39.8
 4 14 2 670.23 39.1
 4 14 2 626.54 37.5
 -6 -14 -2 192.48 26.8
 6 -14 2 168.88 34.1
 -6 -14 -2 209.48 18.5
 6 -14 2 196.08 25
 6 -14 2 194.88 14.4
 6 -14 2 211.58 22.6
 6 14 2 237.98 17
 -6 14 -2 218.48 20
 6 14 2 188.58 14.6
 8 -14 2 30.3 6.4
 -8 -14 -2 29.1 15
 8 -14 2 70.49 27.6
 -8 -14 -2 24.1 12.4
 8 -14 2 56.29 15.3
 8 14 2 31.8 6.9
 -8 14 -2 46.3 11.4
 8 14 2 28.5 7.6
 10 -14 2 -17.2 20.5
 10 -14 2 10.1 11.3
 -10 -14 -2 -3.9 12.2
 -10 -14 -2 -2.5 8.2
 10 -14 2 7 6.3
 10 -14 2 12.7 13.5
 10 14 2 1.9 7
 10 14 2 -2.2 6.2
 -10 14 -2 0.3 10.3
 -12 -14 -2 7.8 13.8
 12 -14 2 4.8 6.8
 12 -14 2 15.6 13.6
 -12 -14 -2 -3.7 8.2
 12 -14 2 7.3 20.6
 12 -14 2 0.9 10.6
 -12 14 -2 20.5 11.7
 12 14 2 6.4 7.5
 12 14 2 10.5 8
 14 -14 2 3.7 10.3
 14 -14 2 -12.8 11.7
 14 -14 2 -18.5 31.6
 -14 -14 -2 -2.5 12.8
 -14 -14 -2 -6.4 8.7
 14 -14 2 -12 6.6
 -14 14 -2 -10.6 11.5
 14 14 2 -0.5 8
 14 14 2 -6.1 7.8
 -16 -14 -2 4.1 13.3
 16 -14 2 7.9 8.4
 -16 -14 -2 -7 8.1
 16 -14 2 53.89 32.9
 16 -14 2 -0.7 10.8
 -16 14 -2 16.9 13.1
 16 14 2 -2.2 8.9
 16 14 2 11.7 8.5
 18 -14 2 26.5 13.2
 -18 -14 -2 22.9 8.5
 18 -14 2 50.09 11.3
 -18 -14 -2 19 15.1
 18 -14 2 -13.1 21.9
 18 14 2 30.6 10.9
 18 14 2 57.99 10.8
 -18 14 -2 29.6 13.5
 20 -14 2 53.39 39.5
 20 -14 2 29.2 10.7
 -20 14 -2 68.89 15.3
 20 14 2 36.8 10
 20 14 2 46.7 12
 22 -14 2 197.68 18.8
 -22 14 -2 140.19 18.6
 22 14 2 118.19 16.9
 22 14 2 173.28 17.4
 24 -14 2 227.68 21.3
 -24 14 -2 256.47 24.5
 24 14 2 183.28 27.5
 24 14 2 238.98 19.5
 27 -15 -2 57.39 10.6
 27 15 -2 36 13
 27 15 -2 43.4 8.7
 -27 15 2 30.2 13.2
 -25 -15 2 101.29 15.3
 25 -15 -2 144.19 15.1
 -25 15 2 150.78 18.7
 25 15 -2 150.88 14.4
 25 15 -2 109.89 15.9
 23 -15 -2 140.29 16.2
 -23 -15 2 171.08 16.8
 23 -15 -2 126.49 79.79
 23 15 -2 145.39 17.4
 -23 15 2 198.98 21
 23 15 -2 174.58 15.9
 -21 -15 2 406.56 27.9
 21 -15 -2 349.96 25.7
 21 -15 -2 316.97 41.7
 21 -15 -2 302.97 62.99
 21 15 -2 386.96 29.6
 21 15 -2 386.96 25.6
 -21 15 2 402.06 32.3
 19 -15 -2 607.54 42.7
 19 -15 -2 555.64 73.29
 -19 -15 2 679.33 42.7
 19 -15 -2 636.94 45.3
 19 -15 -2 723.53 40.7
 19 15 -2 690.83 43.1
 -19 15 2 739.03 45.7
[truncated: 855,016 more chars]
